# Supplementary material for: Neuronal correlates of cognitive function in patients with childhood cerebellar tumor lesions
Source: PLoS One. 2017 Jul 10;12(7):e0180200. doi: 10.1371/journal.pone.0180200 (PMC5503240; doi:10.1371/journal.pone.0180200)
Supplement: S1 Dataset — The data set contains the subject code, age, sex, group (0 = patient, 1 = control), IQ, time since surgery (OP_fMRI) and task accuracy and reaction times for the IC and WM tasks. (CSV) [file pone.0180200.s008.csv]

subj_code_al_ic	File_Order_fMRI	wm_fmri_inclusion	subj_code_wm	age	sex	group	IQ_Total	OP_fMRI	ic_fMRI_mdn_rt	ic_fMRI_correctrate	wm_fMRI_mdn_rt	wm_fMRI_correctrate	wm_fMRI_hitrate
sub001	1	1	sub001	24.21	male	0	89.9	20.53	435	0.862068966	905.5	0.941176471	0.5
sub002	2	1	sub002	23.92	female	0	95.8	20.18	641.5	0.931034483	538.5	1	1
sub003	3	0		23.44	male	0	79.9	14.04	583.5	0.879310345
sub004	4	1	sub003	21.27	male	0	104.2	14.14	420.5	0.844827586	825	0.970588235	0.5
sub005	5	1	sub004	31.25	male	0	90.8	17.56	648.5	0.862068966	1020.5	1	1
sub006	6	1	sub005	16.15	female	0	101.9	11.81	416.5	0.775862069	590	0.941176471	1
sub007	7	1	sub006	14.94	male	0	97	7.77	457.5	0.844827586	959	0.970588235	1
sub008	8	1	sub007	18.99	female	0	79.9	15.56	578	0.844827586	833.5	1	1
sub009	9	1	sub008	21.71	male	0	116.2	16.33	482	0.862068966	634.5	0.970588235	0.8
sub010	10	1	sub009	22.88	male	0	97	17.87	417.5	0.844827586	699	0.941176471	1
sub011	11	1	sub010	30.08	female	0	119.2	20.16	428.5	0.810344828	664	0.970588235	1
sub012	12	1	sub011	22.8	female	1	105		430	0.793103448	704	1	1
sub013	13	1	sub012	21.86	female	1	134.9		483	0.827586207	511	1	1
sub014	14	0		15.78	male	1	112.1		425	0.827586207
sub015	15	1	sub013	22.35	female	1	114.9		413.5	0.913793103	483.5	1	1
sub016	16	1	sub014	19.31	male	1	130.8		395	0.810344828	581.5	1	1
sub017	17	1	sub015	19.45	female	1	126.3		450.5	0.931034483	532	0.911764706	0
sub018	18	0		20.93	male	1	134.9		462	0.793103448
sub019	19	1	sub016	22.54	male	1	121.1		427.5	0.862068966	516.5	1	1
sub020	20	0		26.76	male	1	128.2		555	0.810344828
sub021	21	1	sub017	30.12	male	1	100		566.5	0.844827586	709	0.735294118	1
sub022	22	1	sub018	23.72	male	1	113.2		425	0.896551724	444	1	1
sub023	23	1	sub019	25.86	male	1	103		497	0.827586207	472	1	1
sub024	24	1	sub020	21.45	male	1	114.9		412	0.896551724	502	1	1
sub025	25	1	sub021	22.06	male	1	121.1		440	0.810344828	624	1	1
sub026	26	1	sub022	23.19	male	1	128.2		416	0.775862069	443	1	1
sub027	27	1	sub023	19.2	female	1	113.7		517	0.75862069	713	0.970588235	0.666666667
sub028	28	1	sub024	23.38	female	1	121.1		383	0.844827586	449	1	1
