# Supplementary material for: Neuronal correlates of cognitive function in patients with childhood cerebellar tumor lesions
Source: PLoS One. 2017 Jul 10;12(7):e0180200. doi: 10.1371/journal.pone.0180200 (PMC5503240; doi:10.1371/journal.pone.0180200)
Supplement: S2 Dataset — (CSV) [file pone.0180200.s009.csv]

ComponentNumber	Group	C2	C5	C21	C13	C24	C3	C15	C7	C10	C4	C9	C23	ic_fMRI_correctrate	ic_fMRI_mdn_rt
sub001	0	-1.6641038	-.87302496	-.85820602	.76842738	.76009389	.94098457	.83546653	-.92054333	.12333949	-1.1023651	.24626463	.20320067	.862068965517241	435
sub002	0	-1.4886445	-.65564228	-.833535	.39532098	.49122048	-.084930691	1.093225	-.88628389	.065924203	-.57409322	.083380641	-.30222623	.931034482758621	641.5
sub003	0	-1.0187001	-.47007501	-.83845717	1.0271219	1.0255095	1.2346429	.39728708	-.51618707	.93762183	-.080947787	-.3847141	.10138275	.879310344827586	583.5
sub004	0	-.83631997	.18622643	.042912273	.43349332	.046389924	.54634942	.15563449	-.2609269	.21537866	-.46260222	-.23356287	-.09105769	.844827586206897	420.5
sub005	0	-.34484418	.1673792	-.45217833	1.0183199	-.41503094	-.51059315	.74825471	-.58456473	-.16300324	-.11808278	-.88938457	-.58180313	.862068965517241	648.5
sub006	0	-1.2172258	-.38457596	-.53204264	.881905	-.43200855	.17680121	.67656062	-.42584337	.44782473	-.73050512	-1.1121877	-.43556352	.775862068965517	416.5
sub007	0	-.52723618	-.21668492	-.27563321	.19259481	.10852572	.3069351	.37201592	-.2962785	.3902713	-.25705287	-.23190187	.22357351	.844827586206897	457.5
sub008	0	-1.093278	-1.0825662	-.33634179	.81060026	.18232283	.70097568	.62939623	-.2686682	.22192083	-.19561657	-.15468457	.62708696	.844827586206897	578
sub009	0	-1.6110492	-1.3271236	-1.5656938	1.347804	1.1664756	1.1184767	.26537511	-.56941456	1.1421998	-.45927356	-1.0038553	-.38600776	.862068965517241	482
sub010	0	-1.4867569	-1.4571137	-.7477647	.65043679	.60937414	.07677077	.68443357	-.89855737	-.26406157	.0025427681	-.39232768	.32877463	.844827586206897	417.5
sub011	0	-1.5567807	-.80317662	-.93564632	.38635098	.68779244	1.322105	1.3033401	-.88505975	.0034545926	-.48781219	-.1485211	.030819935	.810344827586207	428.5
sub012	1	-1.6877346	-.7172505	-.6447221	.27146059	1.0131645	1.0638882	.93566762	-.16037039	.80442719	-.70881699	.46257838	.11223019	.793103448275862	430
sub013	1	-1.7603808	-1.4312578	-.88937473	.62032201	1.04983	.77108569	.86708808	-.95089521	.72366402	-.72640096	.26474507	.21199695	.827586206896552	483
sub014	1	-1.430912	-.95459154	-1.1512858	.88323974	-.18615113	.51608039	.35481511	-1.1769817	-.2412205	-.5266607	-.66127114	-.16374624	.827586206896552	425
sub015	1	-1.393045	-1.1214749	-.6070858	.99494547	.87833893	.36247713	.97122305	-.94095741	.14382579	-.23281337	-.007638245	.53157578	.913793103448276	413.5
sub016	1	-.96266646	-1.3705718	-1.1112005	1.2526384	.98406947	1.3649928	1.0989682	-1.0546209	.58990355	.38673757	-.59083338	.47271968	.810344827586207	395
sub017	1	-1.8503797	-1.5399226	-1.0551587	.82875311	1.3423052	.75807784	.87960207	-1.1689527	1.2233383	-1.5433918	.40558147	.53091819	.931034482758621	450.5
sub018	1	-1.7894436	-1.3146746	-.84999841	1.5475927	1.4772994	.66178159	.82602433	-.15309329	.94649661	.47417726	.12605275	.7590124	.793103448275862	462
sub019	1	-1.7725396	-1.4782693	-1.1548321	1.2472579	1.362479	1.2898501	1.2548331	-1.063455	.8507394	-.63477022	.80149593	.55001729	.862068965517241	427.5
sub020	1	-.78353296	-.47413143	-1.0271035	-.0029733574	.094637795	.53119952	.41334205	-.089885455	-.24887847	-.25238942	-1.0087006	-.63524389	.810344827586207	555
sub021	1	-1.5822697	-1.0828398	-1.0359342	1.2935592	.62098744	.88278882	.7603346	-.3926745	.92569107	.30542443	-.095377688	.32436524	.844827586206897	566.5
sub022	1	-1.7741373	-1.4500464	-1.0507204	.65045216	.67547288	.85969236	.6093302	-1.1234116	.5862697	-.51716326	-.19793834	-.35912913	.896551724137931	425
sub023	1	-1.333897	-.22504388	-.5173191	.13651692	.5136223	.40266172	-.0020667807	-.45639327	.44432749	.23892627	.17589515	.40818268	.827586206896552	497
sub024	1	-1.3552963	-.23604249	-.32594246	.44964582	.36191177	-.068580928	-.324397	-.23245489	.34047691	-.47348011	.12535838	.14370828	.896551724137931	412
sub025	1	-1.6958606	-1.1744855	-.17568688	.9434091	1.2625456	.78800747	.90871096	-.63490438	.13492822	.080809915	.25480045	.74736779	.810344827586207	440
sub026	1	-1.724434	-1.5775712	-1.3826688	1.0302992	1.4288206	1.1576596	1.5137938	-.40630187	.76949706	.7006158	1.4358546	.62083255	.775862068965517	416
sub027	1	-1.6405	-1.1847245	-1.3130394	.87189633	.98047226	1.2982775	.93010203	-1.001667	.46293535	-.6026081	.098604284	.26360768	.758620689655172	517
sub028	1	-.92109957	-1.4443635	-1.2495198	.70060636	.22898752	1.062024	.69535008	-1.1128661	-.5672057	.25447824	.073823167	-.17836092	.844827586206897	383
