# Supplementary material for: Neuronal correlates of cognitive function in patients with childhood cerebellar tumor lesions
Source: PLoS One. 2017 Jul 10;12(7):e0180200. doi: 10.1371/journal.pone.0180200 (PMC5503240; doi:10.1371/journal.pone.0180200)
Supplement: S3 Dataset — (CSV) [file pone.0180200.s010.csv]

Subject	Group	C3_0back	C3_2back	C4_0back	C4_2back	C10_0back	C10_2back	C15_0back	C15_2back	C16_0back	C16_2back	C17_0back	C17_2back	C18_0back	C18_2back	C19_0back	C19_2back	C20_0back	C20_2back	C23_0back	C23_2back	C26_0back	C26_2back	C28_0back	C28_2back	filter_$	wm_fmri_correctrate	wm_fmri_rt_median	wm_fMRI_hitrate
sub001	0	-.50661861	-.78324566	-1.529868	-1.7099776	-.29115016	-.73054351	-.85787295	-.89733906	-.80483955	-1.4760116	.34962	.94025294	.079948798	-.47414668	.12144781	.21788288	.56418506	1.239032	.57248809	.7637193	.074300441	-.0047242821	-.54706339	-.95245505	1	.94	905.5	.5
sub002	0	-.62958414	-.71528667	-1.0736611	-1.345786	-.80839251	-.94507205	-.45774073	-.63789548	-.39170149	-1.4648445	.54330611	1.0657872	.062542906	-1.2270696	-.25802467	.21184963	.83189608	.95364746	.50224276	.58272156	.46462125	-.24946147	-.84200373	-1.4637091	1	1	538.5	1
sub003	0	-.070950869	-.73123874	.018425309	-.45237689	-.15753939	.60355602	-.44000376	-.21743702	-.94329984	-.866383	-.33654647	.98693493	-.69591259	-.70821159	-.1519654	-.16215775	.6914273	.96779948	-.29866673	.49497099	.055560053	-.21980493	-.89097423	-.93872031	1	.97	825	.5
sub004	0	-.090825641	.34581919	-.43677634	.39237903	.071540701	.42227725	-.66592687	-.084660257	-.24103667	-.80931421	.13616299	.83034884	-.18792798	-1.1138313	-.39460898	.3122827	.53543363	1.2858633	.10218721	-.71022355	-.57927326	-.48288655	-.90874099	-1.0541594	1	1	1020.5	1
sub005	0	-.40843506	-.56325037	-.3830687	-1.1379504	.12285424	.62183042	-.10380473	.12993941	-.21963093	-.37565043	.34074839	1.0361808	-.1675365	-1.1524926	.34134703	-.33025138	.8293458	1.1640898	.060535114	-.066179886	.5559267	.10804384	-.9242244	-1.3104338	1	.94	590	1
sub006	0	-.0951678	-.16470275	-.12713364	-.47792234	-.043946237	.18030892	-.071933471	-.12298591	-.35860524	-.43043295	.17061052	.49628801	-.81879335	-.91957198	-.10539991	-.08125594	.055542995	1.1812422	-.20371867	.48296784	-.048564694	.82997538	-.45777452	-1.0058771	1	.97	959	1
sub007	0	-.15078285	-.65827066	-.43702753	-.89246501	-.60750385	-.98179166	-.84448551	.11196463	-.74861903	-1.2786029	-.17317747	1.6059209	-.22593627	-.79115	-.32090101	.58074072	-.14903964	1.5155159	-.30152397	.83383916	-.13249519	.50995	-.73554074	-1.203573	1	1	833.5	1
sub008	0	.26863093	.080263282	-.5658541	-1.3127888	-.65125803	-.7206823	-.027474853	.35365294	-.18413548	-1.395993	.52523837	1.4043692	.31004177	-1.1580025	.07485569	.075696046	.2079261	1.3144415	.44041642	.91928081	.22300736	.83399345	-.76704398	-1.383166	1	.97	634.5	.8
sub009	0	-.67528639	-.47858935	-1.3137644	-1.2960549	-.54508461	-.91697116	-.90140084	.10340464	-1.0623763	-1.4965507	.48463135	1.4191885	-.80287871	-1.4106528	-.4864675	.457132	.69931735	1.1486483	.33119862	.69626665	-.16074664	1.1538621	-1.1689528	-1.6256955	1	.94	699	1
sub010	0	-.22027674	.37072847	-.45554512	-.38046921	-.71850582	-.56956106	-.11788323	.5942979	-.67867106	-1.226543	.62938857	1.1672285	-.43831904	-.53485606	.20233377	.84882627	.25729973	.64211465	-.18611381	.65765222	-.043360905	.1516618	-1.0179729	-1.0476919	1	.97	664	1
sub011	1	.5118549	-.61151361	-1.4682646	-1.7466306	-.60468601	-1.0497599	-.2818174	-.36470364	-.5922247	-1.2610469	.57078557	.91738383	.16058379	-.34823947	.65190169	.49898807	.40809727	1.1693204	.98628408	.71269413	.41192828	.10547887	-.36440397	-.94123159	0	1	704	1
sub012	1	.085844723	-.21403111	-1.3777292	-1.672229	-.42813474	-1.1533073	.039061333	.17449547	.1799479	-1.4025355	.77762733	1.4772335	-.11395954	-.82522315	.16292866	.45444561	.46787231	1.4562452	-.1154683	1.1495889	.5075088	.84873121	-.6969155	-1.3849999	0	1	511	1
sub013	1	.21656512	-.23374603	-.99125997	-.87538991	-.16907309	-.37461556	.2807135	-.24115706	-.27892367	-1.2977115	-.048552729	.97838923	-.6361539	-.62690554	.40359488	.66056611	-.019487429	1.1652696	-.092188332	.26402313	-.22836318	.74086273	-.64788935	-1.1452149	0	1	483.5	1
sub014	1	.12652822	-.060943285	.44913459	-1.3342775	-.96442855	-.85968278	-.57506182	.68842234	-.98402969	-1.4056228	.25566059	1.4373545	.29932782	-1.1282734	.27168975	.20880233	.23684945	1.2445011	.35912819	1.3738568	-.11410496	-.038490815	-.66578686	-.70484908	0	1	581.5	1
sub015	1	-.48997062	-1.478371	-1.5198521	-1.7742118	-1.0433556	-1.1054576	-1.0793086	-1.0205356	-.87016443	-1.4386842	.42394816	1.7131551	-.25000802	-.65125484	.36575216	.47890736	.19768856	1.2467899	.41428116	1.1819593	.30075615	.46808054	-1.0234222	-1.4495788	0	.91	532	0
sub016	1	.068370686	.16313569	-.75293406	-1.6844475	-1.0719268	-.59651099	-.29691162	.28199995	-.35777736	-1.3074723	.42436068	1.3514499	-.6365281	-.57776493	.64409858	1.2928353	.38186506	1.4645934	-.0076397028	1.4211052	-.065857948	.73458588	-1.0256097	-1.4566321	0	1	516.5	1
sub017	1	.28591404	-.050841123	-1.0077757	-1.5151736	-.75713339	-.45283637	.050556742	-.096677509	-.28098409	-.075292783	.94839791	.92691623	.4164437	-.12078566	.30745429	-.31939379	.25916284	1.3822673	.38002907	.95113932	.28518703	.32044234	-.59104234	-1.0785596	0	.735294117647059	709	1
sub018	1	.5930014	.67945622	-.9567482	-1.5517491	-.21106327	-.52895268	-.63184265	.36496407	-.64555593	-1.4538805	.35078829	1.2872883	-.15228112	-.77049806	.20800715	.76062868	.22548046	.97043447	.17608432	1.0839079	-.18042821	.19142761	-.58214197	-.61876919	0	1	444	1
sub019	1	.26062032	.025717213	-.87052903	-1.1610001	-.096081005	.1191838	-.15826764	-.41731494	-.086996815	-.71424237	.13426821	.61982709	-.25880485	-.80730442	.25325343	.14194858	.25687817	1.0013905	-.0046015408	.31960244	.15968279	.4825366	-.14836146	-.51977673	0	1	472	1
sub020	1	-.40579587	-.71073194	-.25682915	-.92639949	.15613944	-.49506211	-.47725179	.043681222	-.30990943	-1.0447333	.42575119	.8068665	.10194342	-.46430681	-.11445037	-.2632099	.37384687	.63167251	-.15956205	.042013208	.17348506	-.03151456	-.52487289	-.42928267	0	1	502	1
sub021	1	.61163859	-.13161358	-1.2077236	-1.5956091	-.28566143	-1.0386529	-.13945093	-.18481335	.098412829	-.87980203	.20902258	1.2875901	-.75316905	-.40901357	.37789011	.63967595	.63342389	1.2335237	.071428966	1.0226903	.38247813	.94354629	-1.0507864	-1.1162693	0	1	624	1
sub022	1	1.2976204	1.5416388	-1.3932116	-1.6711149	-1.0824967	-1.4207861	1.0072219	-.0099103687	-1.2026004	-1.6351655	.87979724	1.2648584	-.28533009	-.21004491	1.1922623	1.5704706	1.2481586	1.3397759	.56054999	1.4631982	.2803543	.87789071	-.62976944	-1.4736473	0	1	443	1
sub023	1	.52619568	.061659503	-.51497202	-.68447332	-.89718241	-.51220149	-.10092535	-.070579582	-1.0188452	-1.4337052	.27047451	.62156302	-.19248346	-.9775642	.94432659	.78549944	1.1540976	1.114992	.32645942	.060154692	.74491336	.082175069	-1.01155	-.76134927	0	.970588235294118	713	.666666666666667
sub024	1	-.037262708	.9108376	-.37033811	-.95073751	.18286269	-1.2262558	-.22363771	-.680523	-.52356274	-1.3711959	-.079689584	.72578307	-.84901352	-.9894605	.10403878	1.0855084	.49982292	1.2142857	.028736517	.49694643	.36886509	.72980524	-.6928153	-1.44408	0	1	449	1
