# Supplementary material for: Neuronal correlates of cognitive function in patients with childhood cerebellar tumor lesions
Source: PLoS One. 2017 Jul 10;12(7):e0180200. doi: 10.1371/journal.pone.0180200 (PMC5503240; doi:10.1371/journal.pone.0180200)
Supplement: S4 Dataset — (CSV) [file pone.0180200.s011.csv]

subj_code_al_ic	Group	Comp3	Comp20	Comp1	Comp23	Comp18	Comp16	Comp6	Comp2	Comp8	Comp10	TAP_al_mdn4	filter_$
sub001	0	-1.78005225568423	-.363285879740135	-.339404200868862	.590572811014523	.195196166942246	-.772373255053682	.284392645981751	-.640100634951535	.12100604175745	-.186328805072314	242	1
sub002	0	-1.45453866691758	-.209415729889944	-.198636500616492	.788555944922254	.26728075468353	.0101278482389846	.325395188007249	-.396329948643883	-.12972185549788	-.112543083565999	230	1
sub003	0	-1.22725785491003	-.191838641679798	.0488843122468261	.323091339675495	.231678438657046	-.320595563523321	-.0037760442908816	-.0412514810367759	-.506910640650961	-.633626369142287	240	1
sub004	0	-1.32690550491764	.204431894645171	.423911804553345	.630185000844478	-.467286434151937	-.447637648922583	.741193818640915	-.511092395376519	.0385694516729948	-.431331073827798	210	1
sub005	0	-.00816215074921578	-.854044193894428	-.113073105376891	-.395269683489056	-.0674879357724704	-.896681308399422	-.81425662201181	.196743566078973	-.325005351415541	-.549568360614183	286	1
sub006	0	-1.43568183111156	-.757472544745219	-.270759121456614	.476776734898422	.798396674797932	-.693185496737455	-.0458830674401427	-.63304828587966	.0968797021434979	-.00273388328657396	238	1
sub007	0	-.525624157749272	-.799245451775539	-.545605242219981	.492148100378503	.649760543214493	-.358275813641895	-.230861098088783	-.610844823247985	-.0553792373757816	-.207678519015902	202	1
sub008	0	-1.16859067519154	-.504572682732092	-.621695722897849	.795210531867151	-.34823089017329	-.790625854961485	.880185329214732	-.0297908832440987	.25520934208684	-.727153456695569	257	1
sub009	0	-1.3176228548471	-.920345111744706	-1.28145945499487	.972693276391364	.697746930631445	.0813822864206286	.0652496979541688	-.771168308384539	-.453862411094742	.603425569321255	169	1
sub010	0	-1.50360495312102	-1.04706248509477	-1.31791746430326	1.03801237139916	.899979205159476	-.161537520667146	-.448887004696832	-.0210858199809345	-.203468954129717	.0603884921897805	232	1
sub011	0	-1.60380052991888	-1.11840300421873	-.610909672537797	.816431667224849	.464613921540878	-.826274997896615	-.156031802107173	.125551971706803	.657403985106309	-.199019050619118	209	1
sub012	1	-1.64311389072615	-.947770602968472	-1.02118772367821	1.24397198940071	.620070409181238	-.16277406625794	.7740024324198	-.240964763532361	-.0628478190474624	.489145972424522	209	0
sub013	1	-1.75508401968763	-.934775472763898	-.951146842500837	.95986960599934	-.00865645961133592	-.45572314353843	.620330904886801	-.456439657015641	.0859193289462766	.772739406542251	201	0
sub014	1	-1.23152740288599	-1.07021762876355	-.99707222167637	1.10370246160586	.938940789981158	-.516556389546837	.668861716477499	.716373541806626	1.02516921915564	.298250945122453	217	0
sub015	1	-1.1650247954391	-.749799421702346	-.954559824852344	.556560401709875	.268841638530037	-.723854862035272	.00289133664813548	.0635567959612488	.334067087965537	-.425085233496993	194	0
sub016	1	-.795253422123162	-1.09753314868166	-1.206703962658	.155483016398895	.018535405288304	-1.12119548322765	-.0290073669825442	-.14769088119185	.497784859361711	.593259070805444	221	0
sub017	1	-1.80893450363593	-1.07007399583303	-1.38418105213241	1.24930210869261	1.26709998337469	-.966667564095758	.569762451014591	-.888145652098658	.290530596878121	.869775317477971	191	0
sub018	1	-1.83164095720688	-1.17137786537336	-.908498869000419	1.06450046310662	.783573828781116	.0347821578744753	.784900908253157	.958208107918998	-.168414115663735	.0350170293310706	219	0
sub019	1	-1.51606755280472	-.927688408951802	-1.15295861895688	1.28254284375024	1.16650911054977	-.652282027045473	.855807089093451	.0713192773571093	.665300140218887	.301803439240721	213	0
sub020	1	-1.08265702885231	-.494948887579919	-.248653421951028	-.0756965345332568	.10587596732851	.138058359673988	-.583094340004422	.321699499407272	.286121202960795	-.253473427023663	311	0
sub021	1	-1.79536374262559	-1.21987019509648	-1.11545137038573	.487865295078395	.359732707619092	-.46056234415422	.554390592463729	.0136321632245251	-.185281260325316	.377892011923828	276	0
sub022	1	-1.66735075805403	-1.11854024786779	-.859771252501519	.600522640377913	.190895103328955	-.804243286652325	.391526052817583	-.543419747388597	.66668514728966	-.217401535200502	187	0
sub023	1	-.838766931841651	-1.02837893327933	-.444156743514943	.390684153917249	.528126851731209	-.0447488676313352	.600027582265023	.57049716684233	.365434291802473	-.14242657558885	241	0
sub024	1	-.843433848831632	-.909545402882662	-.166662456877653	.431119194685053	.428782295997198	-.423292809057707	.458265815420948	-.527108783208161	-.211754985430173	.234094934727772	244	0
sub025	1	-1.2148244738348	-.575129194959131	-.474370670034836	1.11443857656714	.685450641296921	-.279438551482138	.827552276905597	.723865207249307	.457291450071652	.625386542283553	184	0
sub026	1	-1.82511481022522	-1.2553785699083	-1.42131727737464	1.03365588733169	.791555098276871	-.743382919171301	1.09806723577034	1.07649709460476	.73603703465275	.0260294498023322	228	0
sub027	1	-1.32578418306643	-1.46942613615134	-1.22171828781024	.377761882931121	1.06087203446975	-.851674373821387	.0895500676333133	-.896110752236842	.532025884875117	.103867631840023	261	0
sub028	1	-.892584354443005	-.614508387365845	-.914792038515192	-.0822288813901254	.268742897814434	-.789139101699827	.138673743537075	.675525488804117	.854631817448992	-.467269209251838	254	0
