# Supplementary material for: Neuronal correlates of cognitive function in patients with childhood cerebellar tumor lesions
Source: PLoS One. 2017 Jul 10;12(7):e0180200. doi: 10.1371/journal.pone.0180200 (PMC5503240; doi:10.1371/journal.pone.0180200)
Supplement: S5 Dataset — (ZIP) [file pone.0180200.s012.zip]

Archive with 12 entries (12 files):
- IC_tc_C24.csv
- IC_tc_C23.csv
- IC_tc_C21.csv
- IC_tc_C15.csv
- IC_tc_C13.csv
- IC_tc_C10.csv
- IC_tc_C9.csv
- IC_tc_C7.csv
- IC_tc_C5.csv
- IC_tc_C4.csv
- IC_tc_C3.csv
- IC_tc_C2.csv
