# Supplementary material for: Neuronal correlates of cognitive function in patients with childhood cerebellar tumor lesions
Source: PLoS One. 2017 Jul 10;12(7):e0180200. doi: 10.1371/journal.pone.0180200 (PMC5503240; doi:10.1371/journal.pone.0180200)
Supplement: S5 Dataset — (ZIP) [file pone.0180200.s012.zip › IC_tc_C24.csv]

-0.71528	-0.077273	0.32255	0.2688	-0.89768	-0.89809	0.1397	-0.65869	-0.80116	-0.55344	-0.39971	1.7433	0.98127	1.6709	1.4132	0.13782	-0.4192	0.39486	0.67098	0.95549	0.29298	-0.4741	-0.58065	-0.47064	-1.211	-1.1009	-1.06	-1.3484	-0.10629	1.0221	-0.76563	0.29231	1.1379	1.6782	1.6739	-1.2889	-1.2236	-0.10858	0.45565	0.87844	0.58857	0.8431	0.3281	-0.61077	-1.4403	-1.3265	-0.88632	0.10904	0.6605	-1.6857
0.0080126	0.56074	-1.8872	1.0454	-1.3664	-1.0632	-0.20939	-0.77827	-1.084	0.47298	0.78363	1.0893	1.3976	1.8108	0.94886	0.61241	0.74943	-1.1872	-0.26455	0.92654	0.133	0.28384	-0.22546	-1.1488	-1.1118	-1.3203	-0.67598	0.71212	-1.26	1.2854	0.93036	-1.5411	1.8819	0.59868	-0.58713	-0.53558	-0.36787	-0.21827	0.10668	1.1233	0.37575	-0.89715	-0.89021	-0.97108	0.57955	1.4576	0.088897	-0.37127	-0.68636	-0.6433
-0.071438	-0.16341	0.16066	-0.21252	-0.3462	-0.1193	-0.65962	-0.20944	-0.39746	-1.0829	-1.5375	-0.27638	0.23744	0.92569	1.7265	1.9024	1.3199	1.12	0.71181	0.082846	0.019899	-0.29617	0.89542	1.7563	-4.6664	0.55415	-0.15999	1.6237	-1.7383	-2.4245	-1.8544	-0.66615	0.65569	1.5388	1.1863	-0.43334	-0.22341	0.015328	-0.21017	1.5121	1.207	-0.09619	0.042933	0.021707	-0.12983	0.28409	-0.48281	-1.339	-0.79779	-1.1954
-0.79715	-0.7724	-0.22826	-1.3361	-2.0996	-0.67314	-0.57841	-0.137	0.57281	0.78144	1.0694	2.3861	3.0021	2.0691	0.70006	0.46839	0.5413	-0.12975	-0.36908	-0.12426	-0.096827	-0.0029809	-0.81485	-1.4355	-1.3108	-0.36489	-0.65681	-1.1787	-0.4131	0.9567	1.8221	0.56347	0.84706	-0.24265	-2.1703	-2.9701	-0.8537	-0.93003	-1.0165	-0.49694	0.50014	1.4533	1.5561	1.9522	0.74608	0.45288	1.6044	0.96872	-0.46485	0.19775
-0.7903	-1.0098	-0.86905	-1.8828	-1.6409	-0.26833	0.63596	0.27405	0.71744	-0.039771	0.51188	2.046	3.0468	2.8849	1.6289	0.044179	-0.78264	-0.81105	-1.0348	-0.29708	0.52671	0.050275	-1.0509	-0.63731	-0.05924	0.47141	0.28771	-0.20928	-0.45761	-0.30518	-0.83962	-0.94441	0.023473	-0.94454	-0.981	-0.85517	-0.27541	-0.27123	-0.28159	-0.30946	0.46259	0.91878	1.1396	1.7107	1.5353	0.39554	0.56509	1.3904	0.29816	-0.89891
-0.087988	-0.054215	-0.60521	-0.55829	0.19605	0.41918	-0.20406	-0.98235	0.7121	-0.76806	-2.8043	0.98199	2.5362	3.04	1.0789	-0.073862	-0.17904	0.11924	-0.37483	0.50624	0.28355	-0.14359	-0.23989	-0.15643	-1.1026	-1.3534	-0.34761	0.11463	-0.075628	-1.1956	-1.2767	0.1107	0.72585	0.16628	0.87222	0.19823	-0.39328	-0.68813	-0.58207	-0.593	-0.39668	-0.069659	0.05065	0.92542	2.2454	0.39324	0.2818	1.2287	0.5195	1.2036
1.6141	0.54336	-0.016705	-0.69418	-0.25613	-0.9491	-0.58662	-0.40089	-0.49733	-0.71689	-1.1181	0.26853	0.61505	0.71351	0.56503	0.60422	0.25545	0.37265	0.13253	0.38951	0.52698	0.64879	0.23765	-0.056604	0.23538	0.059069	-0.22139	-0.8779	-0.3778	-0.59495	-0.51491	-0.53721	-0.015392	0.44017	0.22713	0.14165	-0.23387	0.030359	-0.11212	0.016567	-2.4799	-3.1598	1.0713	0.3745	1.0593	1.1034	1.005	0.52004	0.45414	0.25749
-1.3097	-0.37574	-0.55676	1.2473	-1.1446	-0.80723	0.38234	1.0065	0.38029	-0.62006	-0.6217	0.6751	0.26945	1.9773	1.3956	0.28897	0.67422	-0.29477	-0.63263	0.33129	1.0561	1.2058	0.26885	-0.91928	0.061826	-0.50312	-0.93034	-1.3368	-2.1679	-2.5147	-1.0402	0.80025	1.3882	0.53361	0.03007	-0.86147	-0.3108	0.67998	0.37729	0.56328	1.1824	-0.73847	-0.37865	-0.80601	-0.46835	0.067444	1.5828	1.7497	2.0719	-0.0039634
-0.34416	-0.34362	-0.92485	-1.0671	-1.3331	-0.69857	0.13611	0.26191	1.1241	-0.2477	0.14942	1.608	1.4695	0.43444	0.82392	0.15302	0.62755	0.67345	0.3364	-0.037267	1.2614	1.4146	-0.052801	-0.47781	-0.68215	-2.0405	-1.8418	-1.3782	-1.7565	-1.1617	-0.86777	0.22401	0.91433	0.32122	0.68436	0.34932	0.44657	1.4146	0.78009	1.4894	0.85606	-0.13783	-0.96423	-1.3761	0.30334	0.88753	0.27352	-0.35399	-0.83379	-1.0926
-1.5667	0.56687	0.49585	-0.10083	0.87297	-0.87695	-0.51009	-0.88698	-1.2694	-1.6541	-1.6504	0.023693	2.138	2.5062	2.2296	1.4932	1.1344	0.82396	1.1637	0.59523	0.76565	-0.4594	-1.0554	-1.9685	-0.95434	-1.1962	-1.9892	-1.2126	-0.72504	-0.8434	0.15648	0.765	1.5677	0.59067	0.73046	-0.8062	-0.19249	0.43154	1.1115	1.1246	1.4233	0.32485	-1.3276	-1.9767	-0.099643	1.0968	-0.59153	-1.1252	-1.5501	-0.21852
1.3309	0.02093	-1.6462	-1.0239	-1.4642	-2.0599	-2.1137	1.1576	1.3449	0.58496	0.30932	1.7718	1.8807	1.011	0.92967	0.27198	0.08798	0.66915	0.26291	-0.43429	0.67743	0.14156	-0.43998	-0.95492	-0.73461	-1.6565	-0.64616	-0.19464	-1.5895	-1.0314	-0.52985	1.1476	0.99244	0.74226	0.86824	0.3201	0.24274	0.29132	0.77115	0.57103	-1.3059	0.85361	1.4339	-1.0528	-0.86933	-1.1971	-1.5196	0.66054	-0.6969	-1.1163
-0.036553	0.68307	0.63003	-1.0468	-1.9822	-0.74157	0.4558	0.94747	-1.4784	-1.3817	-1.8168	-0.12369	1.0046	1.0174	0.83854	0.65574	0.66287	0.97438	1.3736	0.9891	1.3435	1.2832	0.35143	-0.91332	0.078354	0.049959	1.098	-1.7131	-1.7178	-0.79112	-0.52472	0.32531	-0.03062	-0.22846	0.28843	-0.49073	0.21947	-0.26158	0.33623	0.1362	0.22969	1.4501	-1.1678	-0.90551	-1.7781	-2.5218	-1.0268	-0.29078	-1.1323	-0.33366
-0.3417	0.35369	0.81611	-0.0057421	-0.93869	-0.79556	-0.46541	-1.0987	-0.63075	-0.60197	-0.79451	0.50552	1.1969	2.0113	1.8985	-0.16723	0.18233	0.46035	0.11659	0.54961	0.49409	-0.54838	-0.76673	-0.2128	-1.1942	-2.3618	2.2227	1.3511	-1.2009	-1.2796	-0.76396	-0.15731	0.81065	0.43327	0.9232	1.0424	-0.52353	-0.17536	-0.51502	0.7493	1.8879	1.0213	0.0015066	-1.612	-1.1382	-0.64364	-0.57347	-1.0158	-2.0348	-0.57965
0.6728	1.0815	-0.24477	-0.29224	-0.004482	-0.60737	0.16136	0.34522	-0.11215	0.81837	0.38362	0.47665	-0.54748	0.62879	0.55132	0.47973	0.1606	0.26798	-0.78754	-0.22989	0.59383	-0.43957	-1.4165	-1.7312	-1.6719	-2.1809	-2.3209	-1.5212	-0.69903	0.97811	1.2423	0.98067	1.0859	0.76393	0.59491	0.16619	0.5018	0.30581	0.43815	1.1047	0.051966	0.050441	0.98605	1.818	2.4937	0.59557	0.18664	0.13361	0.7087	0.45643
0.60581	0.31465	-0.34052	-0.49598	-0.39308	0.1753	-1.8853	-2.9725	-1.3367	1.2452	-0.58225	1.2826	1.2394	2.2767	3.0051	1.0841	0.014651	-0.59104	-0.27385	0.62526	0.41132	0.23882	0.26447	-0.05978	-1.3904	-1.847	-1.7863	-0.74625	-0.061264	-1.0309	-0.33896	0.73974	1.5649	1.4173	0.42138	-0.69112	-0.63664	-0.16005	0.33869	0.15361	0.89331	0.41008	0.53835	0.63257	-0.7936	-2.3658	-0.86476	-0.74293	0.58873	0.34501
-0.1033	0.11636	-0.82859	-2.3844	-0.25905	1.5137	0.19285	-1.1421	0.3463	-0.046701	-0.5648	2.123	2.6523	0.39811	0.67675	1.5503	0.45329	-0.33451	-0.54897	1.204	0.34595	-0.63956	-1.3958	-2.3454	-1.1596	-1.9953	-0.71456	-1.2195	-1.0058	0.12884	0.17234	1.1479	1.8105	0.96503	0.57176	-0.00090151	-0.2472	0.15536	1.0332	1.7212	-0.38981	-0.57202	-0.27108	0.52757	-0.48967	-0.99682	-1.8354	-0.086014	0.32931	-0.42636
0.66585	0.13561	-0.16628	0.26105	-0.059017	-0.24373	-0.36437	-1.5817	-1.0909	-1.7304	0.66541	1.1424	0.90373	1.2587	1.4662	1.4125	0.39529	-1.1457	-0.85664	0.36452	1.0679	-0.18912	-1.2387	-0.066471	-1.0184	-0.8618	-1.14	-0.73471	-0.67696	-0.85499	-0.18536	0.93883	0.84305	1.5471	1.6089	1.6908	0.2712	0.53113	0.48812	0.85725	0.42388	0.070879	-0.53191	-0.80236	-0.67034	-1.4527	-1.4459	-2.0559	-1.9866	-1.4317
0.65308	-0.20585	-0.34323	-0.55236	-0.14528	-0.085463	-1.777	-1.5869	-1.5551	0.35771	0.59633	0.95717	1.0979	1.1255	1.3311	0.89539	1.3512	0.72742	1.2781	0.83703	0.83716	-0.042464	-0.29804	-0.83368	-1.2634	-1.8521	-0.80129	-1.505	-1.3522	0.10844	-1.0066	-0.59555	-0.09124	0.024552	0.93165	0.45802	0.45458	0.54304	1.0047	1.2565	0.51068	0.45178	0.24959	-0.45129	-0.23837	-0.72282	-1.0212	-0.7611	-1.8526	-0.79047
-0.79818	0.25365	-0.46074	0.0024561	1.0388	-0.40984	-1.8134	-1.052	-0.40825	-1.7476	-0.87752	1.9635	1.7386	2.4166	1.478	1.0399	1.0606	0.31385	-0.40278	0.42703	0.52226	-0.61831	-1.2051	-1.5486	-1.221	-0.75014	-0.61784	-0.87444	-0.66228	-0.98974	-0.54264	1.8948	1.6134	0.84796	0.87177	0.5066	0.13821	0.4975	1.1222	1.0807	0.88454	-0.23634	-1.4426	-1.2596	-1.4378	-0.42698	-1.1738	-1.3257	0.2813	0.094026
-0.27029	0.86902	0.31709	0.059943	0.39334	-0.27931	1.4301	-0.48558	-0.17699	-1.4548	-0.79734	-0.083506	1.725	1.5201	-0.67659	-1.2428	-1.2366	-0.33961	0.83474	-0.72725	0.91869	-0.64571	-1.2507	0.11058	-0.38421	-0.7306	0.22658	-0.36608	0.078525	-0.031472	0.48379	1.0953	3.1182	0.85649	0.81544	-2.0285	-1.6226	1.5469	0.33466	1.5588	-0.36074	-0.88413	1.0016	-1.7553	-1.7418	-1.4019	1.1534	-0.55042	-0.16945	-2.174
-0.13128	0.2659	0.18738	-0.9388	-1.6416	-1.0695	0.55634	-0.44876	-0.46371	-0.045993	-1.2501	0.38791	0.6648	1.5398	1.2533	1.5187	1.5418	1.2916	0.50069	0.23801	0.47393	0.76704	-0.99128	-1.6744	-0.028031	-1.0678	-1.6928	-1.4649	-1.2129	-0.80569	-0.19915	0.77675	0.84968	1.1819	1.823	1.2938	0.56355	1.5598	1.1638	-2.0042	-2.4253	-1.2688	-0.38793	0.29744	-0.92417	-0.51862	0.085825	-0.50723	-0.7565	-0.17012
-0.95333	-0.33723	-0.78654	-0.25789	-1.5363	-2.8151	0.6806	1.6325	1.3606	2.2244	2.1883	1.1934	-0.95294	-0.50986	0.10221	-0.37033	-0.039225	0.24808	0.11692	0.434	0.70088	-0.63043	-0.17282	-0.1073	-0.87744	-1.3524	0.46417	0.40974	0.070838	0.0027663	-2.222	-1.1037	0.15794	0.65235	1.233	0.17552	-0.33037	2.0687	1.2644	1.7673	0.15668	-0.32139	-0.65741	-1.5252	-0.66796	-1.0732	-1.425	-0.13667	-0.66595	1.2333
-0.53777	-0.31274	-0.18766	-0.13181	-0.57006	-0.52839	0.039019	0.013407	-0.55293	-0.20839	-0.24712	0.50808	0.93919	0.83086	0.77428	1.1443	1.2533	0.45459	0.91617	0.84426	1.1064	0.11047	-0.35769	-0.82683	-0.82467	-1.5733	-2.0616	-1.2951	-0.89416	-0.21239	-1.105	-0.12704	1.7212	0.3495	-0.24283	0.83585	0.039979	0.26206	0.10693	0.29745	-0.13835	-0.56711	-0.20554	-0.07417	0.47313	-0.49179	-0.67983	1.3525	-1.1039	0.82777
0.16387	-0.41877	-0.80779	0.1631	0.21935	-0.18143	-0.19391	-0.48865	-0.87869	-0.81026	-0.40844	0.05418	0.30895	0.67192	0.60062	0.48437	0.40154	0.53481	0.63497	0.85363	-0.5193	-0.19841	0.07701	-0.75254	2.1829	1.1577	0.67762	0.90768	1.7952	-0.86708	-0.98638	-3.4082	0.061249	-0.72967	-0.56872	-0.10743	-0.33439	-0.38512	-0.33866	-0.36534	-0.35416	-0.12699	-0.6342	-0.1345	0.43597	-0.0078541	-0.37387	-0.55361	-0.33017	-1.0553
-0.35655	-0.20637	0.16054	0.57802	-0.66275	-0.072008	-0.016134	-0.34842	-1.2531	-1.696	-1.2378	1.8518	1.4798	1.016	0.96897	0.77339	0.7253	0.5156	-0.20393	-0.073551	0.64325	0.79819	-0.66721	-0.98936	-1.1933	-1.0893	-0.088283	0.45672	-0.19979	-1.4597	-1.4768	0.62006	1.7689	0.57789	-0.38903	0.47704	0.49759	0.16862	0.57176	1.0061	0.94896	-0.21505	-0.20459	-0.71721	-1.4962	-1.511	-0.45678	0.23997	-0.89974	-0.9314
-0.46002	-0.35098	-0.93229	-0.48844	-0.29493	-0.33109	0.34332	-0.38647	-0.89643	-1.2686	-0.27581	1.6081	1.157	1.179	1.8966	1.8948	0.89134	0.95207	0.48029	0.14995	0.28295	-0.10842	0.27441	-1.5813	-1.5516	-2.2409	-0.8108	0.35326	-2.1523	-1.597	-1.4041	0.21483	1.289	0.57527	1.5914	1.694	0.94303	0.67998	0.77501	0.56451	0.44711	1.0104	-1.2368	-1.4355	-1.3334	-0.67009	-0.44759	-0.87506	-0.091657	-0.98494
-0.031733	1.3873	0.32817	-1.3032	-0.91783	-1.8476	0.028915	-1.1284	-0.96793	-0.69226	-0.352	1.9779	1.7391	1.3018	0.76914	0.72648	1.1822	0.47977	0.20582	0.62956	0.78698	0.15853	-0.42595	-1.0781	-1.4977	-0.74224	-0.97245	-1.5045	-0.9973	-0.32983	0.59357	0.70096	1.6305	1.0023	0.093585	-0.84571	-0.2379	0.72351	0.27476	1.3033	-0.82796	-0.012733	-1.2735	-1.4592	-1.1022	0.29991	0.096048	-0.15601	-0.41678	-0.78041
-0.075731	0.10385	-1.0065	-0.35621	-0.1361	-0.30226	-1.9415	-1.4459	-1.2983	0.076744	1.2221	3.3883	2.7737	1.8403	1.6192	-0.89723	-0.52801	-1.0918	-1.2	0.59231	-0.19833	1.2645	-0.86607	-0.60746	0.10322	-1.4156	-0.12374	0.074401	0.0051413	-0.69081	-0.36947	1.4	1.1558	-0.22116	1.0164	0.047403	0.24022	-0.67855	-1.4291	-0.43512	-0.076008	-1.1736	0.938	-0.32502	0.080862	-0.41942	-0.24384	-1.8368	-1.5929	-0.58951
[truncated: 60 more columns]
