# Supplementary material for: Neuronal correlates of cognitive function in patients with childhood cerebellar tumor lesions
Source: PLoS One. 2017 Jul 10;12(7):e0180200. doi: 10.1371/journal.pone.0180200 (PMC5503240; doi:10.1371/journal.pone.0180200)
Supplement: S5 Dataset — (ZIP) [file pone.0180200.s012.zip › IC_tc_C23.csv]

-0.39364	-0.099103	0.063182	1.2676	0.1762	-0.64874	-0.90369	0.11954	0.203	0.62157	-2.0223	0.52864	0.085865	1.3263	1.3528	-0.68046	-0.18038	0.42456	-0.76055	-0.72817	-1.179	1.3971	-0.15889	0.66154	0.90087	-0.18467	-0.3147	-0.44614	0.44779	-0.20354	-0.73547	-1.7277	0.10866	0.85298	1.8542	-0.52833	-1.7136	-1.7049	-0.11001	0.73365	0.71605	0.8761	1.6966	1.2116	-1.665	-0.16919	-0.39448	1.7929	0.01287	0.33729
1.7987	-0.54309	-0.784	-0.64169	1.6277	-1.7788	-0.9213	0.28891	-0.51623	-0.5349	-1.0398	-0.22615	0.76692	0.73406	0.86267	0.055024	0.10422	1.3812	-0.51235	1.0633	0.020473	-0.28191	1.5194	0.47316	-0.45112	-1.6246	0.059081	0.48129	0.90196	-0.64808	1.4204	-1.1059	-1.5439	1.5847	-0.66208	-0.59147	-1.3121	-1.6288	-1.4042	-0.38698	0.070438	-0.084601	-0.33573	0.53199	-0.026246	1.046	1.9952	1.8001	0.23826	0.13518
0.89476	1.2023	1.1255	-0.015615	-0.80692	-0.85812	-0.65573	-0.26327	-0.15426	0.81658	-0.52273	-1.5212	-0.51691	-0.072123	0.13669	0.31059	0.56619	0.43305	0.82817	0.58187	0.34489	0.32975	-0.54578	-3.8537	2.2229	-2.654	-1.0053	0.055631	0.10978	-0.01369	-0.24277	-0.37525	0.63058	1.1287	2.2247	2.0026	1.7855	0.99233	0.22192	-0.72852	0.10388	0.07512	-0.83325	-1.4825	-0.83867	-0.49786	0.82477	-0.52397	-0.46809	-0.038596
-0.1232	-1.7402	-1.2632	-0.54076	0.042376	-0.62604	0.015689	-0.41335	0.2937	0.73929	1.2152	0.9146	1.9062	1.6495	1.4526	0.53174	-0.0036806	-0.24504	-1.4922	-1.6617	-0.40845	-0.1289	0.7778	0.86455	-0.5111	-1.7019	-0.81629	-0.00051402	0.50157	0.18755	2.5098	0.60157	0.68434	1.1125	-0.86237	-2.2833	-2.2341	-1.3393	-0.93377	-0.58869	0.36723	1.3247	0.40737	0.82215	1.2961	-0.90894	-0.30026	0.47203	-1.1464	-1.0212
-0.0076093	-1.4075	-1.8857	-1.2511	-0.96486	-0.46386	0.54494	0.85999	0.81122	0.80535	0.33495	0.64942	2.2431	1.0905	0.99928	0.34978	-0.57386	-0.75316	-0.065937	-0.33471	-0.70674	0.03847	0.37126	0.25086	0.0030371	0.36055	0.69113	0.72062	1.6265	1.0222	-0.94059	-1.2044	-1.0634	-0.88944	-1.0355	-1.4796	-1.5685	-0.92401	-0.9207	-0.56824	-0.25625	0.39511	1.4136	1.2469	0.78706	0.81632	0.33469	0.61297	0.75111	0.13145
-2.1124	0.21213	0.038929	-1.0298	-0.17177	0.53008	0.66864	-0.34151	-0.53706	0.49022	-1.216	-0.10726	2.8477	3.1827	0.59619	-0.070479	-0.76208	-0.40949	-0.15594	-1.0619	0.11883	0.011908	-0.16123	-0.12813	0.59694	0.12499	-0.86684	0.93301	0.34725	0.6408	-0.9183	-1.6882	0.22867	0.4165	0.21779	0.28524	-1.0109	-0.92636	-0.84952	0.18192	-0.23398	-0.28069	-0.44199	-0.31323	1.2693	0.76397	1.2566	0.2951	-0.50746	1.2022
1.146	1.5297	1.2451	0.81809	-0.48563	-0.55301	-0.8219	-1.1792	-0.60952	-1.9104	-0.94577	-0.60996	0.092943	1.0552	0.010137	-0.3067	0.28521	0.14573	0.23466	0.2973	0.30286	0.73658	1.1701	0.040233	-0.11956	-0.35822	0.046637	-0.153	-0.36879	-0.51512	-0.27354	-0.49925	-0.17452	-0.25619	0.12742	-0.78158	-0.8159	-0.72416	-1.0162	-0.47295	1.6372	3.9984	-0.22255	1.7172	1.1542	0.66253	-0.56901	-0.59326	-0.59475	-0.95562
0.63827	1.2991	-0.53534	-2.2017	-2.635	0.021872	0.75678	-0.60853	-0.6686	-1.133	-0.16568	1.4499	0.91609	0.61109	2.1516	0.061477	-0.76933	0.63964	1.6731	1.5142	1.4391	0.070043	-0.63608	-1.2416	-1.6898	-0.80585	1.5069	0.0019133	-0.63254	-1.2045	-0.8704	-0.035673	0.53626	-0.2997	-0.485	0.92597	-0.32912	-1.3364	-0.35603	1.6599	-0.29339	1.3328	1.2039	0.58785	0.92546	-0.94195	-0.7608	-1.3759	-1.0322	-0.51673
-0.13099	0.38374	-0.29219	0.25186	-0.60503	-0.65151	-0.7114	0.15465	0.35306	1.1078	0.57024	1.1013	0.6409	0.37296	0.21837	0.81989	-0.41105	-0.43868	-0.97496	-0.27847	-1.0591	-0.98829	0.19807	0.39798	-1.2597	0.28736	0.32629	-0.95171	0.28814	-0.63971	1.0273	0.39422	0.99987	0.22714	-0.79204	-0.49914	-0.701	-1.244	-1.3099	0.51364	0.028997	0.6664	1.6708	0.67277	2.4741	-0.029756	1.2361	0.73739	-0.90649	0.31212
0.054217	1.0025	1.2028	-1.1889	-1.9009	0.83488	-1.8841	-1.3772	1.8311	0.10823	-1.4601	-0.7967	1.2434	2.23	0.5198	0.16065	0.081489	0.11364	0.12704	0.66621	1.3173	0.93264	0.14879	-0.40385	-0.72589	-0.41031	-1.7911	-0.84476	-1.0661	-1.2958	-0.73929	0.1932	-0.39084	0.18738	0.65499	0.63071	0.25472	-0.48725	-0.12124	1.1298	1.7602	1.3536	1.0613	1.0567	-0.32577	-0.7555	0.53625	0.5389	-1.1619	-2.661
1.7945	0.96987	-1.1935	-2.8632	0.37543	-0.32444	0.81221	0.1357	-1.4516	-2.2684	0.14551	0.82857	0.57635	0.56496	0.31438	0.65392	-0.025593	-0.19397	0.31717	0.1138	-0.34371	0.35105	0.6354	0.40177	1.452	0.3925	-0.75587	0.97243	0.38231	-0.57909	-0.72366	-0.072175	0.23401	-0.31212	-0.63633	0.059351	-0.50411	0.61923	-0.43578	0.42389	-0.55131	-1.727	-1.2539	0.46126	-0.77889	1.5237	-0.25933	0.82192	-0.15679	0.60338
1.4024	-0.26966	-0.64676	-0.17136	0.51057	0.51358	-0.99092	-0.9257	-0.89935	-0.43341	0.12323	-0.59436	-0.15007	0.069709	-0.2625	0.24518	-1.0001	0.43155	0.9651	0.3889	0.23446	1.4399	2.7783	1.0407	-0.66738	-0.58786	-0.087776	-0.30874	-0.58222	0.33145	1.0929	-0.34337	0.053107	-0.85854	-0.88665	-0.92601	-0.19428	-0.29509	0.62323	-0.72364	-0.48735	0.78548	1.8406	-0.48393	-2.3897	-1.0042	-0.67714	0.26411	1.117	-0.38905
0.92667	-0.15	0.67508	0.5206	-0.091344	-0.71237	-0.53338	-0.49016	-0.63205	-0.82105	0.081795	0.93083	0.94094	-0.093673	-0.45946	0.16598	-0.14463	0.13369	1.1871	0.032592	0.41181	0.59808	0.25792	0.33927	-0.53725	-1.2023	-1.929	1.9539	-1.588	-1.1514	-2.4601	-0.30249	0.21343	0.75103	-1.6992	2.1136	1.3412	0.66532	-0.27643	0.69405	0.1812	-0.12164	0.33733	0.8653	-0.64661	0.7017	1.4209	0.2945	-0.73124	0.18824
-0.51807	0.44912	0.68724	0.2541	-0.27025	0.82332	0.30914	0.13842	0.082968	-0.46193	-0.6838	0.48213	0.79792	0.39937	0.23421	-0.54274	-0.40277	-1.1028	-0.10743	0.91512	0.91116	0.87212	0.012463	-0.017136	-0.82766	-1.5486	-2.3107	-1.1722	-1.0771	-0.53395	0.029757	-1.3949	-1.0584	-0.31325	0.88117	0.92732	1.4207	1.5958	0.7674	0.72297	0.27499	0.62182	1.7821	0.94261	0.5554	0.22173	0.80705	-0.15672	0.23764	0.75975
0.10161	0.5895	0.28296	-0.20874	-0.22938	0.47018	-0.51879	-2.2027	-0.91324	0.13462	1.9506	0.013602	-0.22353	-0.53182	-0.83576	0.37185	-0.037786	0.10201	0.26194	1.5418	0.70395	-0.9205	0.89826	0.55857	0.59299	-0.68171	-1.2051	0.6067	0.68184	0.30281	-1.4752	-0.40855	-0.14679	0.28822	0.35229	0.11729	-0.30549	-0.2564	0.45177	0.55925	0.035177	1.5637	0.34637	1.17	-0.76051	-4.4358	-3.0821	0.51714	0.64414	0.73154
1.4501	-1.0299	-0.31293	-1.0865	-2.1562	-2.3027	-0.86548	-0.43346	1.3802	0.93493	0.42009	1.3654	2.0391	1.0528	1.0931	-0.045997	1.4922	1.2873	0.41334	-0.5636	-0.077321	0.68771	-0.65676	-1.3337	-0.86145	0.38419	-1.8081	-0.56149	0.02431	-0.59447	0.18612	0.16932	-0.21578	-0.68828	-1.2254	-0.55978	0.021052	0.67666	0.74286	2.116	0.036642	-0.61722	0.038282	-0.75919	-1.648	-1.6841	-0.55015	0.72141	1.2674	1.1315
1.2557	-0.22864	0.35838	0.68545	-1.0848	-0.77303	-1.8977	0.26145	-0.31933	-0.47799	-1.1332	0.1239	0.65937	1.4838	0.61925	1.3062	-0.24367	0.85171	-0.71753	-0.18514	1.5867	2.0921	0.92429	-0.39478	-0.97509	-1.6858	-2.1737	-1.5452	-0.69725	0.27565	-0.26805	-0.92203	-0.024733	-0.047614	0.39911	0.87126	-0.42145	0.85674	0.60311	1.1194	0.35965	1.5469	1.1505	-0.018677	0.7355	-1.187	-0.44668	-0.38819	-1.6949	-0.32461
-0.26817	0.10968	-0.10058	-0.48139	-0.82686	-0.24364	-0.59753	0.29143	-0.058136	-1.4676	0.48635	0.90363	0.57081	1.1995	0.049986	0.3639	-0.48456	-0.014723	0.80259	1.6266	1.4051	1.6849	1.7599	0.15449	-1.2099	-1.7656	-1.1174	-1.7723	-1.371	-0.37753	0.60474	-0.43559	-1.8091	-1.0353	-0.74764	-0.38008	-0.51747	-0.43214	-0.23153	1.0062	1.9852	2.1786	1.5876	2.871	1.4393	-0.69732	-0.87213	-0.80526	-1.817	-1.4802
1.8621	1.1561	-0.30826	-0.33417	-0.55171	-0.045818	-0.079786	0.010049	-1.2993	-1.1545	-1.4009	0.15392	0.85754	0.99499	-0.1358	0.061386	0.46912	0.71433	0.99159	-0.075075	-0.47449	-0.6726	-0.37081	-0.79068	-0.61531	0.22006	0.5415	-0.3569	-1.3321	-1.3805	-0.88831	-1.5773	1.8348	0.78791	0.43188	0.92338	0.76964	1.2874	0.71729	0.79734	1.1608	1.2453	1.5273	0.45674	-1.2027	-0.57684	0.37082	0.60212	-0.2177	-0.80896
0.41227	-0.020887	0.087877	-0.3609	-0.42831	0.62559	-0.97836	0.37007	0.52256	0.97812	0.51047	1.1382	-0.38052	-1.1039	0.69536	0.77626	0.54842	-0.32287	-2.2497	-0.70434	-1.5656	-0.43306	-0.13971	-0.28909	-0.12666	0.44586	-0.46687	0.20435	1.0166	0.69668	0.78539	0.60956	-0.76812	-0.73542	-0.54516	1.5886	1.8137	-0.96506	-0.0067014	-1.9749	0.42971	0.18791	-2.0095	1.2497	-0.76974	0.062269	-0.99663	0.9733	1.0028	2.2773
0.10785	0.59623	0.17909	0.13982	-0.96395	-1.4926	-1.3545	-0.48698	-0.7707	-0.81146	-0.57562	0.0049841	0.82065	1.1667	0.99553	1.1892	1.0319	1.4382	0.6602	0.13695	0.12076	0.82021	1.3183	-0.82198	-0.82703	-0.26498	-0.98875	-1.0624	-0.91816	-0.13955	0.39126	-0.30892	0.08	0.032766	0.72639	1.028	0.65613	1.0663	1.2704	-1.0011	-1.9819	-1.7392	-0.46511	0.030988	-1.1475	-0.70417	-0.43917	0.21146	0.38692	-0.069822
-0.012577	-0.047407	-0.42971	-0.58527	0.76046	0.079426	0.048957	0.64583	-0.28242	-0.11132	-0.81195	0.56744	1.0136	-1.2365	-2.1263	-0.49099	-0.16979	0.55755	0.9624	0.72843	0.81094	0.84179	1.2425	0.58732	-0.28404	1.0978	-0.080983	-0.72726	-1.1353	1.2621	-0.62691	-2.1117	-0.58669	-1.1406	0.048318	0.47436	-0.97085	-0.67205	0.054562	-0.042428	0.61862	0.88595	0.96122	1.2144	0.55803	0.5685	-0.48814	0.10593	0.56392	1.0632
1.0226	0.88316	0.33151	-0.063876	0.031648	-0.49653	-0.77154	-0.20114	-0.050285	-0.15744	0.089199	0.52395	0.36848	0.59127	0.14092	0.07225	-0.056	0.20368	-0.31165	-0.5866	-0.71975	-0.26851	-0.23573	-0.50608	-0.53743	-0.71363	-0.50331	-0.61978	-0.43949	-0.88594	-0.52126	-0.18154	-0.80925	0.31054	0.56568	0.16938	0.98589	0.95799	1.0732	1.2435	1.4227	1.1962	1.5195	0.6251	0.65479	-0.67361	1.788	-0.57221	1.0109	-0.95838
0.39996	0.40104	0.089067	-0.1635	0.30078	0.059912	0.11913	0.18692	0.056347	-0.32104	-0.58719	-0.23277	-0.3116	-0.21414	0.061286	-0.084111	0.16558	-0.011335	0.25375	0.28964	0.96221	1.2012	1.0365	0.45594	-2.9207	-1.1059	-1.3423	-1.8518	-1.9005	-0.24113	-0.33555	2.7862	-0.048127	0.46021	0.48998	0.88394	0.60279	0.43507	0.55295	0.77916	0.71669	0.9114	1.206	0.53894	0.41163	0.18452	-0.78131	-0.5321	-0.53528	-0.5101
-1.487	-0.53846	-1.5797	0.067296	1.134	0.85727	0.41263	1.0432	-0.45424	-1.7287	-0.99248	1.1298	1.8588	1.4782	0.55946	-0.066124	0.41477	0.091872	0.96822	0.077828	-0.26179	0.21527	0.10346	-0.010566	-0.94167	-1.4937	-1.2905	-0.28273	-0.44664	-0.48758	-0.76972	-1.409	-0.16316	0.68314	0.19371	-0.76094	0.75517	0.32543	0.6254	1.3888	2.3227	1.0448	0.42427	-0.49865	-0.99132	-0.429	-0.9487	1.6657	0.24636	-0.45616
-1.2579	-1.4468	-0.63059	-0.55637	0.44936	0.012216	-0.76783	1.8851	0.91658	-0.21333	-0.28081	1.6513	2.3139	0.62378	0.85109	1.4155	0.33173	-0.82972	-1.1447	-0.8962	0.18727	-0.38577	0.3195	-0.39868	-1.5844	-0.79009	-2.487	-0.84758	0.25155	-0.35083	-0.014389	-1.1861	0.49696	1.0831	0.89434	0.97013	0.63202	1.3322	-0.030193	-0.5668	-0.25984	0.80549	2.392	-0.15971	-0.4259	-1.3265	0.85152	0.40047	-0.25737	-0.67017
-0.99851	-0.43947	-0.57609	0.44173	-2.1643	-0.37038	-1.4781	0.76015	-0.065918	0.30004	-0.14539	1.0329	1.1658	1.1141	0.64879	0.83715	1.5692	1.8305	0.72074	-0.87567	0.029058	-0.15032	0.54705	-0.341	-1.257	-1.7679	-0.88515	0.009872	0.27407	-0.41494	0.55109	-0.045027	-0.85788	1.0854	0.81435	-0.11655	-1.5157	-0.44264	-0.29538	0.82677	-1.3917	0.14854	0.89331	0.4652	-0.22304	0.4299	0.012705	0.67087	0.91339	0.97118
0.16523	1.7014	0.90022	0.6383	-0.66666	-0.28053	0.27443	-1.1768	-1.1114	-0.40961	-1.1441	0.88323	0.8542	1.1493	0.75274	-1.6628	-0.074833	-1.1699	-1.2611	-0.70498	-1.2651	-0.89137	1.6028	0.34588	-0.0903	0.91812	-0.50158	-0.81138	0.61119	0.99727	1.2229	0.68198	0.8308	2.4146	0.95761	-0.34295	-0.12987	-0.86481	-0.64837	-0.87946	-1.257	-0.28676	-1.542	1.1375	2.5459	-0.98899	-0.88406	0.78682	-1.256	-2.7571
[truncated: 60 more columns]
