# Supplementary material for: Neuronal correlates of cognitive function in patients with childhood cerebellar tumor lesions
Source: PLoS One. 2017 Jul 10;12(7):e0180200. doi: 10.1371/journal.pone.0180200 (PMC5503240; doi:10.1371/journal.pone.0180200)
Supplement: S5 Dataset — (ZIP) [file pone.0180200.s012.zip › IC_tc_C21.csv]

0.68112	-0.73193	0.079555	-0.012633	1.3173	1.3978	-0.79959	0.062157	1.1072	0.69739	0.30174	-0.19871	-0.95013	-0.49884	-1.0466	-2.0313	-0.61132	-1.0339	-0.1313	-0.62374	-1.3667	0.21361	0.2747	1.0279	0.93891	1.2949	0.70733	0.12952	0.39763	1.0762	0.97115	0.16315	-0.82192	-0.45515	-1.4536	-0.94031	0.13912	-1.1758	-0.50568	0.3457	0.15194	0.032837	-0.33249	0.92495	1.2166	1.7802	1.7175	1.6	1.1337	-0.73079
0.94249	-0.037354	0.11358	1.2584	-1.4159	-0.56543	0.31243	1.817	0.44963	-0.061036	0.23055	-0.72216	-0.63378	-0.70304	-0.026821	-1.3843	-0.72676	-1.4442	0.0040721	-0.01397	-1.2127	-0.79558	1.2668	1.9822	2.1307	0.8673	1.4454	0.43717	-1.7991	-0.04511	-0.0074465	-0.9524	-0.30211	0.18683	-1.4746	-0.69045	1.2191	0.53813	-1.9121	-1.6963	0.50834	0.99705	0.52784	1.3644	0.11785	-1.1558	0.32554	1.6185	1.7976	0.60793
-0.55727	-1.2938	-0.84476	0.40255	0.85315	0.84385	0.049268	0.027065	1.3921	1.2887	1.2534	0.024565	-0.73999	-0.8272	-0.4024	-0.45384	-0.27457	-0.14665	-0.16055	0.47164	0.33209	-0.038755	1.1481	1.5765	-5.1994	-3.2035	0.65032	0.91267	0.44851	0.71568	1.1784	0.81279	-0.43341	-0.5844	-0.21485	0.048018	0.56336	1.2159	0.74194	-0.27198	-0.56406	-1.1173	-0.98407	-0.2858	0.20166	-0.1665	0.52795	1.3473	1.7361	1.0588
-1.0614	-1.1651	-1.3255	-0.12559	1.2776	1.2781	0.33038	0.19857	0.25354	1.2614	0.98059	0.8228	0.67192	0.0038639	-0.68987	-0.074356	-0.6103	-0.85096	-0.58729	-0.62591	-0.7853	-0.41931	0.55026	0.54663	0.44149	-0.76688	-0.81535	0.31632	1.1247	0.74701	-0.23236	-1.4559	-0.15149	-0.95779	-1.7656	-0.80197	0.69673	0.88668	1.4034	2.2306	2.0273	1.4439	-0.45686	0.542	-0.2335	-1.2281	-1.0541	-0.51206	-0.60717	-0.8161
-1.6963	-2.0467	-0.3879	0.54968	0.93726	1.0545	-0.06132	0.60491	1.6522	2.3509	1.0203	-0.34788	-0.41564	-0.42282	-2.053	-2.3449	-0.59199	1.7269	1.9673	0.88789	-0.30687	-0.61869	-0.14754	0.39314	-1.0135	-1.9042	-0.87259	1.6391	2.4031	0.33442	-0.7652	-1.0817	-0.86703	-0.92	-0.8276	-0.42223	-0.52496	-0.70292	0.41965	0.90829	1.4632	0.95283	0.47984	-0.42022	-0.53429	0.62289	0.48526	-0.58483	-1.3983	0.41249
-3.0412	-1.0407	-0.93391	0.28795	-0.10562	2.1307	2.4918	2.1851	1.2432	-0.50515	0.10834	1.0283	0.5666	-0.35452	-1.0359	-1.0644	-2.0684	-0.76452	0.5887	0.41126	-0.89064	-1.2744	-0.0086265	-0.40532	-0.23053	0.30235	-0.17234	0.021187	1.8978	2.2755	0.91625	0.8932	-0.080156	-1.2813	-1.1239	-1.1313	-0.56362	-0.3516	0.4862	-0.11194	-0.46951	-0.30365	-0.2799	-0.0060731	0.051442	0.80567	1.0323	-0.84562	0.09845	0.81966
0.82956	0.71765	0.7129	0.44793	0.44075	0.24999	-0.39079	-0.69321	-0.48671	-0.32456	-0.57755	-0.50482	-0.47009	-0.10051	-0.38295	-0.45613	-0.47412	-0.51236	-0.40221	-0.13663	0.26965	0.040984	0.22933	0.39323	0.17984	0.45279	0.83677	0.69108	0.79914	0.98285	1.0938	0.37058	-0.22015	-0.17362	-0.2227	-0.51215	-0.30537	-0.30189	-0.45595	-0.44124	-2.8161	-5.265	-1.7357	0.25027	2.0083	1.6782	1.3456	1.5125	1.4142	1.4811
1.2826	0.77206	0.22764	-0.91789	0.31746	1.2052	0.28538	-1.0779	-0.79127	-0.02947	1.1177	0.44377	-1.5626	-0.11151	-1.2833	-1.2783	-0.96974	0.95028	-0.076011	-0.9898	0.27451	-0.69962	-0.37724	0.88756	-0.23789	-0.67307	0.68407	1.242	1.7259	1.8974	0.77286	0.23654	-0.47387	-2.1065	-0.4669	0.63744	-1.186	-1.7411	0.21595	0.46573	-0.86015	0.57063	1.6852	2.9749	1.4857	-0.67064	-0.48819	-0.20223	-1.3839	-0.82341
0.67461	0.77754	1.7984	0.90033	0.6715	-0.0088407	-0.41553	-0.43714	-0.43484	-0.6314	-0.065106	-0.59882	-0.93035	-1.3084	-0.61312	-0.7326	-0.47998	-0.91845	-0.88105	-0.69916	0.040322	-0.98634	-0.18677	0.69284	0.95813	0.91552	1.6869	2.3675	1.9915	1.2237	0.68164	0.40154	-0.49757	-0.88837	-0.90825	-1.2223	-1.3227	-1.4993	-1.285	-0.3654	-0.71016	0.15193	0.77694	1.5015	0.63902	0.10237	1.0878	0.35579	0.95063	0.14784
0.5421	0.91846	0.86166	0.32754	-0.73133	-0.16239	-0.34807	-1.8264	-0.34531	1.3434	0.32413	-0.54155	-0.11278	-1.094	-0.045436	-1.1159	-0.63999	-0.66058	-0.31186	0.92477	1.3113	1.3133	1.5581	1.1461	1.4834	1.7098	-0.65571	-1.0777	-0.6047	-0.0030956	-0.83523	-1.1633	-1.5404	-2.2215	-1.4159	-1.4991	-0.63009	-0.46869	0.059369	-0.10261	1.52	1.1344	1.2344	1.9261	2.4062	1.5878	1.2448	0.96868	0.89451	-0.88918
1.3284	-0.94001	-1.824	-0.30948	2.6133	1.3312	2.1946	1.5454	-1.1725	-2.7014	-0.1118	-0.32547	-0.73835	-0.81316	-0.66588	-0.48539	-0.91392	-0.42198	0.11853	-0.094302	-0.65061	-0.156	-0.44467	0.41839	2.0149	0.30802	0.47097	1.7187	2.2327	-0.44004	-0.9495	0.26237	-0.12937	-1.3012	-0.44949	-0.45762	-0.038324	0.26478	-1.1234	-1.266	0.25573	-0.3497	-0.36339	0.96519	1.1654	0.28031	0.20706	1.1311	0.043156	0.52377
1.0327	-0.62089	-1.6873	-0.31548	1.1736	1.1244	0.58798	-0.71975	0.81777	1.1342	2.2873	-0.10791	-1.0814	-0.95261	-1.2971	-1.1932	-0.68913	-0.44131	-0.38397	-1.2344	-0.52542	-0.83487	0.69257	1.1738	0.10813	0.49363	0.61132	-0.45397	0.30457	0.83402	0.8498	-0.39151	-0.69398	-0.10267	-0.24354	0.84924	1.5515	0.91191	-0.40999	-1.3651	-1.4886	-0.1104	1.8829	0.073344	-0.59973	1.0028	0.7525	0.27202	0.3181	-0.40576
0.42779	0.63451	-0.79457	-1.0113	0.46316	1.239	0.78598	0.59701	0.54503	0.52014	1.3989	0.72778	-1.0717	-1.3831	-2.3649	-1.5684	-0.61799	0.54096	0.074896	0.24765	0.12927	-0.2882	0.82621	1.484	-0.79604	-2.3195	1.0575	-0.90424	-0.44399	-0.32766	0.81683	1.1716	-0.77192	-0.63184	0.75791	-0.94863	-0.92581	0.71874	0.39732	0.081276	-0.66176	-0.57136	1.146	1.2222	0.93495	1.201	1.1767	0.84322	1.13	1.7491
0.24153	-0.010597	0.67393	0.64283	0.60243	1.5715	0.89651	-0.38675	-0.767	0.22176	0.016767	0.15222	-2.3623	-0.88745	-1.8971	-1.5485	-0.88516	-0.093274	0.10505	-0.99271	-0.70192	0.024448	0.9753	0.48801	0.87243	0.5323	1.6161	2.9503	1.8735	0.83079	-0.46863	-0.15499	-1.1555	-0.54595	-0.2752	-0.15996	-0.2575	-0.47953	-0.090097	-1.4404	-0.37835	-0.17587	0.1728	-1.435	-0.13953	-0.30926	1.5857	2.4714	0.93228	-0.87464
1.0424	0.36408	-0.088487	1.7502	0.4049	-0.36018	-1.7244	-1.2285	0.49937	0.78748	0.59724	-0.83941	-1.729	-1.0445	-0.32888	-0.81883	-0.19591	0.72613	-0.69731	-0.10885	-0.20453	-0.48314	-1.4771	-0.63471	1.2182	2.0936	1.3626	0.8777	1.7793	1.9594	1.5759	1.0833	-1.4029	-1.0285	-0.4702	0.75353	0.44869	-0.25037	-1.2394	-0.79873	-0.82596	-0.40379	-0.8883	0.59585	-0.77909	-2.2661	-1.1791	-0.054235	0.73095	0.14673
-0.37309	-0.45789	1.1033	1.645	0.70052	-0.92478	-0.77527	-0.082065	1.5306	0.41587	-0.041041	0.51863	-1.1598	-1.9088	-0.88604	-1.5052	-0.59514	0.14026	0.64077	0.50985	-0.045792	-0.35723	0.24272	0.74379	0.033778	-0.075621	0.61495	0.77115	0.57511	0.82246	1.1164	0.32843	-0.97455	-0.98123	-1.2337	-0.37168	-0.74673	-0.48994	-0.52728	-0.5327	0.64987	0.47953	0.28365	-1.0505	-0.033678	1.1517	1.0763	1.4701	1.5044	1.8787
0.80262	0.46981	1.4346	0.20044	-0.13122	-0.61359	-1.0413	1.0255	0.9848	-0.4253	-0.80824	-0.86354	-0.94194	-0.57067	-1.1774	-1.5026	-0.55734	0.70327	-0.45713	-0.26774	0.022853	0.58798	0.47263	1.8167	1.5531	1.6555	-0.19364	-1.5635	0.30979	0.26459	1.0418	1.2407	-0.5067	0.20539	-0.83892	-1.0134	-1.0875	-0.66035	-0.18982	-0.35132	-0.040503	-0.1395	0.30807	-0.85278	0.56189	0.56273	-0.27295	-0.34818	-0.26874	0.57021
0.97062	-0.080936	-0.38573	1.1248	0.36991	-0.47051	0.74766	1.7248	1.9371	1.1852	0.31164	-1.4755	-1.6289	-1.1301	-1.6502	-1.0888	-1.5151	-1.4544	-0.30862	-1.2894	-0.48106	-0.43709	0.78643	0.58006	0.77944	0.63035	1.5527	-0.15702	-0.58404	1.1944	0.3115	-0.8471	-0.15741	0.98218	0.6326	-0.24251	-1.0553	-0.48802	-0.026179	0.30148	0.48959	1.7897	1.8213	0.30512	-0.34853	-0.23652	-1.3781	0.3788	0.63869	0.6284
1.7822	2.0725	0.87021	-0.99361	-1.6055	-1.1497	0.55193	0.74271	0.53745	-0.43791	-0.59193	0.30411	-0.76509	-1.0233	-1.6712	-0.72332	-0.32632	-0.31753	0.63922	-0.30419	0.0049536	0.47569	-0.003293	0.14855	1.3131	-0.40885	-0.16953	2.0315	0.88712	0.099564	0.3358	-0.45888	-0.16117	-0.56194	-0.81063	-1.1122	-0.38226	0.041346	0.093141	0.29483	-1.6041	-0.61756	1.7374	1.5521	1.1272	0.12968	1.1538	0.67003	-0.32774	0.25355
0.28562	-0.61397	-0.91135	-0.47273	-0.12683	0.48381	0.15001	1.371	1.3172	1.2352	1.1236	1.0558	-0.94727	-1.2915	-1.1013	-0.91441	-0.29286	0.24437	-0.56519	0.55275	-0.69761	-0.8753	-0.424	-0.22463	-0.087405	0.48804	0.59344	0.46078	0.58492	0.33082	0.47036	0.8433	-0.83924	-2.3789	-1.2739	0.60333	0.63242	-0.84348	-0.018183	-1.5533	0.35132	0.81227	-0.07821	2.8388	-0.58701	0.52967	-0.27156	1.1423	0.79012	2.0363
0.57403	-0.60211	-1.6617	-0.12629	0.4801	0.1875	0.31666	-0.1743	0.15145	0.45263	0.41909	0.94563	0.055878	0.1375	-0.63741	0.12044	-0.035557	0.035286	-0.78263	-0.23942	-0.64108	-0.041407	0.33709	-0.94842	0.31596	-0.16721	1.0367	1.0824	0.66553	1.1523	1.4359	0.67478	-1.5101	-1.246	-0.26488	0.38241	-1.2155	-1.161	-0.74561	-2.4603	-0.047718	-0.35031	0.11683	0.042856	-0.22247	0.88397	1.5677	1.4114	1.22	1.3918
0.79842	0.70148	0.28458	0.15029	0.48631	1.8582	0.88029	-0.79278	-0.80973	-0.29401	-0.76723	-0.64675	-1.4192	-1.3282	-0.69093	-0.60533	-0.016165	-0.55848	-0.64558	-0.65146	0.20889	0.11411	0.92855	-0.21582	1.4197	1.9967	0.59548	-0.53784	-0.33491	0.23658	0.68494	0.83305	0.6054	0.27762	-0.59512	-1.1024	-0.56174	-0.58602	-0.25683	-0.16249	-0.73487	0.32159	0.7941	0.90576	0.38928	-0.10783	1.0753	1.1077	0.38403	-1.5187
0.73228	0.59497	0.43063	0.42332	0.62737	0.5338	0.3379	0.35021	0.76998	0.51323	0.13705	-0.22554	-0.38598	-0.47708	-0.68045	-0.81353	-0.89662	-1.0019	-0.86658	-0.87046	-1.0655	-0.87853	-0.66906	-0.20051	-0.1844	0.15422	0.088033	0.016904	0.15305	0.16026	0.42775	0.031616	-0.4556	-0.19031	-0.3066	0.1615	0.094465	0.64375	0.64518	0.81714	0.98445	1.4092	1.8204	2.0928	2.0528	-2.0429	1.6134	0.54814	1.282	0.1295
0.59335	-0.50424	-0.084914	-0.11555	-0.69024	-0.38058	-0.13624	0.37611	0.31768	0.044317	1.2065	0.14157	-0.71378	-0.13251	-0.34451	-0.56802	0.24028	0.50675	0.33006	-0.18416	-0.090089	0.99057	0.90343	-0.3084	1.1447	-0.37235	-0.55305	-0.80697	-1.009	0.2026	-0.27726	1.8521	-0.69366	-0.51093	-0.26275	-0.35643	-0.21871	-0.53487	-0.70437	-0.23587	0.83861	0.73972	0.88492	0.60745	0.11342	-1.2757	-0.99104	-0.33925	-0.11657	0.8955
-0.10567	0.17862	-0.090274	-0.13641	0.3644	-0.18561	-1.0216	0.18713	0.78141	0.40198	1.6401	0.79473	-1.1497	-1.2369	-0.70964	0.24587	-0.066818	-0.4677	0.66995	-0.52525	0.3419	0.31883	1.2376	0.71362	0.36422	-0.73171	-1.5462	-1.4383	-1.1194	-0.49291	0.97086	0.51957	0.022914	-1.4815	-0.035099	0.71008	1.5749	1.2005	0.017417	-0.43099	-0.76149	-0.51406	0.98647	2.3103	1.6083	1.297	-2.1135	-1.583	-1.0684	0.2349
-0.2523	-0.569	0.82087	0.14819	0.75463	1.706	1.2486	0.67968	0.36495	0.649	0.74122	0.22728	-1.8582	-1.9875	-1.3773	-0.55344	-1.7899	-2.2561	-1.2284	-0.45934	0.049076	-0.75829	-0.88738	0.12839	1.4653	1.5384	0.8662	1.0584	0.56546	1.9152	2.2383	1.7483	-0.24917	-1.0101	-0.66712	-0.73573	-0.34285	-0.079529	-1.315	-1.3339	-1.036	-0.63414	-0.046452	0.51085	0.27686	1.3108	2.0021	1.134	1.1795	1.0269
0.78076	-0.28085	-1.0749	1.0258	2.1428	0.67223	0.37674	0.63216	0.020504	0.040453	0.46769	-0.30683	-1.7245	-1.5698	-0.91923	-0.40817	-0.77645	-0.60667	-0.41543	-0.70629	-0.77865	-1.0914	0.33972	0.27783	1.3212	1.3696	0.95741	0.735	1.0739	0.85785	-0.29891	-0.46996	-0.32425	-0.26129	-1.1749	-0.61877	-0.96739	-0.38864	-0.59479	-0.21353	-1.0492	0.66316	1.2511	1.512	1.7831	0.86008	0.82082	1.1458	1.1437	1.051
0.83796	-0.93236	-0.32849	0.43274	1.1591	-0.45411	0.17929	1.5905	0.66638	1.0037	1.4806	0.16201	-1.4758	-1.3101	-1.4848	-2.3485	-0.94728	-1.0772	0.11967	-0.21716	-0.2651	-1.2054	0.43236	0.74093	1.3101	0.75247	0.71974	-0.47545	1.9325	0.85933	-0.34811	0.46626	-0.28565	0.29165	-0.14706	-1.4423	-0.15117	0.16093	-0.055842	-0.8526	-1.0708	-0.49287	-0.44417	0.80005	1.2108	-0.16179	1.6087	1.2989	0.34087	1.2284
[truncated: 60 more columns]
