# Supplementary material for: Neuronal correlates of cognitive function in patients with childhood cerebellar tumor lesions
Source: PLoS One. 2017 Jul 10;12(7):e0180200. doi: 10.1371/journal.pone.0180200 (PMC5503240; doi:10.1371/journal.pone.0180200)
Supplement: S5 Dataset — (ZIP) [file pone.0180200.s012.zip › IC_tc_C15.csv]

0.010386	0.40834	0.10302	-0.44019	0.072817	-1.6831	-0.92485	-0.24059	-1.3915	-0.42838	-0.49169	-0.56592	2.0205	0.91451	1.9015	1.9709	0.026111	0.46158	0.075563	0.90122	1.5648	-0.087996	0.20656	-0.90836	-0.45233	-1.2101	-1.3444	-0.75125	-0.34073	-1.5009	-1.1279	-0.78538	1.9634	1.3575	1.5556	1.7131	-0.56931	-0.75298	0.33509	-0.75982	0.018437	0.10994	-0.32136	-0.34955	-1.2788	-1.139	-0.97829	-0.17265	0.058892	-0.001543
-0.30972	-0.27443	0.12795	-1.2063	0.29149	-2.2439	-0.76254	-0.25949	-0.90785	-0.27086	0.11646	0.91422	0.75001	1.0632	1.5476	1.4488	1.0997	1.5933	-0.18702	0.97347	1.0773	0.012736	0.47365	-0.22876	-0.98208	-0.81796	-1.9498	-0.78401	0.58598	-2.4823	0.15358	-0.072222	-0.30722	0.4432	-0.032	0.32807	0.23455	0.11234	0.090036	0.85668	0.95163	0.051704	-0.42784	-0.30662	-1.0733	0.23362	0.068132	-1.5114	-1.0104	-0.20199
0.093261	-0.97445	-0.75393	-0.52415	-0.90837	-0.44376	1.2726	-0.091889	-0.34671	1.2681	0.62207	-0.28439	0.59214	0.85326	-0.47988	0.43753	1.1761	0.96954	1.7918	1.4486	1.2607	0.87449	-1.3341	-3.0204	-5.1406	2.4333	-0.40919	-3.1661	-0.12975	0.65946	-0.80789	-1.1713	-0.39131	0.37517	1.3471	0.40493	-0.62493	-0.60562	1.0084	-0.26379	1.524	2.2624	1.4795	0.73782	-0.048949	0.30669	0.49219	-0.95512	-1.3083	0.68855
-0.95035	0.56058	0.97679	0.87884	-0.89715	-0.74774	0.069001	-0.93211	-0.64349	-1.6447	-0.83364	-0.35626	0.71945	1.507	1.8629	-0.042382	-0.012119	0.34503	0.29873	0.935	2.0303	0.65555	1.3479	0.42156	-1.8883	-1.4489	-0.17633	-1.287	-2.1988	-0.47036	0.7529	-0.13399	-0.30522	1.7448	0.19961	-0.23975	-1.1427	0.50852	-0.75309	-1.1083	-0.46617	-0.47397	0.070556	0.19269	1.653	0.38833	0.96111	1.2963	0.77946	1.0882
0.6277	0.39587	0.31341	0.45657	-0.14998	-0.97244	-1.3703	-0.78856	-3.1598	-1.8637	0.12553	-0.19098	-0.16647	0.57691	0.92577	3.4148	0.61214	0.32319	0.24146	1.4405	1.2856	0.73973	0.39726	0.023815	-0.80137	0.076617	1.0413	-0.93598	-0.72446	0.060729	-0.57194	-0.27406	-0.12303	-0.18488	0.1952	0.2457	-1.3441	0.26364	0.17423	0.056512	-0.17839	-0.064009	0.73737	-0.59788	-0.45187	-0.64137	-0.20278	-1.2281	0.7232	0.50189
2.0929	1.1495	1.2617	-1.8499	-0.16455	-0.79585	-1.648	-2.2226	-2.0198	-0.57524	-2.3698	-1.2201	1.7646	1.9167	2.9478	1.6865	1.2628	0.8406	-0.11134	-0.38951	0.2515	1.0543	-0.23387	0.022935	0.10335	-0.693	-0.54097	-0.3842	-1.0074	0.20732	-0.31202	-0.42324	-0.03419	0.73259	-0.15552	0.22618	0.11899	-0.51361	-0.19059	0.5797	0.73673	-0.18636	-1.0274	-0.9305	-0.47119	-1.1021	-0.85393	1.4213	1.2037	-0.80164
-1.6091	-1.7555	-1.4397	-0.87344	0.11499	0.27667	0.80777	1.005	0.53452	0.71001	0.49873	0.53008	0.69592	0.35744	-0.15262	-0.0046749	0.35977	0.31761	0.42601	0.55726	0.20792	0.16003	-0.21222	0.095197	-0.3207	-0.6697	-0.3521	-0.41315	-0.22641	0.014306	-0.57924	-0.20852	0.40101	0.45298	0.16905	0.52869	0.27871	0.478	0.73951	0.48344	0.54887	0.56075	1.1845	0.20181	-2.6817	-1.1767	-1.5075	-1.101	-1.265	-0.78488
-1.473	-1.1726	0.88065	1.0596	-0.30135	-1.7069	-0.12056	1.5523	1.6571	0.22642	-1.2146	-0.48065	0.014101	-0.44311	0.90148	2.2684	0.34466	-0.36707	-0.098263	0.91305	1.93	0.95735	-0.79406	-1.5058	-1.7999	-1.4663	-0.45031	-0.24648	-0.42304	-0.92501	-1.3486	-0.80848	1.4423	1.553	0.59819	-0.033661	0.43331	1.1369	-0.425	-0.58292	1.4161	-0.28163	-0.91391	-0.81144	-0.62022	0.66524	0.0044623	-0.58721	0.56006	1.7641
-0.16407	0.49962	-1.0641	-0.29312	-0.66385	-0.10843	-0.88781	1.0472	-0.24294	0.92698	1.0227	0.11616	1.4663	-0.028457	-0.88642	-0.44838	-0.24248	1.7554	-0.37874	-0.9947	-1.3715	0.87338	1.5992	-0.89511	0.52663	-0.10377	-0.105	-0.68081	-0.017408	0.10616	-0.94077	-1.3959	-0.9441	-0.42578	-0.25999	0.19771	1.1829	1.4873	1.6136	0.22222	0.69931	0.65786	0.52109	-0.99654	-0.55388	-0.041267	0.36474	0.89294	-0.2069	0.29719
0.22235	0.43126	-0.43013	-0.50814	0.43354	-1.9388	-0.045358	0.078781	-0.72125	0.45413	0.08951	1.209	-0.26978	0.31698	1.6185	1.559	1.0644	1.3636	-0.64626	-1.0344	-0.28313	-1.6952	0.0053509	-1.5387	-2.3802	0.68891	0.1936	-0.14778	-1.2113	-0.04057	-1.0675	0.24785	0.83079	2.5084	1.2414	1.0973	1.7187	-0.64372	0.4674	0.021962	-1.129	0.28011	0.07689	-1.5875	-1.0118	-0.66895	-0.044733	-0.76869	-0.43847	-1.0754
0.62402	0.14163	0.46432	-1.3346	-1.8409	-1.8841	-1.9313	-1.6454	1.1955	1.1436	-0.25369	0.54497	1.762	2.0915	2.0164	0.72692	0.50716	1.1117	0.40161	-0.46948	0.31359	0.9736	-0.34381	-0.76819	0.37045	-0.56346	-2.1246	-1.1389	-1.2039	-1.3139	0.026918	-1.4884	0.88116	0.13016	0.8676	0.18942	0.70391	0.024467	0.44373	0.80194	0.85663	0.34274	1.4257	0.21608	0.11487	-0.65949	-0.42936	-2.4213	-0.76469	-1.2529
-0.83231	0.020637	1.0999	-0.43438	-0.88502	-0.49639	-0.48276	1.1089	0.47722	0.36902	-2.2441	-0.39576	1.1272	0.45285	-0.40375	-0.082218	0.60809	1.1394	0.11651	0.22222	1.3582	1.1069	-0.26637	-1.5446	0.63186	-1.5783	-1.6275	-0.44018	0.71608	0.58471	1.1335	-0.097832	1.2772	-0.93195	0.7722	-0.70305	0.27364	-0.45462	0.3209	0.44494	-0.54793	0.85255	-1.299	-0.055417	0.4571	-1.1825	-1.2428	-0.92297	-1.2731	-0.21748
-1.2307	-0.41275	0.92614	-0.21867	-0.44597	-0.49424	-0.075675	-0.57401	-1.0703	-0.85441	-0.79499	0.13824	1.7374	1.2643	2.0821	1.3047	0.32795	0.93402	0.60361	-0.38159	0.47587	-0.88217	-0.58357	-0.68697	1.0208	0.37155	-2.6535	1.2041	-0.6123	-0.43267	0.019364	-0.10321	-0.52278	0.92644	-1.3823	1.4485	-0.056915	0.27439	0.04097	-0.84133	1.2191	-0.07191	-0.10043	-0.75332	-1.0179	-0.56897	-0.38405	-0.83571	-1.9206	-0.094012
-0.89923	0.59446	-0.041723	-0.32857	-0.13793	-0.076751	-0.30674	-0.26577	-0.29847	0.82067	1.1654	0.62622	0.80837	0.44887	0.2683	0.42821	0.24991	-0.91553	0.76355	1.1068	1.2957	0.087844	-0.23667	-0.56292	-1.3413	-0.91272	-2.4839	-2.0979	-1.2446	-1.3105	-0.001089	-1.2904	0.25342	-0.10064	-0.084258	0.033044	0.62592	1.2288	0.5408	2.0682	0.70477	0.48548	0.70947	0.77657	0.6949	1.202	-0.29285	-0.84764	1.3131	1.1628
0.13011	-0.1374	0.0030618	-0.20777	-1.7173	-1.1545	-0.51823	-0.42875	-2.5563	-1.1425	0.73361	0.92328	2.5582	0.62431	2.7448	1.5674	2.0249	1.3791	-0.1331	-0.54794	0.82556	0.59969	-0.38013	-1.0009	-0.4645	-0.7008	-1.5928	-1.3378	-1.7403	-0.61031	-0.25413	-0.46379	0.22324	0.36869	0.42556	1.0885	0.14401	-0.1471	1.1442	0.35322	-0.1651	0.28611	1.6594	-0.958	-1.1862	-1.5608	-1.7883	0.41824	-0.48767	0.46008
1.235	0.72058	0.50614	-0.79848	-1.8824	-0.40188	0.66575	-1.5608	-2.0204	-1.537	-1.9426	-0.48191	0.97304	2.2177	1.5251	2.0332	2.4736	0.55045	-0.35396	-0.0086288	1.327	2.4444	0.89943	-0.56674	-0.55484	-1.2103	-1.3803	-1.5867	-1.1533	-1.1295	-1.1872	-1.0881	0.11927	0.85204	1.2302	0.80857	-0.077696	-0.71131	-0.23069	0.37265	0.24646	0.26722	0.31479	-0.39286	-1.4909	-0.68039	0.75491	-0.41872	0.84169	0.018053
0.53685	0.28802	-1.6435	-0.42688	-0.025136	-0.52583	0.45127	-0.62167	-1.5337	-1.5279	-0.39078	1.6106	0.18875	1.3659	0.17449	2.7429	1.6781	1.0274	0.6108	0.92929	0.92849	-0.25399	-0.048817	-3.9443	0.25517	-0.85003	0.9712	-0.81251	-2.1143	-0.7724	-0.35328	-0.47618	0.11686	-0.065183	0.6839	0.74575	0.60477	0.29085	-0.85966	-0.033463	0.70799	-0.0054804	0.76506	-0.44696	0.17784	-0.43952	-0.28365	-0.32422	0.94081	-0.046501
-2.1609	-0.072107	-0.081263	-1.5268	0.33411	0.83869	0.61937	-0.34898	-1.5872	-1.2653	-0.629	0.91015	2.5887	1.9776	1.6364	1.7547	-0.65981	0.12547	0.14338	0.31696	1.8345	0.093658	-1.5655	-0.52861	-1.1351	-1.0717	-1.6272	-0.092122	0.37156	-0.95871	-0.073459	1.0836	0.41464	-0.78315	0.33681	0.42429	0.29836	0.72094	-0.15376	0.17156	0.2628	0.43547	0.076189	0.17298	-2.0306	-0.079161	-0.15636	-0.29137	-0.25376	-1.1926
0.0075196	-1.2386	-0.33101	1.4588	1.1988	0.21753	0.19561	-0.52583	-0.43099	-0.038591	-1.7307	-1.7463	-0.72665	0.69241	1.683	1.9142	1.6821	-0.50995	-0.59343	0.46236	1.2457	-0.22521	0.38685	-0.48693	-0.76515	-1.5262	-0.38944	-2.5071	-1.6382	0.39179	-0.55515	-0.90451	1.9813	0.80859	0.96208	1.0922	1.1554	0.16002	0.69629	1.4592	1.6862	0.89102	0.36469	-0.68059	-1.7702	-1.5422	-0.78774	-1.1983	-1.8392	-1.4868
-1.2725	0.27848	0.32601	0.11332	0.12034	0.29805	-0.39291	-0.4133	-0.33959	-0.093456	0.046311	-0.0047703	0.083946	0.067267	0.65661	1.0651	0.35449	-1.8114	-0.36119	-0.085922	0.23757	0.48013	-0.81644	0.41224	0.60124	0.32864	0.47331	0.10962	0.7241	0.30628	0.70928	-0.59068	-0.99711	1.9908	0.40498	-0.47304	-2.0392	-0.21461	1.0551	-0.053518	0.29138	-0.03275	-0.70111	-1.2961	1.237	-1.3628	-0.86837	-0.80668	-0.4307	-2.159
-0.11475	0.60381	0.74734	0.0071146	-0.46959	-0.87276	-1.1352	-0.59192	-1.0353	-0.65573	-0.5448	-0.52106	0.159	0.3973	0.61325	1.1689	1.5071	1.3713	0.83693	0.36778	1.0458	0.13594	0.3036	-0.30481	-0.72908	0.23494	-0.9421	-1.4783	-1.196	-0.37828	-0.37029	-0.5708	1.0973	-0.041542	0.28826	0.46359	1.5616	2.5086	0.49804	0.9427	-1.1626	-1.5474	-0.95971	-0.84644	-0.85184	-0.98831	-0.47937	-0.311	-0.57952	-0.7938
-0.092342	-0.38174	-0.56019	-1.0846	-0.73583	-2.3047	-1.5862	0.045596	0.88557	0.51083	2.8243	2.8258	2.6146	0.81994	-0.049221	0.53922	-0.74934	-0.70368	-0.9247	-0.7868	1.2046	1.055	-0.82137	-0.52	-1.4884	-1.3534	-1.1233	0.18935	0.26288	-0.10454	0.49296	-1.4821	0.60027	-0.18527	0.85592	0.98126	0.15106	1.3516	0.86093	0.14174	0.42114	-0.26929	-0.85831	-0.83906	-1.0919	-0.28788	-1.3169	-1.6147	-0.75562	1.8261
-0.52872	-0.38982	-0.45448	-0.47655	-0.45976	-0.36721	-0.35778	-0.30367	-0.27133	-0.088315	-0.035818	0.18129	0.31764	0.35656	0.53052	0.47288	0.49686	0.71418	0.58615	0.71638	0.65629	0.54941	0.49417	0.23315	0.26205	0.13005	0.014581	0.049187	0.017526	-0.18044	0.012323	-0.043944	-0.13781	-0.054518	-0.10414	-0.32526	-0.10308	-0.51413	-0.68928	-0.72263	-0.60954	-1.0112	-1.2578	-1.2363	-1.5581	1.5685	-0.56408	-1.75	0.33191	-0.28165
-0.072806	0.048706	-0.10565	-0.042139	0.36442	0.093137	0.20211	0.28877	0.082041	0.33631	-0.39985	0.039937	0.020334	-0.014835	0.050118	-0.041571	-0.17627	-0.21596	-0.33261	-0.37475	-0.42131	0.053833	-0.60706	-0.26326	-2.3612	1.9068	1.8405	1.7755	1.5043	-1.0403	-1.2091	-0.32785	-0.18645	-0.67075	-0.78196	-0.41186	-0.40947	-0.32349	-0.42415	-0.20885	-0.72419	0.33276	0.75904	0.58404	0.54998	1.1999	0.96332	1.0598	1.0622	1.012
-1.7021	-0.077236	0.076657	0.37103	-0.56971	0.04312	-0.15805	-0.3376	-0.38051	-1.7602	-1.4621	1.7293	1.7036	1.1184	1.305	1.2867	1.7282	0.7011	1.0565	0.49365	-0.20813	0.13748	-1.7173	-0.081379	-0.25944	-0.59176	-1.5797	-1.3894	-0.15067	-1.3718	-0.25245	-0.32199	-0.039945	0.86892	1.094	-0.10107	-0.20435	-0.25391	-0.26076	0.66188	1.2452	-0.25362	-1.0601	-1.3455	-0.55467	0.92627	0.59971	1.6459	-0.4563	-0.090986
-0.069881	0.33041	-0.37535	-0.65935	-0.92811	-0.86926	-0.20104	0.066241	-0.54457	-1.2082	-0.3336	-0.39127	1.4279	0.52451	1.1445	2.0217	2.1752	2.2413	1.4435	0.87077	0.24797	0.08584	0.16313	-1.1852	-1.9189	-2.5381	-1.9759	-0.54643	-0.72015	-1.3342	-2.0807	-1.4103	0.71032	0.27764	0.68613	1.3841	1.7505	0.7522	1.0721	1.2385	0.89143	0.97923	0.69214	-0.8888	-0.44632	-1.0637	-0.95277	-0.51674	-1.3702	-0.36337
-0.72833	0.53668	0.60242	0.66131	-1.7133	-2.026	-1.3337	-0.58015	0.1007	-0.23044	-0.73396	0.72082	2.3023	1.8522	0.69715	1.1656	0.21532	-0.22827	-0.1604	-0.55089	0.81208	1.3446	-0.32106	-0.73774	-0.20051	0.63305	0.18217	-1.2838	-1.4988	-0.84049	0.90981	-0.69189	-0.086192	0.50841	-0.18419	1.4525	0.15963	-0.083056	1.6508	2.0101	-0.27432	-0.90356	-1.7758	-1.9555	-1.2149	-0.87821	-0.1727	0.20098	-0.90992	-1.354
-0.49689	0.71305	-0.45736	-0.99546	-1.763	-0.054117	-0.65514	-1.1117	-1.2456	-1.2684	0.50495	1.9331	3.2018	2.0692	2.0934	0.99281	0.87395	0.33835	-0.27976	-0.21732	-0.50632	0.39032	-0.94097	-1.0169	-1.6787	-0.61914	-0.74639	-0.52377	0.12894	0.031377	0.16016	-0.24965	0.62965	1.197	0.32386	-0.12476	0.83205	-0.13961	-0.9825	0.16324	-0.4822	-0.60958	0.23288	-1.0158	-1.1346	-0.68007	0.42712	-0.17552	-0.54864	0.15371
[truncated: 60 more columns]
