# Supplementary material for: Neuronal correlates of cognitive function in patients with childhood cerebellar tumor lesions
Source: PLoS One. 2017 Jul 10;12(7):e0180200. doi: 10.1371/journal.pone.0180200 (PMC5503240; doi:10.1371/journal.pone.0180200)
Supplement: S5 Dataset — (ZIP) [file pone.0180200.s012.zip › IC_tc_C13.csv]

-2.1056	-0.14078	1.403	1.5488	-0.2948	0.54043	0.61684	-0.23164	-0.5852	-0.61144	-1.9761	-0.1225	1.0747	1.4545	1.2306	0.76518	0.15305	0.21425	-0.11726	-0.44318	-0.33668	-0.79646	-0.9928	-0.68475	-1.0988	0.75571	0.59103	-0.72106	0.04072	-0.24379	-0.64237	-0.91101	0.25778	-0.098086	1.1707	-0.66724	0.15736	1.2947	1.3331	0.93437	-0.94519	0.62339	1.0154	-1.1183	-1.2483	-1.0172	-0.1442	0.19277	-0.72599	0.070546
-0.63061	-0.078066	-0.61887	1.3419	-0.16569	-0.20716	0.34501	-0.89834	-1.1605	-0.13745	-0.56253	-0.23793	0.4054	0.23764	0.058708	0.6439	0.96849	0.27056	0.70132	1.8081	1.6868	0.25695	-0.34016	-0.88623	-0.92057	-1.0902	-0.58139	-0.14973	-0.83119	0.78924	0.057798	-1.2165	1.3274	1.406	0.57893	0.11551	-1.307	-0.95193	0.78681	-0.56684	-1.1113	-1.1486	-1.3837	-0.49921	0.37314	0.96303	0.84916	0.90846	0.6236	-0.61428
1.7777	1.2019	0.41366	-0.16387	-0.19211	-0.54262	-0.88597	-1.147	-1.3059	-1.2215	-0.56612	-0.032079	0.68757	1.2736	1.097	1.1283	0.71367	0.15952	-0.22238	-0.49997	-0.89083	-0.28535	0.61576	0.09805	-1.7345	-4.2147	-2.6609	2.3796	0.89309	0.033697	0.051753	0.75412	1.4594	1.9281	1.7995	1.5377	0.81998	0.70934	-0.4382	0.36505	0.2988	-0.31026	-0.37803	-1.0848	-1.357	-1.4406	-1.6879	-1.6001	-0.88028	-1.3002
0.66728	0.46894	0.062805	-0.51437	-1.1414	-1.217	-0.92757	-0.76268	-0.12619	1.075	-0.33898	-0.64895	-0.091182	0.60614	0.43808	0.24545	-0.089177	0.12117	0.36191	-0.2321	0.0083482	0.57483	0.65111	1.377	0.91174	0.25564	-0.5138	0.051689	0.9357	0.80885	1.19	1.3096	2.0161	0.69181	-1.7221	-1.5726	-1.1561	-2.3576	-1.8452	-0.28329	-1.0224	-0.44193	-0.65869	-0.41865	-1.435	-0.46588	0.75098	0.44288	-0.7952	-0.92526
-0.7503	-0.391	-0.38404	-1.4278	-1.235	-0.74972	-0.49416	-0.29849	0.75112	0.25813	-0.037992	0.33068	0.88226	1.6789	1.5708	1.1806	1.2084	0.6249	0.08253	0.36555	0.91967	0.62941	-0.4347	-0.75061	-0.40975	-0.68498	-0.70532	-0.44543	-0.93741	-1.1262	-0.6067	-0.62473	-0.13357	0.91507	1.0004	0.87325	1.0092	0.045621	0.13713	-1.0691	-1.0154	-0.84239	-1.1422	-0.83205	0.34243	0.93025	0.92969	0.70136	-0.74956	-1.4767
0.51397	0.47883	1.8016	0.60976	-1.4911	-0.42216	-0.30159	-1.6326	0.087179	-0.48022	-1.9769	-0.11177	1.4385	1.4475	-0.21422	-0.32299	-0.45274	-0.32723	-0.24485	0.83907	0.73814	0.8878	0.083932	-0.59278	0.040316	-0.14341	-0.19933	-0.19899	-0.96044	-1.9317	-0.95208	-0.16732	0.21833	0.95547	2.3502	2.0688	1.3906	0.76764	0.44984	0.18455	0.38173	0.2082	0.67656	-0.58156	-0.92361	-1.6669	-1.2174	-0.72137	-0.47857	-0.50291
2.4923	1.6688	2.1706	-0.25304	-1.4573	-1.2748	-1.4556	-0.97156	-1.2066	-1.1607	-0.99234	-0.22097	0.91061	0.43514	0.74543	0.64401	0.30281	0.19884	0.48316	0.27217	-0.078227	0.47074	0.34368	0.019073	-0.49724	-0.68744	-0.58216	-0.48106	-1.0287	-0.88095	-0.35011	-0.38752	0.91724	-0.45525	0.0942	0.71313	-0.092167	0.38718	0.52625	0.95656	-0.47203	-1.0238	-0.62872	1.0243	2.2844	1.7362	0.00068593	-0.69247	-0.88462	-0.89701
0.17384	1.2747	1.0478	0.01483	-1.3411	0.40587	0.29936	-1.9341	-0.67284	-0.86819	-1.382	-0.20035	0.85946	0.4085	0.20271	0.25755	0.3221	0.1751	1.0337	0.099036	1.4986	1.6356	1.0816	0.28594	0.16321	0.057294	-2.8092	-1.6528	-1.8799	-0.95552	-2.5074	-0.45573	1.8588	1.0087	0.65936	0.18137	0.39454	-0.34406	1.151	0.55783	1.7036	0.71173	-0.91524	0.097207	0.06438	0.044569	0.98488	0.43108	-1.0509	-2.0358
0.22955	-0.29995	0.50197	-0.78501	-0.13652	-0.81524	0.62333	0.51621	0.47697	-1.1023	-2.0199	-0.065527	0.092597	0.29136	0.74584	-0.053214	0.70252	0.18943	0.65732	0.26448	0.92506	0.33093	0.10744	-0.16134	-0.12141	0.89045	0.19508	-0.61926	-0.99369	0.28384	0.30601	-0.70201	-0.66606	-0.14085	0.21575	0.91539	-0.32822	-0.30356	-0.19078	0.33055	0.59078	0.25267	0.55886	-0.16701	-1.1844	0.077778	-0.98572	-1.9992	-2.1057	-0.2589
-0.015095	1.4071	1.1153	0.56644	0.52604	-0.78903	-0.67715	-0.2328	-0.12633	-0.90832	-2.3578	-1.1386	-0.14262	0.83851	1.5577	0.65406	-0.44769	-0.71995	0.34337	0.75759	0.47491	-0.13006	-0.55523	-1.0709	-0.039864	-0.63837	-2.0775	-0.35	0.54986	0.24971	1.5771	0.40667	1.2685	0.96293	0.60893	0.31006	-0.082927	0.76642	0.58975	0.61656	0.84181	0.79943	-0.33137	-1.4786	-1.2988	-0.14188	-0.51257	-1.8633	-2.3305	-0.93008
0.58815	1.542	-0.92209	-0.51257	-1.0485	-1.9095	-0.75275	-0.57065	-1.2457	-0.50425	0.66414	2.197	1.753	0.44722	0.12825	0.60495	0.2174	0.32201	0.33486	0.59216	0.087268	-0.12028	0.7231	-0.11289	0.11239	-2.977	-1.0244	0.23626	-1.7055	0.18793	1.2593	0.64851	1.0411	0.76303	0.39313	0.45694	1.0598	-0.51439	0.91976	-0.83403	-2.4101	-0.55842	0.19511	-1.2763	-1.1643	-0.44256	-0.37412	1.8287	1.7139	0.51034
0.38774	1.454	1.8917	0.6787	-0.67304	-1.7368	-1.2266	-1.0117	-1.3025	-0.59799	-0.637	-0.074897	0.665	-0.20853	0.34452	-0.29474	1.0015	1.2153	1.1836	0.82664	-0.046771	-0.86601	1.4489	1.2858	-1.8943	-0.48499	0.97858	-0.19681	-1.1611	-1.0846	-0.99967	-0.77071	-1.4892	0.28754	1.1723	0.24936	1.1663	0.61683	0.54508	0.86013	-0.036669	0.6266	-0.84938	0.0014251	-1.8123	-1.2154	1.2242	0.5852	-2.085	0.42884
0.83402	0.96469	2.5916	1.8831	-0.29969	-1.0678	-0.80838	-0.17482	-1.9553	-1.9958	-2.2939	-1.1138	0.72528	1.0444	0.73012	0.54293	0.57872	0.54242	0.43622	0.50806	0.34019	-0.21569	-1.0801	-0.42927	-0.55067	-2.6575	0.98673	-0.072667	-2.0974	0.63181	-1.3194	-0.12389	0.57053	0.82962	2.0048	2.611	1.1267	0.37544	0.56125	0.074311	-0.29093	0.44819	0.23453	-0.14956	-0.27169	-1.2023	-0.62356	-0.20461	-0.59124	-1.1885
0.22115	0.82916	-0.63254	-0.063864	-0.55352	-1.1663	-0.33964	-0.12769	0.58146	1.4477	0.30683	0.3318	-0.28291	0.66857	1.4473	1.1443	1.1119	0.50063	-1.4378	-0.66801	-0.21595	-0.8422	-0.19692	-1.0036	-1.9055	-2.1254	-2.2129	-0.51283	-0.79746	-1.2316	0.11297	1.0332	1.3923	1.4934	1.9442	1.7681	1.4509	0.61232	1.1534	0.38414	-0.087655	-0.27371	-0.99147	0.30124	1.2714	-0.48108	-0.49677	-0.93022	-1.4452	1.2143
1.8644	1.3297	0.81891	0.23015	-0.70519	-0.77015	-1.0141	-0.87655	-0.40659	0.73268	-1.7493	-0.99431	-0.34612	0.00034825	0.079023	0.58102	-0.32282	-0.53496	0.72482	-0.061731	0.28203	1.0733	0.22982	-0.17865	-0.63661	-0.83172	-0.38871	-0.72528	0.085219	-0.54084	-0.33488	0.66912	1.8522	2.179	1.8758	1.1311	0.99517	0.21049	-0.13958	0.33216	0.2717	-1.0505	-2.1323	-1.7548	-0.32005	-1.3666	-1.8846	-2.3598	-0.52895	0.38352
0.29598	0.019377	-0.13404	-1.2897	-0.39392	-1.5354	-1.7736	-0.73597	0.94816	1.4141	0.95988	1.3613	1.2704	0.1764	1.0298	0.14918	0.50449	0.47544	0.71566	0.84182	0.62775	-0.51326	-0.927	-1.8906	-0.97776	-0.4785	-0.44278	-1.9422	-1.6738	-1.8155	-0.22197	0.50181	0.6436	0.6107	1.0376	0.71095	1.1766	1.07	1.5171	2.2362	1.0315	0.50445	1.0623	-0.8033	-2.1251	-1.3043	-1.5005	-0.59045	0.28876	-0.17772
1.1877	0.42453	2.0369	-0.14289	-0.62546	0.23002	0.18095	-0.97938	-1.004	-1.5251	-0.96986	-0.81239	0.7287	0.72886	1.1687	-0.0069789	0.39072	-1.6417	-1.3662	0.049638	0.66708	0.31654	0.46134	1.265	-0.95832	-0.78867	0.094294	1.1391	-0.099817	-1.8882	-1.7068	-1.1897	0.066367	1.7422	1.8072	0.84433	0.61747	0.30101	0.1771	0.89371	1.0654	1.3966	-0.22718	-1.3493	0.28508	-0.31351	0.37328	-0.47053	0.098554	-0.49674
-0.87774	-1.0157	-0.70072	-0.25155	0.37574	0.043463	-0.74691	-0.30369	-0.11443	-0.05263	1.2431	0.70306	0.67835	0.6849	0.62863	0.35919	0.47327	0.56555	0.80213	1.0732	0.43979	0.69527	0.24129	-0.35407	-0.90395	-2.0608	-0.41418	-0.99879	-1.914	0.12582	-0.64618	-0.98622	-0.20162	0.40095	1.0474	1.1004	0.36858	0.23666	0.54125	0.29964	0.31246	0.13984	-0.25533	-0.62178	-0.69396	-1.1296	-1.6421	-0.18936	0.14385	0.24652
0.27371	0.87662	0.3612	0.18884	0.062707	0.36368	-0.60796	-0.5668	-0.36423	-0.62562	-1.3868	-0.5329	0.98248	1.3648	-0.16331	0.21529	-0.22479	0.59755	0.37378	0.36807	-0.11981	-0.58534	-0.69755	-0.96839	-0.79409	-2.3376	-1.9689	0.11402	0.43963	0.54693	0.57389	1.4279	1.5358	0.76891	1.8581	0.86768	0.9083	0.43698	0.75936	1.5169	1.1698	-0.092375	-0.69541	-0.86542	-1.7623	-2.0427	-1.5793	-1.9294	-0.84504	-0.44807
-0.17967	-0.30034	-0.56294	-0.35078	-0.056433	-0.19793	2.5418	0.22624	0.46813	-0.51968	-0.80421	-0.74137	0.9312	0.64576	-0.16403	-0.23891	-0.32813	1.5971	0.68234	-0.61193	-0.0067607	-0.4881	0.7986	-0.14849	-1.0491	-0.98521	-0.95406	-0.77678	-0.2986	-1.0438	-0.36022	0.72665	1.1072	-1.389	0.60435	0.72353	1.6223	0.0047885	-0.37169	-0.74643	-0.018768	-0.58901	0.55075	2.4604	-0.51679	-0.41793	0.77626	0.34234	1.1956	0.71217
0.15672	0.077449	0.023919	-0.56746	-1.5871	-2.4779	-1.1921	-0.21518	0.60177	0.85468	0.72174	0.94753	0.56507	1.227	1.358	1.0591	0.62163	0.79281	0.7688	0.6059	0.51338	0.79792	-0.62935	-0.90816	-0.4842	-2.5819	-1.1194	-0.95749	-1.0034	-1.758	-1.142	-0.063661	0.72389	1.4055	2.1802	2.0412	-0.034031	-0.31043	1.5162	-0.48041	-0.98327	-0.64953	-0.37201	-0.1697	0.10532	-0.38993	0.068039	-0.83241	-1.111	-0.41898
0.34196	0.75702	1.5596	1.2887	0.12746	-2.896	-0.85125	0.011881	-0.13784	-0.6275	0.088602	-0.20598	-0.36263	-0.92534	0.18893	0.21617	-0.70835	1.1728	0.71019	1.3862	1.1673	0.69788	-0.49059	-1.6716	-0.18365	-2.2187	-0.71961	0.63233	1.6368	0.73346	-1.8422	-0.72188	-0.070098	0.98043	0.53505	-1.1165	-0.52929	0.81564	0.65029	1.2655	-0.38888	0.75013	1.2075	1.3106	1.444	-0.023324	-2.0772	-1.1404	-1.1777	-0.67836
-0.054571	0.14798	0.23191	0.18154	0.072551	-0.35074	0.065161	-0.16013	-0.44782	-0.12433	-0.11917	0.58777	0.94441	0.55879	0.51514	0.2417	0.24592	-0.233	-0.04703	-0.28628	0.058587	-0.19859	-0.75537	-0.70563	-0.53692	-0.67064	-1.4539	-0.41259	-0.071662	0.47805	0.20377	0.11357	0.4677	-0.1584	-0.13196	0.44567	0.3229	0.50367	0.16392	0.021681	-0.012	0.35141	-0.27658	-0.0043413	1.5357	-1.853	-0.85623	2.7924	0.032877	2.9537
0.011529	0.42061	-0.16297	0.70164	0.29367	-0.34727	-0.28323	-0.51967	-0.73713	-0.036122	-0.43927	-0.61572	-0.49673	-0.57931	0.016516	0.023795	-0.19477	-0.17954	-0.23234	0.28406	0.42815	0.66077	0.67364	0.33157	2.0338	0.052866	-0.19671	-0.21836	1.8741	0.60307	0.36327	-1.8651	0.38845	0.11443	0.22117	-0.06896	0.39116	0.31722	0.53627	0.12492	0.080939	-0.72289	-1.036	-0.63583	-1.1293	-1.1103	-1.1261	-2.1043	-2.0515	-2.48
-0.41862	-0.1163	-0.30889	0.82275	1.741	1.4393	0.36552	-0.42807	-1.5606	-1.1299	-1.4833	-1.2636	0.9791	0.1153	0.19142	0.48404	-0.33514	0.37044	-0.48908	-0.24407	0.94887	0.48774	-0.12499	-0.70407	-1.3347	-0.71857	-0.51987	-0.1055	0.74	1.3588	0.21031	0.52178	0.99748	0.10947	-0.10893	0.10095	0.94031	0.80085	1.1729	1.2801	-0.33722	-0.35067	-0.42083	0.52749	-0.064947	-0.47358	-1.3457	-2.8901	-3.3638	-1.1208
-0.081976	0.28264	0.0037758	0.71054	-0.067228	-1.8586	-0.74731	-0.70654	-0.63454	-0.78115	0.011717	1.4714	1.607	1.5887	1.7358	1.7416	0.61664	-0.33443	-0.43003	-0.14016	0.18068	-0.7199	-1.2579	-1.4295	-0.64236	-1.2209	-0.79341	0.46211	-1.3086	-1.6294	-1.4361	-0.52123	1.0725	1.1312	1.428	1.7685	1.2823	0.36654	0.42603	0.4569	0.38108	1.0483	0.62168	0.25381	0.72078	0.39612	-0.99742	-2.5487	-1.3764	-2.2176
0.60155	2.1196	0.86013	-1.2433	-1.558	-0.57238	0.64046	-1.8892	-0.24965	0.04928	-0.34362	1.3066	0.30328	-0.27334	1.2976	-0.30037	0.38092	-0.95705	-0.89234	1.0686	0.78361	-0.94635	0.45513	0.97364	-0.35643	-1.4691	-1.2533	-0.1425	-0.80148	-0.68297	0.82349	0.44863	0.94556	-0.14776	0.46233	0.49256	0.98447	0.21829	0.22341	0.90476	1.1621	0.38998	0.10578	0.13204	-2.1654	-1.0045	-0.50207	-0.89212	-0.77853	-1.4066
2.0512	2.0318	-0.99213	-0.78333	0.18048	0.39966	-1.252	-1.684	-1.7988	-0.49858	-0.43109	0.84574	1.5525	0.55159	0.66448	-0.10113	-1.3031	-0.8656	-0.87843	0.57137	-0.050122	0.77172	-0.24141	1.4593	1.4615	-0.84145	-1.6934	0.50292	-0.5946	-0.27414	-0.1886	-0.58313	0.40198	1.2803	0.18311	0.63451	1.2787	0.051611	0.66718	-0.36031	1.2116	0.7387	0.98596	-1.5646	-0.30955	-1.0557	-0.74502	-0.99975	-2.0248	-1.908
[truncated: 60 more columns]
