# Supplementary material for: Neuronal correlates of cognitive function in patients with childhood cerebellar tumor lesions
Source: PLoS One. 2017 Jul 10;12(7):e0180200. doi: 10.1371/journal.pone.0180200 (PMC5503240; doi:10.1371/journal.pone.0180200)
Supplement: S5 Dataset — (ZIP) [file pone.0180200.s012.zip › IC_tc_C10.csv]

-0.71829	0.49795	1.0943	1.2251	-1.0875	-0.42431	-0.37249	-0.8356	-0.27157	-0.639	-1.5113	2.1036	1.0752	1.1126	0.75447	-0.026931	0.18932	0.36811	-0.69989	-0.64379	-0.66231	-2.0167	-0.50443	0.071607	-0.71629	-0.13448	0.58203	0.68624	1.5091	0.14234	-0.44936	0.54642	0.39371	0.28873	1.1564	-0.4924	-1.1016	0.071051	0.65785	0.017385	-0.4045	-0.19814	0.12327	-1.2534	-1.2147	-0.47623	0.11955	0.064254	0.11578	0.46013
-1.2884	0.064827	-2.4957	0.93519	-0.76891	-0.23919	1.7952	0.10224	-0.55769	-0.23934	-0.63053	0.27735	1.9371	0.16151	0.059924	0.61239	0.9879	0.29611	1.309	2.0259	-0.12848	-0.62248	-0.45244	-0.53898	-0.76674	-0.92353	-0.84251	-0.35875	-0.77686	0.77148	0.58384	-1.109	1.2691	0.8969	-0.2304	-0.38432	-0.24175	-0.35819	-0.013744	0.035407	-0.85424	-1.3367	-1.4339	-0.42745	-0.26477	0.90393	0.28224	0.7925	0.94336	0.6537
-0.45973	0.48207	-0.79567	-1.0876	-1.6372	-1.428	-0.14911	0.3071	0.5738	0.37429	-0.68424	-0.1836	0.90757	0.36048	0.85916	1.8037	1.1707	0.74257	0.7212	0.52001	1.0783	0.35326	1.6777	2.6148	0.66808	-0.13635	-0.82929	-2.4221	-2.7543	-1.8043	-1.134	-0.47617	-1.0147	-0.82578	-0.74764	-0.84867	-0.62853	0.21028	0.22381	0.80048	1.1088	-0.13717	-0.50356	0.30418	0.14789	0.65511	-0.4627	-0.26333	1.0681	1.164
-0.29405	-0.27527	0.98287	-1.7916	-1.7909	-1.2292	-1.283	0.93886	1.8334	1.8348	-0.39605	0.59191	1.257	1.1971	1.0051	0.2378	0.27063	0.92298	-0.42174	-0.7399	-0.56392	-0.019139	-0.80548	-0.93859	-1.8015	-1.1201	-0.73184	1.5355	1.7769	1.2199	0.66788	-1.2769	0.4472	0.054326	-0.54147	0.12961	0.18601	-1.7233	-2.1629	-1.0656	0.38028	0.70951	-1.1528	0.42361	0.42411	1.5199	3.1843	1.1441	-0.18545	-0.27976
-1.8576	-0.9285	-1.45	-1.5793	-1.4458	-1.3552	-0.34952	0.44801	1.9629	2.7497	3.1734	2.8375	2.9056	1.4733	-0.26838	-0.74126	-1.2176	-1.4156	-1.1353	-0.32732	-0.23353	-0.77414	-0.94945	-1.4995	-0.385	0.4627	0.7761	0.21587	-0.22584	0.87103	1.2496	0.96282	0.42354	-0.46935	-0.51416	-0.72914	-0.9732	-0.10985	0.3433	-0.53556	-0.6871	0.064861	-0.21721	-0.47436	0.21255	0.79435	0.80467	0.99807	-0.8028	-1.6786
0.74223	0.56701	0.41799	-0.47177	-2.4025	-0.81171	-0.36361	0.55358	1.2359	0.21318	-2.9296	0.49336	1.5863	1.4719	0.24685	-0.77075	-0.76166	-0.12216	-0.34397	0.17715	0.65944	-0.35639	0.8955	-0.29283	0.55908	0.27544	0.29308	-0.68283	0.88806	0.024784	0.11	1.6037	1.921	-0.081434	0.80638	-0.32586	-0.89228	-0.94184	-1.6362	-0.8202	-1.2981	-1.3425	-1.2882	-1.34	-0.69652	-0.85108	-0.12213	0.29856	0.054122	0.66369
0.25505	-1.3737	-1.0111	-1.2124	-1.1563	-0.63441	0.53318	0.63201	0.47077	1.0859	0.24218	1.008	0.16296	0.78058	0.36745	0.33532	-0.31314	-0.30627	-0.87219	-0.37025	0.70264	0.53323	-0.20197	0.81589	1.1027	1.0411	0.13782	0.045086	0.08778	-0.046406	-0.32272	-0.6632	-1.3217	1.4193	0.36392	-0.58448	0.8667	0.60576	0.61658	-0.26229	-2.485	-2.3854	-2.8138	-0.17127	0.42713	-0.36999	-0.57767	-0.33903	-0.38989	0.040729
-0.77078	0.0028798	-1.1419	-0.65416	-1.6095	1.0981	-0.053924	-1.1679	-0.86934	0.085132	1.716	1.4029	1.7402	1.3861	0.54891	0.14761	0.17108	0.31079	-0.68987	-0.94183	0.29952	1.4642	1.7518	-0.49507	0.43832	0.6495	-0.77555	-1.9615	-0.89599	-1.0165	-0.71924	-0.59778	0.035979	0.75277	0.70164	-0.4443	-0.92296	-0.1388	0.090561	-0.31889	-0.049015	-0.72383	-1.7614	-0.16948	-0.92161	-0.038105	0.61461	0.93405	0.47004	0.82826
0.062538	-0.60727	-0.39152	0.10666	-0.34793	-0.095659	1.403	0.38244	1.094	-0.96706	-1.5689	0.39701	-0.16301	-0.069166	-0.012773	-0.28143	0.3257	-0.1279	0.49879	0.3244	0.89937	0.90365	-0.62749	-0.43428	-0.82765	-0.40731	-1.0761	-0.84915	-0.45778	0.5055	1.2007	0.65974	0.96254	0.043227	0.80106	0.79219	0.20261	0.20584	0.20303	0.79977	0.45452	-0.093629	-1.5112	-1.6913	-0.53987	0.055138	-0.50657	-2.3855	-1.0536	-1.0338
-0.94177	2.3439	1.1379	-0.42057	0.42492	-1.9171	-1.9286	-0.46883	-0.385	-1.2818	-1.6324	-0.013085	2.6162	0.38898	0.86666	0.53933	-0.75245	-0.28337	0.75646	0.85683	0.68622	0.39819	-0.048409	1.2516	0.71841	1.0193	-0.88687	-0.1095	-0.83555	-0.55133	0.28307	0.58547	0.49796	-0.13533	-0.26585	-1.9124	-1.2574	-1.6828	-1.2008	-0.11883	0.61346	-0.38336	0.84305	-0.40249	0.3704	0.92106	0.10307	0.68269	-0.35033	-0.34461
-0.39068	0.74804	-2.1068	-1.311	-0.85494	-1.3936	0.19023	0.10357	-0.32199	-0.39653	0.85914	2.258	1.97	1.7388	0.9826	0.11409	-0.14375	0.53247	0.20824	0.083231	-0.10439	0.13283	0.088695	0.24986	-0.58679	-2.1713	-1.0557	-0.036149	-0.90205	0.36784	0.98435	0.52996	-0.11297	-0.41764	-0.58354	0.29894	1.0383	0.098521	0.26395	-1.4619	-0.75281	0.31574	0.38793	-1.5185	-1.4536	0.029046	1.2097	2.1517	1.1742	0.64081
-0.40041	0.56722	0.82184	-1.1773	-0.70833	-0.64349	0.74348	-0.27819	-1.0833	-1.4894	-2.4018	-0.16011	1.7203	1.6101	1.0102	0.66897	0.27643	1.4904	1.601	0.87228	0.79747	0.22085	0.24817	0.037435	-0.46944	0.11146	0.57448	-1.3546	-1.5774	-1.5865	-0.55449	-0.56195	-0.84575	-0.2552	0.84277	0.19013	0.579	0.33264	0.32506	0.72971	0.68551	0.28049	-0.80735	-1.0589	-1.7481	-2.0524	-0.6716	-0.66837	-0.65593	0.30725
0.45056	0.53865	1.3123	0.549	-1.3649	-1.6738	-0.8941	-0.88254	-1.9554	-1.5486	-0.81194	0.90802	1.778	2.2927	1.4433	0.59286	0.48875	0.69429	0.47447	0.58971	0.27623	0.21558	-0.75762	-1.0645	-0.63732	-2.0146	1.4543	0.39947	-0.92775	-0.044931	0.29182	-1.5515	-0.55998	-0.17998	1.0738	1.6667	-0.31843	-0.096202	0.31052	0.21286	-0.45216	0.26516	-0.3067	-0.017442	0.1466	-0.92029	-0.90241	-0.73822	-0.70804	-0.22345
-0.068669	1.059	0.70499	0.20547	-0.30684	0.25863	-0.47082	0.73626	1.5582	-0.63399	0.18157	-0.020021	-0.21581	0.48239	-0.0077165	0.085592	-0.072241	-0.43921	-1.5882	-0.53731	-0.84499	-1.1277	-0.90472	-1.7703	-1.9554	-1.7133	0.24971	1.254	0.089664	-1.2633	0.4781	1.1598	1.5606	1.8341	1.9388	1.6301	1.0389	0.78955	0.83665	1.2226	0.19862	-0.20687	-1.4839	-0.34208	0.54834	-0.63963	0.40841	0.69676	-1.298	-0.12163
0.23749	0.75004	0.15518	-0.11776	-0.10732	-1.2303	-0.69863	0.9	-0.11344	0.21237	-1.6913	-0.12201	1.3399	0.41936	-0.049458	1.396	0.01215	-0.13782	0.9795	0.68842	0.34884	0.93368	-0.29058	0.13706	-1.7067	-2.2166	-1.0774	-1.2182	-1.1955	-0.073508	-0.43581	-0.099898	0.484	1.334	0.59469	0.14948	0.6931	0.75059	0.9427	0.58011	0.36414	1.2449	-2.0454	-0.72278	0.20675	-1.7129	-2.1935	0.061173	2.8147	3.1369
0.59092	0.67291	-1.2366	-1.54	-0.16237	-0.22924	-1.1681	-1.171	1.0563	0.32957	-0.11291	1.6615	1.8079	0.44835	0.71615	0.98867	0.055375	-0.28559	0.0079185	0.52324	-0.047344	-1.5238	-2.4122	-1.6095	0.93171	0.93588	0.66943	0.64184	0.43159	-0.61411	-0.53251	-0.36005	-0.20551	-0.9635	0.070423	0.40918	0.27286	0.49704	0.96892	1.5738	-0.066541	-0.66842	0.13544	0.10966	-0.51274	-0.24156	-1.6559	-1.2986	0.22484	0.11365
1.2314	0.45606	0.28841	-1.7846	-1.1509	0.1272	-0.42561	-1.2084	-1.4267	-1.3798	-1.3299	0.19806	1.4632	2.0561	1.8238	1.1683	0.86715	0.19519	0.5701	0.80674	0.92906	0.4125	-0.29829	1.2175	-1.0916	-0.1518	-1.0405	-0.357	-0.55904	-1.9846	-2.6876	-1.0876	0.16261	1.3638	0.84761	1.1328	0.98999	0.27795	0.41656	0.12907	0.24052	-0.886	-0.59178	1.0476	0.0011652	-0.54126	-1.5613	-0.4268	-0.36632	-0.1717
-1.1647	-1.0343	0.6255	0.19142	1.1489	-1.303	-2.302	-1.0666	-0.92656	-0.48596	1.8061	1.9747	1.6165	0.39678	0.69456	0.56482	1.1082	0.56285	0.11114	0.42015	0.24411	-0.28315	-0.19472	1.0001	0.53797	-2.0734	-1.2653	0.5108	-1.0573	0.30328	0.19031	-1.8436	-0.53927	0.57506	0.083424	-0.63497	0.84806	0.44323	0.4984	0.58066	-0.31188	-1.0456	-1.1648	-0.63798	0.65876	0.71646	-1.1332	-0.59845	-0.87498	-0.77087
-0.062582	0.17186	0.05899	0.84782	0.22681	-0.26877	-1.9809	-2.0339	0.19358	-0.85181	-0.94612	0.76871	1.6694	2.4072	1.9771	1.315	0.88678	-1.1411	-0.9465	-1.3183	-0.46267	-0.29928	-0.2534	-0.53336	-1.1067	-0.61791	-1.5969	-0.45961	0.11849	0.44065	0.25592	1.6156	0.89113	1.4491	1.9227	1.5283	0.28703	-0.64996	0.24906	1.2413	0.58743	-0.50831	-0.61453	-1.8055	-2.4633	-1.2055	-0.39396	-0.35191	-0.23168	-0.038664
0.41805	-0.19967	-0.88646	-1.0071	-0.94184	0.44214	1.8705	0.34351	0.61919	-0.46608	-0.47538	1.1044	0.66612	0.98702	0.4179	0.21014	-0.049904	0.71045	-1.0744	-0.55472	-0.80026	-0.84629	0.053084	-0.44164	-1.4527	-0.078865	-0.65612	-0.43075	0.18632	-0.63551	1.0208	1.6957	1.1575	-1.2048	-0.52352	0.87168	1.5327	-1.3464	-0.42588	-1.7745	0.19005	-0.77681	-0.81991	2.0009	-0.93027	0.50723	0.24173	1.8067	1.4835	0.78646
1.1339	0.87611	0.19251	-1.1863	-2.1953	-2.849	-1.3462	-0.43674	0.10661	0.6634	0.33397	0.8018	0.96143	1.5841	1.5543	1.3226	0.79907	0.76	0.50377	0.074803	0.48699	1.1438	-0.58208	-1.1554	-0.5837	-2.1568	-1.2613	-0.64875	-0.81648	-1.0936	-0.24917	0.1813	0.50579	1.0789	1.719	1.5861	0.22001	-0.16871	1.1196	-0.87938	-1.6362	-1.0721	-0.51035	-0.21515	-0.90574	-0.47366	0.1275	-0.08678	-0.12077	0.0055475
-0.8	-0.099895	0.14036	1.0494	-0.4738	-1.8613	-0.037339	0.46694	0.17668	0.66363	-0.12595	1.469	1.0465	-1.1659	0.094793	-0.086892	-0.71903	0.55616	0.22838	-0.076196	0.48999	0.083834	0.98456	-0.86952	-1.0584	-0.94641	0.1463	1.1324	1.0848	0.22587	-2.7208	-1.8255	-0.32098	1.135	1.7701	-0.16917	-0.46156	0.97229	0.074896	0.90225	0.33931	-0.16812	-0.21908	-1.4768	-0.41778	-0.024573	-0.65098	2.0548	2.1046	1.2664
0.62728	0.67396	0.80342	0.53859	0.078496	0.084124	0.017853	-0.24694	-0.35493	-0.12923	-0.43629	-0.040082	-0.081405	-0.42238	-0.30406	-0.12988	-0.12534	-0.12406	-0.23448	-0.27138	-0.16504	-0.14728	-0.47567	-0.65078	-0.46494	-0.30031	-0.92041	-0.10861	-0.090984	-0.18358	0.045685	0.27041	0.35535	0.45927	0.34521	0.93453	0.45921	0.29718	0.49701	0.68475	0.71734	0.30793	0.84783	1.7188	0.96297	-2.0772	0.90377	0.70141	0.84594	0.308
0.22266	0.032303	0.080018	0.24567	0.30957	-0.22048	-0.41982	-0.55808	-0.5555	-0.51555	-0.37857	-0.3276	0.063224	0.14215	0.27796	0.53828	0.56066	0.73818	1.0132	1.1487	0.52131	0.17992	0.96661	1.0716	-1.6928	-2.805	-2.8948	-2.4491	-0.512	0.94938	1.1981	1.7219	1.0233	0.47164	0.43046	0.53913	0.44284	0.34419	0.5141	0.11252	0.074882	-0.38909	-0.38851	-0.24128	-0.20809	0.007742	-0.23127	-0.85377	-0.77196	-1.1627
-0.11945	-0.81364	-0.1788	-0.26541	-0.57612	-0.085523	1.7926	0.38503	0.12917	0.79419	0.40738	1.0154	0.76946	-0.44103	-0.86078	-0.71233	-0.52047	-0.74368	-0.89486	-0.66389	-0.11601	-0.45329	-1.3607	-0.6088	0.97351	1.736	2.2517	0.81707	-0.17686	-0.6973	-1.3871	0.85403	1.107	-0.97461	-1.7163	0.40831	0.23936	0.44817	0.82873	1.3488	0.6909	-0.11932	0.67096	0.26333	-0.77256	0.6973	0.27628	-2.2853	-3.9123	-1.6714
-0.18161	-0.64954	-0.78496	-0.19361	-1.3299	-1.9425	-0.047157	0.17871	-0.45071	-0.28008	0.30155	2.5042	2.2091	1.5445	1.1177	1.8584	0.92149	-0.84808	-0.54764	0.14189	0.68971	-0.70069	-0.96515	-1.0909	-0.25876	-0.76306	-0.018071	2.3355	-2.4651	-2.6773	-0.50521	0.15224	0.65378	-0.18844	0.89508	0.92035	0.49561	0.44329	0.80472	0.5076	0.099676	-0.79097	-1.4045	-1.4827	-1.6714	-0.071217	0.93067	-0.7721	0.72406	1.5336
0.27644	2.1339	-0.060474	-2.2581	-0.79992	-1.1258	-0.419	-1.2726	-0.98096	-0.4318	-0.73405	2.334	2.5078	1.3397	0.70999	1.0447	1.2179	0.61601	0.020361	0.70894	0.081595	-1.521	-1.5901	-1.3878	-1.3427	-1.4684	-1.2189	-0.51076	-0.31606	0.11047	1.032	0.53171	1.7668	1.2296	0.57754	0.7706	0.64194	-0.67255	-1.1107	1.2818	-0.6666	0.59759	0.19125	-0.38106	-0.89681	0.10203	0.16019	0.23468	0.075147	-0.68856
0.36284	-0.2969	-1.0284	-0.70182	0.55736	-0.0496	-1.1193	-0.69437	1.1037	-0.18525	1.4255	1.2976	2.6269	-1.2558	0.30907	-0.76392	-1.433	-1.2411	0.50228	0.14887	0.10256	0.15939	-1.8592	0.088643	1.676	1.3342	1.799	1.512	-1.2503	-1.4347	-0.54062	-0.32829	-1.1211	-1.2748	-0.94419	-0.23978	0.53799	-0.22056	0.24866	0.17586	0.8533	-1.5472	3.0042	1.2712	1.3782	-1.5768	-0.26196	0.28226	-0.13084	1.5302
[truncated: 60 more columns]
