# Supplementary material for: Neuronal correlates of cognitive function in patients with childhood cerebellar tumor lesions
Source: PLoS One. 2017 Jul 10;12(7):e0180200. doi: 10.1371/journal.pone.0180200 (PMC5503240; doi:10.1371/journal.pone.0180200)
Supplement: S5 Dataset — (ZIP) [file pone.0180200.s012.zip › IC_tc_C9.csv]

0.65124	-0.74405	-0.47666	-0.47481	-0.42342	-1.0147	0.66311	0.25558	0.82183	0.46851	0.24098	0.4078	-0.55281	1.0538	0.41091	-1.2171	-0.71544	-0.34923	0.56301	1.7335	0.18539	-0.5976	0.048086	-0.26868	1.6804	-1.6882	-1.6202	-1.242	0.39953	1.2113	-1.1272	0.54267	0.72187	2.13	1.2443	-2.3148	-1.0294	-0.758	0.33066	1.2854	0.98798	-0.11425	-1.1239	0.16279	-0.62456	-0.39649	-0.020954	0.95526	1.4358	-1.4097
2.2528	-0.050862	-2.3751	1.153	-1.3631	-0.89648	-1.0128	-0.35235	-0.8288	0.0017749	0.76521	0.83285	0.37356	1.9096	1.7431	0.4649	0.74457	-0.95314	-0.28007	0.58843	-1.0125	-0.50399	0.4598	-0.25831	-0.44478	-0.9884	-0.22358	0.81695	-1.9215	0.93209	0.94903	-1.8234	0.45295	0.42681	-1.2465	-0.5668	0.05803	0.3283	-0.54154	0.28577	0.34239	-0.37566	0.82362	1.7276	1.2078	0.017819	-0.01396	0.40124	0.034214	-0.7794
-1.1156	-0.8763	0.91013	0.38519	-0.049935	-0.29785	-0.47263	0.82397	1.7351	-0.05086	-0.92334	-0.81039	-0.71058	-0.18946	0.75392	0.72072	0.099124	0.80167	0.17801	-0.010205	-0.44734	-1.4287	-0.75781	-0.74136	3.0021	0.92984	1.0367	0.60486	-0.19572	-2.3725	-0.95211	-0.083688	0.45788	0.86335	0.53345	-0.95315	-0.243	0.22248	-0.77036	0.41218	0.47091	-0.55477	0.020833	-0.21157	-0.55312	-0.59192	-0.51585	0.20778	0.70259	-0.48683
-0.82442	-1.2078	-0.064192	-0.99882	-0.78257	-0.012155	0.48745	0.67483	0.84717	0.93897	1.7027	2.1544	1.6824	0.21891	-0.7568	-0.22833	-0.20087	-0.89664	-0.48054	0.21464	0.42194	0.38623	-0.48529	-2.2873	-1.6214	-0.26685	-0.4368	-0.62154	0.2441	1.2485	0.94058	-0.67987	0.1716	-0.034515	-1.3287	-2.615	-0.50303	-0.098775	-0.48311	0.37788	1.1695	1.3378	1.3615	1.8209	0.9967	1.2935	1.5732	0.86	-0.6489	-0.28579
-0.35257	-0.84039	-1.2182	-1.0691	-1.0087	-0.42222	1.0604	0.89541	1.1699	1.4548	0.78926	1.5981	1.9834	0.94616	0.13472	-0.73098	-1.3124	-1.2462	-1.2312	-0.96024	-0.73176	-0.12655	-0.54811	-0.5138	-0.25141	0.53994	0.55458	0.53249	1.2632	0.73458	0.099501	0.1719	0.33124	-1.0071	-0.89935	-0.96164	-0.91911	-0.10924	-0.33425	0.061039	0.18708	0.70142	1.2109	0.8719	0.39479	0.66965	0.51064	0.35119	0.039125	-0.40229
-0.50335	-1.1985	-2.0143	-0.15406	2.4207	1.1374	-0.028874	-1.0093	0.36435	1.2013	-0.11852	0.86136	0.79047	1.3958	-0.34434	-1.0441	-0.70262	-0.26286	-0.34388	-0.44908	0.31017	-0.18324	-0.20895	0.34396	0.1964	-0.1683	-0.55507	0.5845	1.2907	0.54162	-0.78808	-0.16712	0.04716	-0.2738	-0.27744	-1.0047	-1.1285	-0.74724	-0.95977	-0.57017	-0.68653	-0.13313	-0.3044	0.86347	2.3637	1.4833	0.37738	1.2715	0.081321	1.5222
1.339	-0.74207	-1.4971	0.55468	1.6234	-0.57797	-0.73301	-1.1356	-0.29937	0.046477	0.45313	-0.018416	-0.49466	-0.040515	-0.52424	0.273	0.28293	0.42238	0.16471	0.15782	0.70999	0.41308	0.69686	-0.1316	0.9433	0.91904	0.194	-0.5532	0.83732	-0.3848	-0.82883	-0.47753	-1.6106	0.29922	-0.15325	-1.2768	-0.49772	-0.7418	-1.1003	-1.3345	0.18919	2.6473	3.0052	-0.68922	-0.64003	-0.20421	0.78706	0.76228	0.48467	-0.30788
-0.69742	-0.87249	-1.2457	0.78338	0.31294	-0.083844	-0.11144	1.7809	0.72547	-0.88262	-0.71169	0.25612	-1.2315	1.6517	1.4654	-1.0949	0.70733	0.56114	0.086147	1.1756	0.074326	-0.025541	-1.05	-0.13488	0.18902	-1.1521	0.44595	-0.23058	-0.68128	-1.5106	0.20547	1.1582	0.58209	-0.29935	-0.84352	-0.68436	-1.171	0.062163	-0.0042231	0.64159	0.26247	-0.88509	0.38339	-0.94537	0.88036	0.53263	1.7846	1.3473	2.5404	0.74723
-1.2002	-1.8986	-1.373	-0.71834	0.58708	0.5984	0.72805	0.32265	0.9213	1.8146	2.3096	1.5126	-0.19957	-0.29356	-1.3216	-0.0089296	-1.1166	0.68559	-0.19444	-0.5482	-0.4055	-0.23772	0.32056	0.57523	-0.24395	-0.84025	-0.4718	0.64017	0.55039	-0.49162	0.79767	0.80465	0.66454	-0.21733	-1.8315	-1.278	-0.67552	0.14843	-0.40363	-0.33056	-1.2018	-0.80845	-0.66223	0.50653	3.6128	1.8297	0.59496	1.5452	0.92626	-0.14815
-1.5935	0.2804	0.25761	-0.20105	0.31816	1.0608	0.27822	-0.33668	-0.43375	-0.5489	-0.63524	-0.59083	0.80843	1.5398	0.48219	0.091329	0.35013	0.27685	0.68107	0.51623	0.36223	-0.33796	-1.4586	-1.0167	-0.73529	-0.30912	-0.67257	-0.093724	0.14461	0.040948	-0.38781	0.46662	0.75567	0.085348	0.30257	-1.2775	-0.59563	0.66659	0.15292	0.65079	1.0521	0.76322	-0.082664	-0.025542	0.83388	0.64929	-0.70087	0.56155	0.27868	-0.52508
1.5488	0.54938	-2.7148	-2.0135	-0.21599	-0.18205	-0.16751	1.9495	2.3052	0.8541	1.3465	0.83329	-0.50327	-1.0264	-1.2497	-0.68096	-0.13238	-0.55504	-0.54777	-0.3027	-0.034564	-0.25791	-0.43427	0.12832	-0.17845	1.1367	1.372	0.71444	0.26664	-1.2204	-1.2067	0.5715	-0.24302	-0.31892	-0.30335	0.0019393	-0.39368	-0.37242	-0.074892	1.7997	-0.47478	0.66149	0.73381	-0.47525	-0.60228	0.65937	-0.56645	0.35217	-1.1437	-0.20537
1.1172	-0.78472	-1.2055	-0.09818	0.32212	-0.073781	-0.6855	1.6245	0.76359	-0.87413	0.026157	-0.63073	-1.7883	0.52621	0.047126	0.072483	-0.4126	-0.93454	0.50988	-0.24105	0.35688	1.5115	1.1098	-0.91292	-0.62123	0.9555	1.6311	1.3417	0.56408	1.2792	0.083006	0.27604	0.53005	-0.71803	-1.4253	-0.6895	-0.56856	-1.2387	-1.6259	-1.7368	-0.74332	1.5624	1.8867	-0.43675	-1.2668	-1.6953	-0.52051	-0.99089	-0.40493	0.20348
0.85654	-0.056206	-1.7977	-1.7359	-0.11754	0.99227	0.81957	-0.042304	0.45017	-0.47705	0.97519	0.70448	-0.70943	0.40812	0.2072	-1.2809	-0.0093416	0.53488	0.03994	0.32809	-0.37827	-0.50159	0.047294	1.3249	-0.70972	-0.085857	3.0672	-0.30372	-1.447	-1.2976	0.50664	1.0027	-0.55124	0.18833	0.49757	-1.0914	-1.4361	0.21044	-0.37734	0.75541	1.7848	-0.83177	-0.51029	-1.405	-1.6816	0.4674	0.5166	0.33302	-0.34322	1.6582
0.44231	-0.37729	-0.71441	-0.49075	1.5202	1.1003	0.87482	-0.30724	-0.18282	0.46035	1.5912	-0.6065	-0.71749	0.73721	0.021357	-0.9581	-0.65732	-0.40565	0.30403	0.062008	0.79182	-0.51248	-1.1304	-1.0496	-0.98496	-1.6625	-1.321	-0.69545	-0.26165	1.8088	1.1565	-0.28112	-0.59024	0.07694	-0.64063	-0.26463	-0.047625	0.21724	0.39756	1.3082	0.80159	0.53644	1.8982	1.7603	1.7882	0.089118	0.43878	0.38666	1.1436	0.20328
0.20479	-0.42404	0.12226	-0.33893	-0.14967	1.2496	-1.5058	-1.6131	-0.74242	1.5473	0.91811	-0.49458	-0.73087	0.9223	1.765	0.47739	-0.51517	-0.37199	-0.12004	1.0075	0.18961	-0.62107	1.3512	0.86436	-0.31524	-1.4057	-1.6474	-0.13184	0.78742	0.27822	-0.64265	-0.26024	-0.13232	0.32653	-0.20413	-0.69556	-0.54019	0.25836	-0.56198	-0.39975	0.68287	0.24793	0.52097	1.9831	-1.7903	-2.7959	0.74685	3.4206	2.7128	0.6797
-0.42599	-0.0741	-0.45999	-2.1553	-0.27652	3.2568	1.2053	-0.49365	1.0808	-0.30312	-0.86771	0.60132	0.57876	-1.1107	-0.74109	-0.11014	0.064246	-0.69433	-0.73875	0.73343	-0.16191	-0.3787	1.402	0.36873	0.44788	0.93472	0.20445	-0.067114	0.29469	0.68748	-0.87527	-0.71882	0.14178	0.51051	-0.93902	-0.9579	-1.3272	-0.10391	0.98092	0.26451	-0.69131	-0.97081	-0.23731	-0.022294	0.018213	0.34455	0.78879	0.81183	0.019927	-1.4357
-1.0264	-0.88211	-0.27988	2.345	0.76541	-1.3048	-1.2468	-0.98291	-0.0092968	-0.50199	3.2187	1.7264	-0.73695	0.33926	0.2957	-0.0281	-0.24492	0.39983	-0.37733	0.067863	1.126	-0.66707	-1.3762	-0.66714	0.011834	-1.6672	-1.0987	-1.044	-0.33245	0.74171	1.7671	2.52	-0.35632	-0.29388	0.68622	0.15722	-1.089	0.88811	0.63397	0.39785	0.012325	0.037643	0.65417	0.032208	-0.27994	-0.69238	-0.4598	-2.4063	-2.0663	-1.072
0.35195	-0.3797	-1.168	0.22109	-1.4625	-0.24265	-1.7331	0.5895	1.377	1.4988	-0.1144	0.14659	-1.0059	1.202	0.45883	-0.064133	0.30027	-0.39307	1.3134	1.3019	1.4016	0.67639	1.2548	0.00091511	-1.2788	-1.177	-0.74065	-1.7082	-0.97595	0.9822	-0.27722	-0.077048	-1.016	-1.5513	0.21503	0.34464	-1.4383	-0.4084	0.247	0.50141	-0.70058	-0.75411	0.38712	1.8934	2.9501	0.7023	0.73274	0.35237	-2.4074	-0.31654
-0.61702	-0.18348	-1.009	-0.6265	0.37651	-0.26912	-0.7615	-0.50565	-0.70825	-1.4606	1.1479	3.2058	0.47105	0.59555	-0.57804	-0.16914	1.0481	1.3347	0.77304	1.5308	0.94812	-0.69158	-0.29603	-1.1563	0.044391	0.5452	1.3398	0.093093	-1.1572	-2.1505	-2.7156	-1.1343	-0.15291	0.60694	-0.36465	-0.82429	-0.17852	0.54588	1.2339	1.2858	1.1341	0.15857	-0.73945	-1.3976	-0.43292	0.76333	0.10931	0.597	0.78576	1.2298
0.25626	1.3078	0.77587	0.27966	0.17037	0.59843	0.1138	-0.49455	0.13412	-0.53149	0.72395	1.8438	0.27448	-0.19134	-0.99952	-1.6064	-1.1744	-0.74229	-1.3754	-0.85734	-0.77241	-1.7834	-0.69558	-0.97982	-0.66838	-0.20027	0.73369	0.55728	1.1234	1.4792	0.90507	1.6909	2.2513	-0.33787	1.4026	-0.37176	0.94019	-0.31193	-0.12403	0.065732	-0.58249	-1.2416	-0.69483	0.53884	-3.0951	-0.048215	0.36443	-0.23484	1.1289	1.3027
0.095598	-0.10071	0.43497	-0.26858	-1.0453	0.082947	0.92291	-0.65199	-0.6024	-0.41614	-0.71907	0.22971	-0.032616	0.47152	0.13451	0.99753	0.95624	0.87709	-0.063123	-0.26463	-0.22345	0.62678	-0.38229	-1.6869	0.069172	0.16373	-0.67639	-0.535	-0.18813	0.31324	0.82073	0.88104	-0.13061	0.60285	1.2079	0.9487	0.55311	1.6302	0.75007	-2.6399	-2.0957	-1.3804	-0.253	-0.15277	-1.4592	-0.86736	-0.2045	0.26974	0.22195	0.32112
-0.88498	-0.40207	-1.578	-1.5188	-0.24925	-0.75055	1.8589	2.0806	1.4542	2.8554	2.5354	0.17184	-1.7083	-1.857	-1.5077	-1.6497	-0.28057	0.052874	0.44995	0.26896	-0.032016	-0.99951	1.0693	1.1998	0.56759	1.2098	-0.12578	-1.3692	-1.5005	0.66094	-1.118	-1.2972	0.43049	-0.30318	0.11596	0.89789	0.1678	1.0473	1.4043	0.93083	0.23439	-0.65547	-0.20152	-0.91985	-0.18897	-1.1148	-0.40387	0.16896	0.73337	0.98341
-0.057232	-0.48249	-0.65188	-0.50248	-1.1533	-0.6436	0.20105	0.78632	-0.71075	-0.23274	-0.15906	0.35868	-0.2217	0.36901	-0.048833	0.85274	1.1984	1.0947	1.1571	0.80049	1.2079	1.4271	1.566	0.61335	-0.14708	-0.89807	-0.79752	-1.1781	-1.2127	-1.4617	-1.6543	-0.56461	0.32132	0.47736	-0.30998	-0.066016	-0.90766	-0.5168	-0.2233	0.10827	-1.0948	-0.50746	0.061812	-1.4373	1.3933	3.0283	0.72315	0.13533	-1.0503	-0.52378
1.0121	0.22975	-0.53887	-0.025994	-0.071598	0.0075876	0.48204	0.86228	0.42745	-0.57026	-0.35104	0.13357	-0.48967	-0.41069	-0.42178	-1.0711	-0.010706	-0.26311	-0.38125	-0.4731	0.59369	1.8974	1.8498	0.25509	0.65651	-0.13663	-0.85662	-1.9694	-1.9916	-1.9515	-1.432	-0.061635	-0.037618	0.034526	0.62031	1.2915	0.75356	0.71255	0.78848	1.6939	0.92242	1.6427	1.2615	0.8862	1.5406	-0.046074	-1.24	-0.24526	-0.62226	-1.4699
-0.38081	0.55732	1.0944	0.70791	-0.5884	-0.74273	-0.47986	-0.45185	-0.82352	-0.8154	-0.27295	0.90435	-0.46664	0.29956	0.37006	-0.16617	0.36289	0.021026	1.0395	0.10566	0.63615	0.77551	0.9246	1.036	1.2001	-1.0096	-0.93824	-1.1769	-1.7679	-0.78337	-0.26294	0.023128	-0.32132	-0.33279	-0.50869	0.55864	0.7924	0.31952	0.11891	0.19656	-0.53232	-1.7957	-0.96291	-0.24272	0.80141	0.041327	0.77882	3.4177	2.3188	0.28285
-1.4851	-1.3003	-0.58801	-0.29095	-0.36828	-0.43699	0.22408	-0.13795	-0.24659	-0.39044	0.4144	1.7061	0.56721	0.37736	1.5013	1.7524	1.3811	1.4831	0.8303	0.30105	0.81701	-0.36863	0.51049	-1.4049	-2.1253	-1.7597	-1.3261	-0.1374	-2.1432	-1.2699	-1.1758	-0.011357	1.015	0.40303	1.6585	1.4432	0.74347	1.1351	0.9725	0.459	0.66157	0.81953	-1.043	-1.6449	-1.8026	-1.5313	-0.39706	-1.0733	0.60416	-0.51998
-0.71618	-0.5811	-1.4078	-1.2166	-1.5554	-0.43551	0.75338	1.391	0.71341	0.096501	0.84039	1.449	-0.1847	0.22958	-0.12118	0.50548	1.2225	0.82987	0.3263	0.097131	0.62666	-0.20132	-0.46815	-0.80938	-1.3322	-0.099022	0.5192	-0.44186	0.79593	0.54422	-0.18847	0.030795	0.67654	0.79968	-0.021889	-1.0307	-0.55426	0.83332	-0.28017	-0.093529	-2.3208	-2.0621	-1.9505	-0.90859	-0.27668	0.97088	0.32796	0.95249	1.3703	0.41281
-0.26514	0.98894	1.4624	0.65489	-2.0129	-0.59337	-0.66212	-0.35375	-0.78456	0.8551	0.21543	0.95337	-0.66983	1.7514	1.0345	-1.1255	0.37749	-0.534	0.061035	-0.91819	0.14442	-1.5116	0.29394	-0.72368	-1.6738	-0.48009	-0.36475	0.096305	0.8694	0.76083	0.8865	1.1563	2.4211	0.78011	0.9899	0.91847	-0.17639	-0.51807	-0.88382	-0.38324	-1.5365	-1.0999	-2.2819	-1.9058	-0.69376	0.51234	-0.086344	-1.1983	1.0002	-0.47764
[truncated: 60 more columns]
