# Supplementary material for: Neuronal correlates of cognitive function in patients with childhood cerebellar tumor lesions
Source: PLoS One. 2017 Jul 10;12(7):e0180200. doi: 10.1371/journal.pone.0180200 (PMC5503240; doi:10.1371/journal.pone.0180200)
Supplement: S5 Dataset — (ZIP) [file pone.0180200.s012.zip › IC_tc_C7.csv]

0.25335	0.86659	0.12938	-1.1447	0.31463	-0.54621	-0.01844	0.60406	0.045472	0.4235	0.33876	0.59345	-0.015495	-0.094722	0.11092	-0.77036	-0.40711	-0.80485	-0.69042	-1.1956	-0.49805	0.31962	0.46508	0.53618	0.018133	-0.57978	-0.059767	0.17513	0.75494	0.98169	1.9337	1.3644	0.09269	-0.47404	0.031081	-0.96942	-1.6681	-2.2842	-2.3872	-1.3427	0.8526	1.2481	0.91173	0.26148	0.79375	1.5631	2.1082	2.4272	0.81264	0.64221
-0.016643	1.1215	-0.8755	0.66014	0.029637	-0.029586	1.6373	1.6488	-0.213	-0.38423	-1.0062	-1.1252	-0.33842	-1.0135	-0.46557	-1.0361	-0.60072	-1.1791	0.13819	1.8427	-0.73719	-0.9188	1.0153	0.9948	0.67764	0.75474	0.38868	-0.048967	0.4566	0.077907	0.79536	-1.0179	-1.0917	0.65174	-0.37476	-0.68897	0.67277	0.5272	-1.1218	-0.73811	0.29363	-0.91508	0.060384	1.1416	0.34914	0.057088	-0.030701	0.2048	0.6527	0.36804
-0.064705	0.28089	0.36737	1.1328	1.5673	2.3828	-0.19783	-1.3936	0.97368	0.41748	-1.3593	-0.9527	-1.4658	-1.0388	-1.964	-0.45273	-0.58981	-0.76188	0.023882	-0.86407	-0.67905	-1.9149	1.1937	3.8873	1.0605	1.1649	-0.33155	0.15142	-1.1913	-1.5778	-0.13134	1.3808	0.40915	-0.18982	1.3531	0.28326	-0.39577	0.1038	-0.2416	0.99653	1.9591	0.42572	-0.28882	-0.78578	-0.40023	0.43369	-0.41778	-0.51646	0.064136	-0.38363
0.32106	0.86285	-0.061292	-1.2921	-0.22653	0.32414	0.18699	0.37417	0.79826	0.096124	0.18949	0.37384	1.3107	0.56331	-0.26228	-0.46233	-0.81824	-1.1536	-1.8242	-1.4413	-0.35397	0.17419	1.3235	0.82913	-0.80369	-1.2132	-0.032244	-0.108	-0.086974	0.1039	1.1606	-0.28049	0.19607	-0.0015599	-1.0302	-0.4956	0.63073	1.3738	0.2686	0.59956	0.82911	1.453	0.29688	2.0392	2.0206	-1.12	-1.2989	-0.38551	-0.24962	-0.11632
-0.46311	-0.25652	-1.0209	-0.65355	0.36216	-0.87972	-0.54411	0.82027	-0.1087	-0.44589	-0.36142	0.46611	2.6176	1.5115	2.3632	-0.45088	-0.90966	-1.0109	-1.6597	-0.9159	-0.41767	-0.53252	0.23654	0.79357	0.77949	-0.17556	1.2296	2.0081	1.6358	0.74701	-0.3201	-1.1294	-0.036135	-0.081458	-1.1118	-1.0161	-1.3815	-1.612	-0.92079	-0.15645	0.33715	0.037174	0.8282	0.46951	0.60689	0.21038	-0.023306	-0.073875	-1.1291	-0.31493
-0.50091	1.7761	0.79105	-2.2283	-1.08	0.15158	-0.60916	1.2193	1.9816	1.0035	-2.4031	-0.63296	0.18851	0.26397	-0.055865	-0.65922	-1.5747	-0.71169	-0.55981	-0.22307	-0.29348	-0.18614	1.0109	0.13941	1.6113	1.0512	0.20786	0.31734	2.3016	1.7856	0.70295	1.0584	0.70589	-0.63777	-0.62981	-1.3925	-1.4194	-0.57971	-1.1675	-0.14954	-0.79668	-0.3375	-0.96352	-0.58456	-0.49294	-0.40264	0.38007	-0.83741	-0.51961	-0.47884
-1.0801	-0.84289	-1.0729	-0.4136	1.2708	1.4184	-0.028364	-0.45117	0.0084261	1.0081	1.2379	0.68218	0.079254	-0.49564	-0.90233	-0.5451	-0.58995	-0.71753	-0.90964	-0.74406	-0.47915	0.34487	0.26411	0.72896	-0.018571	0.062416	0.90348	1.253	1.0451	1.5101	1.1113	0.54073	-0.28877	-0.76624	-0.77445	-0.64823	-0.60608	-0.44377	-0.37975	0.016653	0.9508	1.7506	0.2465	-0.84561	-2.444	-1.6404	-1.1185	-0.042195	0.45163	0.54104
0.7397	1.3599	-0.2685	-0.73187	0.65425	2.035	-0.43019	-1.0055	-2.2518	-0.72546	1.2837	0.49468	-0.74104	-0.45832	-0.79996	0.083958	-0.66579	0.91246	-0.34774	-1.2825	-0.22147	-1.2037	1.3986	1.3556	0.94247	0.49208	-0.8829	0.060204	0.068054	0.088792	-0.90629	0.024887	0.48952	0.18613	1.436	1.3009	-0.52726	-0.78329	-0.72808	-0.43322	-1.1323	0.6087	1.0069	0.50937	0.21027	-1.0421	-0.21067	0.17629	-0.20089	0.016417
-0.93529	-0.39473	0.70371	0.8787	0.39612	0.83242	0.095089	-0.24163	0.5878	-1.2533	-1.2367	0.22185	0.55161	-0.43426	-0.27718	-0.69785	-0.69548	-0.47385	0.26995	-0.70145	0.93296	0.10509	1.9023	1.3226	1.0932	-0.81565	-0.85718	0.61064	0.73105	1.0198	1.0792	0.19298	-0.0045304	-1.5429	-1.4349	-0.97696	-1.1922	-1.1012	-0.080118	-0.3571	0.070971	-0.26488	-0.82311	-0.66589	-2.0287	-0.12121	2.242	2.0004	2.7545	0.63852
-0.16531	1.3277	0.13019	-0.54497	-0.44208	-0.66702	0.29236	0.23004	1.1024	1.1954	0.13166	0.5434	0.65849	0.26256	-0.62626	-1.071	-1.1258	-0.74884	-0.036755	-0.20517	-0.64129	-0.61445	0.045766	-0.55188	0.31408	-0.23362	-1.0706	-0.31745	0.15957	0.69056	1.651	1.2729	0.49167	0.015955	-0.60327	-1.0049	-0.78274	-0.25419	0.049119	-0.3466	-0.56817	0.137	0.35356	-0.069298	1.0786	1.7329	0.63475	0.11998	-0.40526	-0.21123
0.33122	0.90865	-1.484	-1.5388	-0.011016	0.054318	1.737	0.08682	-0.80835	-1.0825	0.70338	0.74814	0.20573	0.81991	0.12242	-0.071931	-0.51103	-0.19014	-0.42618	-0.01125	-1.1667	0.58188	1.0319	0.6815	0.48993	-0.91153	0.14789	1.0051	0.30781	0.098708	-0.2147	-0.022537	-0.70636	-1.0683	-0.93833	-0.34242	1.0065	0.042741	-1.3701	-0.70231	-1.0652	0.52482	-0.28708	0.97164	2.2168	0.43081	-0.20612	0.81302	0.74039	1.5754
-0.66757	0.051422	0.42834	0.10934	0.56311	2.2185	3.269	0.03183	-1.8087	-0.8784	-0.96584	-0.29122	-0.92857	-0.69815	-0.81017	-1.0318	-0.87846	-0.55031	-0.38895	-0.54461	-0.24454	0.64589	0.88053	-1.1023	-0.10897	0.41352	1.8774	-0.079157	-0.85721	1.601	1.8367	1.6007	-1.1398	-0.45287	-0.42444	-0.25661	1.0154	3.2941	0.92277	-0.74855	-0.65658	-0.63969	-1.1652	-1.0423	-0.83585	-1.0628	-0.04597	0.79821	-0.014261	-0.3911
-0.55822	0.80345	1.1205	-0.57396	-0.1673	-0.9305	-0.53518	-0.036383	0.92907	0.97946	0.55341	0.88743	-0.25721	0.32334	0.42334	-1.0576	-0.4472	-0.6822	-1.6844	-0.41113	-0.57963	-0.83031	0.26313	1.106	1.3383	-1.3786	0.35121	2.5296	-0.50585	0.1691	-0.022994	1.4142	-0.059557	-1.0227	-0.43235	0.63031	-1.2617	-1.1103	-1.6574	-1.2986	-0.43231	0.71601	1.0304	1.0265	0.19615	-0.15999	0.14288	-0.23695	0.45283	1.6802
0.98757	0.98787	-0.76928	-0.05367	-0.11479	0.25214	0.91199	-0.19729	-0.22707	0.87024	0.65427	0.2825	-0.82868	-0.81859	-0.74693	-0.10541	-0.31305	-0.70854	0.057051	0.32072	-0.16468	0.23911	0.65118	-1.1324	-0.8519	-0.84318	-0.32595	0.35221	0.10005	-0.5205	0.027614	0.45927	0.55494	-0.62615	-0.39831	-0.2749	0.49211	0.27304	-0.20128	0.009648	-0.35326	0.43258	0.41109	0.332	-0.1081	1.1837	1.4389	2.6248	2.0058	1.448
0.0049371	1.0003	-0.15094	1.2314	0.46875	0.32196	-0.55089	-0.62283	-0.25298	-0.06002	0.22828	0.37326	-0.33931	-0.555	-0.92773	-0.79506	-0.48008	-1.1692	-1.4822	-0.38241	-0.46487	-0.84956	0.33877	1.3871	1.4773	1.0641	2.0901	2.1347	-0.36273	0.43397	0.96803	0.65591	-0.54303	-1.3463	-0.43389	-0.44222	-0.7951	-0.31811	0.10307	-0.98365	-0.72749	1.3396	-0.1115	-1.1244	0.33847	0.029041	-1.6405	-0.82897	-0.2422	0.48719
0.76326	0.91558	-1.1144	-1.4045	-0.88622	-1.0281	0.87329	0.41588	1.5024	0.34059	-0.12698	0.77491	0.77436	-0.20581	-0.4679	0.62235	-0.22486	-1.8347	-0.72131	0.14287	0.20487	-0.17143	0.71059	0.23248	1.1577	-0.68537	0.19862	-0.041733	-0.075964	0.39763	1.1598	1.0305	-0.38857	-1.3614	-0.96899	-0.93027	-1.7299	-0.64219	-0.89215	0.020145	-1.7361	-0.7693	0.69299	0.81688	0.91112	2.3424	1.0244	1.9703	2.442	1.5689
-0.76904	0.43073	0.24203	-0.56973	-0.3343	0.48276	0.4466	1.6207	1.2645	0.81756	-0.63698	-0.66319	-1.3701	-0.82543	-0.7674	-0.081103	-0.62582	0.10481	-0.56642	-0.21891	0.25575	0.39192	1.0244	0.71082	1.2208	1.6161	0.44105	-0.11348	0.72365	0.35487	-1.9877	-1.3494	-0.84922	-1.6187	-0.83223	-1.0824	-1.1173	-0.25885	-0.49913	-0.11591	-0.22716	0.59806	2.0961	1.4677	2.0695	0.28268	0.45302	0.034555	0.14874	0.91549
1.0253	1.0811	-1.4967	0.25863	1.347	-0.57819	-1.0515	-0.72021	-2.2702	-0.36872	1.4623	0.82024	-0.21142	-0.20674	-0.84097	-0.42671	-1.3049	-0.44547	0.85624	-0.31896	0.034755	0.26793	1.586	1.4514	0.12981	1.4411	0.46025	-0.17323	1.6889	2.403	0.80027	-1.2609	-1.6047	-1.7435	-1.0996	-1.0493	-0.32147	-0.96319	-0.59237	0.771	0.6686	0.11972	0.32417	0.49294	-0.75622	-0.9259	-1.4306	0.25454	-0.12022	0.45364
1.0542	1.9382	-0.13774	0.37831	1.4391	0.67491	-0.041062	-0.50029	-1.4504	-2.2332	-0.89034	-0.9121	-0.24739	0.025392	-0.46755	-0.89973	-0.1347	-0.37397	-0.29183	-0.11183	0.052882	0.64395	-0.057834	0.72923	0.74368	-0.063016	-0.57494	1.0306	2.4555	1.6502	0.50516	0.057628	-1.0046	-1.0295	-0.64867	-0.53693	-0.57157	-0.92617	-1.4103	0.13147	-0.39973	0.71618	1.3	1.5282	0.73716	0.33158	0.069356	-0.70284	0.019158	-0.18251
0.65481	0.66163	0.63335	0.49891	0.34342	-0.68709	-1.7064	-0.52254	-0.54393	-0.45335	-0.45641	0.11759	0.82846	0.61674	0.25654	-0.76792	-1.0772	-1.9831	-0.022659	0.16284	0.44479	0.24429	0.7917	0.74597	1.3728	0.42408	0.43072	1.3921	-0.0081972	0.085246	0.070043	0.27388	0.15013	1.0837	-0.85103	-1.9109	-2.2475	0.44619	-0.54326	1.6776	-0.10444	-0.10308	1.4945	-2.5348	0.77775	0.43396	-0.60159	-1.283	-1.2015	-0.95194
0.48318	1.4941	1.3232	1.0459	-0.50408	-1.9786	-0.86395	-1.4778	-0.87688	-1.1357	0.014682	-0.29434	-0.026227	0.7289	0.90988	1.1213	1.2772	0.55827	-0.56914	-1.205	-0.40217	-0.35518	0.21428	0.86581	0.25195	-0.968	-0.57412	-0.76957	0.67454	0.48121	0.46062	0.48126	0.27415	0.036312	0.58704	0.35326	0.91134	1.0473	-0.72512	-2.5216	-1.9917	-0.42505	0.33283	-0.3684	0.10162	-0.11929	0.26838	0.64368	0.5804	1.3764
-0.19954	0.54157	-0.13188	0.39542	0.68271	0.15796	1.2507	-0.16286	-0.41232	-0.38765	0.65901	1.4457	-1.4687	-1.1851	-1.6292	-1.4701	-1.1929	-0.80707	-0.99563	-0.64704	-0.30057	-0.27586	1.4395	0.44344	0.1973	2.0556	2.491	2.2029	0.38189	1.7189	0.55068	0.030996	-0.54724	-0.9848	-0.72378	-1.1831	-1.0259	-0.58591	-0.70891	-0.17623	0.061027	0.25592	0.31537	-0.31782	0.31196	-0.53405	-0.93635	0.88163	0.29435	0.82165
-0.76987	-0.66287	-0.68966	-0.55918	-0.45377	-0.24193	-0.083673	-0.13586	0.15248	0.38054	0.21635	0.22048	0.21393	0.22805	0.25985	0.29867	0.38165	0.40904	0.50989	0.47274	0.5376	0.49429	0.49588	0.47932	0.3205	0.24434	0.65501	0.32828	0.27991	0.022127	-0.065916	-0.058294	-0.068925	-0.33651	-0.61573	-0.60747	-0.64403	-0.77541	-0.93557	-0.8406	-1.1298	-0.66991	-1.042	-1.652	-0.64177	1.9708	-1.5631	0.86324	-1.1083	0.70887
-0.18659	-0.27329	-0.0096996	0.08067	0.088967	-0.34053	-0.0813	0.17293	0.00024419	0.13454	0.1437	0.1703	0.078737	-0.043212	-0.024984	-0.15666	-0.36082	-0.14211	-0.080336	-0.43179	-0.82599	-0.73465	-0.45136	-0.64815	2.6773	2.1456	2.1159	2.1484	1.4436	-0.5666	-1.08	-2.6315	-0.6759	-0.94172	-0.98903	-0.70373	-0.6137	-0.55211	-0.47477	-0.34257	-0.29022	0.024435	0.16294	0.099937	0.04369	0.47614	0.48001	0.3144	0.4009	0.52541
-1.8912	0.054487	0.97972	1.1669	-0.80236	-1.0475	-1.003	-1.0331	0.60992	1.0704	2.3752	3.3011	0.7507	0.024728	-0.1195	-0.46895	-0.42842	-2.256	-0.44739	-0.89061	-0.50658	0.10542	0.35323	-0.6121	-0.57248	-0.068995	-0.71254	0.32148	1.4923	0.17134	-0.016739	0.64562	0.12996	-1.3919	-1.3681	0.6676	0.55245	0.18989	0.076897	-1.2585	-0.24779	-0.37086	0.78339	0.98063	-0.46916	1.3903	2.1068	0.58658	-1.6682	0.90516
0.61745	1.098	1.0432	-0.93379	-1.8748	-0.95985	1.0606	2.3787	-0.72291	-1.1481	-0.94294	0.079897	0.52206	-0.87502	0.00996	1.0716	-0.14772	-1.0502	0.24875	-0.17458	-0.22677	-0.10195	0.16455	-1.0012	0.22338	0.30221	0.54696	1.5299	1.3286	-0.81704	0.31805	1.4582	0.054637	-1.2391	-0.69886	-0.20308	-0.46774	-1.9707	-2.2964	-0.78937	0.084491	0.99271	1.7506	1.2058	0.0061516	0.6678	1.3945	1.3974	1.0774	0.72912
-0.34561	1.3075	-0.74245	0.59871	-0.39722	0.16666	-1.1795	-0.25731	-1.0979	-0.59538	-1.3141	0.74662	0.42642	0.9566	0.57198	0.65717	0.83838	0.46853	0.22631	-0.56858	-0.024147	-0.031259	0.050527	0.51496	-0.30948	-0.065826	0.48914	0.27542	0.25669	0.68165	0.60963	-0.0063672	-0.69362	-0.35865	-0.83208	-0.37412	-1.4775	-1.3444	-0.42804	-0.21556	-1.6458	0.21476	1.2396	0.30165	-0.18996	1.7129	1.1849	1.1488	1.0548	1.7025
-0.41874	0.73156	-0.32801	-0.31931	1.8601	-1.0949	0.21736	0.0050585	-0.10258	-0.089811	1.9249	0.50995	-0.18846	-0.92453	-1.5904	-0.34841	-0.45478	-0.30585	0.65554	-1.4493	-0.42253	-0.15717	0.56734	0.79172	1.0133	0.39803	-0.28971	0.082944	1.3066	0.73188	0.42575	-0.4973	-0.7514	-1.0036	-1.1838	-1.3338	-0.38781	-0.29609	-0.26131	-0.42281	-0.056139	0.60456	1.3603	1.7662	-0.24193	-0.50517	3.4634	1.7904	0.43441	0.68448
[truncated: 60 more columns]
