# Supplementary material for: Neuronal correlates of cognitive function in patients with childhood cerebellar tumor lesions
Source: PLoS One. 2017 Jul 10;12(7):e0180200. doi: 10.1371/journal.pone.0180200 (PMC5503240; doi:10.1371/journal.pone.0180200)
Supplement: S5 Dataset — (ZIP) [file pone.0180200.s012.zip › IC_tc_C5.csv]

0.5348	0.022417	0.18987	-0.20565	0.54124	1.1997	-0.60618	0.38115	0.54037	1.302	1.1069	-0.012748	-0.84229	-0.94476	-1.0636	-0.90157	-0.24875	-0.8114	-0.68333	-1.5079	-1.4139	-1.0438	-0.83649	0.24469	0.22095	1.1195	1.1252	0.65526	0.79251	1.065	1.9408	0.80348	-0.9149	-0.83163	-1.3014	0.6716	0.92075	-0.67021	-0.78209	-0.75098	-0.069228	-0.25565	-0.28951	1.1274	1.4198	1.083	0.57492	0.016265	0.51247	1.4473
0.33985	1.2123	-0.11511	-0.52521	-0.13216	0.72483	0.30948	2.0066	1.3662	0.29807	-0.098651	-0.19903	-1.0485	-0.72068	-0.86441	-1.7127	-1.4547	-1.3852	-1.5817	-0.67295	-1.2541	-0.28282	-0.11806	1.1838	1.3221	1.022	0.027289	0.62289	1.4336	1.1415	0.46405	2.2263	-0.8571	-0.85592	0.13228	0.10762	0.44826	0.78955	-1.1551	-1.9913	-0.55835	-0.55523	0.69724	0.30751	0.20312	-0.63739	-0.62192	0.687	0.00081913	0.48336
-0.31182	0.36543	0.0079961	-0.52066	0.20653	0.09481	0.54334	0.71517	0.49533	0.75428	0.65231	-0.05157	-0.51359	-0.9836	-0.30685	-1.0333	-0.87739	-0.42773	-0.45768	0.19853	0.0021276	-0.024601	-0.61617	-3.7686	6.3222	-2.6451	-1.6593	4.2085	0.51701	0.60649	0.25974	0.3372	-0.13815	-0.30862	-0.96732	0.43062	0.40444	0.40007	-0.58816	-0.3348	-0.50082	-0.48264	-0.84619	-0.61285	-0.18122	0.23749	0.31521	0.57321	0.47573	0.033972
-0.65423	-0.35674	-1.0103	0.11429	0.45492	0.038353	-0.30122	-0.031823	-0.18743	0.68032	1.512	1.116	0.58639	0.38306	0.46329	0.28752	0.0076112	-1.1121	-0.56232	-0.61963	-0.80449	-0.36788	-0.28902	0.37834	0.26296	-0.004394	-0.013325	0.36963	0.28689	-0.49206	-0.064033	-0.61358	0.16853	0.013575	-0.44895	0.019839	0.45601	0.50885	0.86489	0.44182	-0.94652	-0.8123	-0.96948	0.30507	0.2648	-0.7725	-0.43653	0.30805	-0.027428	-0.17369
-0.17043	-0.45209	0.10095	-0.30616	-0.18372	0.27918	-0.45701	-0.509	-0.98965	-0.0034512	-0.056299	-0.68742	-1.9221	1.9109	0.91316	0.55839	1.752	1.7638	1.9101	0.33257	0.016957	-0.75253	0.094542	-0.27365	0.38923	-0.39015	-0.50536	0.2429	0.47086	-0.11519	-0.62015	-0.17445	-1.0659	-1.3039	-0.58714	-0.63806	-0.33796	-0.64991	-0.88631	-0.49249	-0.81649	0.25323	0.35092	0.26751	-0.14916	0.20303	0.14746	0.32368	0.67624	1.3077
-0.36347	-0.61558	-0.90556	-0.29783	-0.15665	0.36882	0.636	0.55037	0.4809	0.83837	1.5123	0.35506	0.16303	-0.064059	-0.21406	0.39707	-0.51356	-0.38735	-0.024071	0.12937	-0.52239	-0.41802	-2.4611	0.83384	-0.90424	-2.1977	0.33117	-0.077473	0.53949	1.3031	1.5996	1.2112	0.8146	-0.99524	-0.57396	0.13304	0.18522	0.50573	0.81812	-0.92078	-2.2564	-2.2756	-0.20678	1.1408	0.92686	1.5586	-0.28785	0.5341	-0.13151	0.59172
2.0388	1.332	0.95756	0.64218	-0.072732	-0.038361	-0.35167	-0.50849	-0.59371	-1.1111	-0.9718	-0.5388	-0.22923	-0.25153	-0.37356	-0.33237	-0.39526	-0.24223	-0.17102	0.11396	0.057346	0.36442	0.53523	0.38828	0.2744	0.044007	0.070207	0.090743	-0.0033005	-0.021717	0.38706	-0.25819	-0.30459	-1.0351	-0.68908	-0.69157	-0.89761	-0.84227	-1.0256	-0.82182	-0.9686	2.5277	-0.18612	0.92863	2.3048	1.7386	1.137	1.0436	0.98637	0.81943
0.92591	1.6791	1.2698	-0.35017	1.7304	1.478	0.075763	0.028225	-0.44478	0.5553	0.2847	0.19561	-2.0509	-1.6747	-2.076	-1.7404	-1.8977	-0.53746	-0.21851	-1.2867	-1.006	-1.3088	-0.87451	0.51322	0.28834	0.4341	0.16319	0.81766	1.4915	2.1476	1.4264	1.1006	0.40037	-0.19182	0.35707	0.27286	-0.15135	-0.80061	0.71065	0.4463	-0.48326	-0.065398	0.65661	0.92645	1.2012	0.22042	-0.63249	-0.25836	-0.021882	0.71281
1.7934	1.1591	2.3191	0.99667	0.12337	-0.94968	-0.55714	-1.737	-0.16544	-0.34825	0.0053288	0.26145	-0.51801	0.34179	-0.90834	0.63094	-0.163	-1.1411	-1.1342	-1.4388	-2.8072	-1.6577	-1.0009	0.058208	0.36416	0.71931	0.70515	1.2516	1.2223	0.78808	1.9366	1.7258	1.2686	0.89225	-0.26654	-0.23373	-0.71521	-0.83969	-0.37995	-0.80123	-0.97443	-0.037216	-0.37808	0.50071	0.26297	0.35951	0.50797	0.18517	0.65205	0.49098
0.78336	-0.41392	0.3207	0.92138	-0.5376	0.98379	1.145	-0.79239	0.31096	1.2727	2.1703	-0.40892	-1.0261	-1.4758	-1.0879	-1.6224	-1.1327	-0.91744	-1.0288	-0.8543	0.073869	0.70984	-0.53587	0.38624	0.36736	0.73793	1.1526	0.34615	0.70978	0.70053	1.2001	-0.24249	-0.20038	-1.4806	-0.9332	-0.30195	0.17273	-0.19518	-1.0441	-1.3384	0.24525	-1.0086	-0.44243	0.58815	1.3782	1.4718	1.2561	2.6265	2.0787	1.292
1.6037	-0.065123	0.64113	-0.63118	0.98796	1.4224	1.6368	0.65735	-1.577	-1.4503	-0.18114	0.3451	-0.7814	-1.3796	-0.60705	-0.7237	-0.81048	-1.6005	-1.086	0.07839	-0.18535	-0.33986	-1.5038	0.29458	0.35225	-0.02625	0.38788	1.7014	2.9757	1.422	0.2914	1.6551	0.22527	-0.64226	0.084073	-1.3132	-0.13543	0.41086	0.73577	-1.3649	-0.57297	-1.7831	-0.63422	0.048571	1.0043	0.66447	0.60271	1.4186	-1.9775	0.1357
-0.15427	0.06627	-0.77833	-0.30726	0.39682	0.50791	0.75485	1.0937	0.61971	-0.028533	1.1427	0.65934	-0.71192	-1.3706	-1.2478	-1.6406	-0.64204	-0.3376	0.28934	-0.39351	-0.46134	0.28801	1.3348	2.2594	0.042359	-0.21448	-0.8113	-0.80343	-0.26636	0.69158	1.141	0.094763	-0.81145	-0.51546	-1.2488	0.48616	0.43062	0.62341	-0.61228	-2.1223	-1.4162	0.72157	2.0487	1.5064	0.24547	1.8995	1.2631	-1.1387	0.24718	-0.58975
1.9008	1.8077	1.1006	0.062762	0.76097	0.52986	-0.2164	-0.36977	0.10626	0.40602	0.2641	-0.24711	-0.81344	-1.9362	-1.9809	-1.7005	-1.119	-1.4068	-1.2565	-0.062391	-0.887	-0.090224	0.30895	0.094423	0.84708	0.29394	0.75803	0.58664	0.7513	0.79458	0.99278	1.2958	-0.016828	-0.084561	0.10483	-0.30387	-0.066472	-0.14746	0.23867	-0.36395	-0.93326	-1.553	-0.090004	0.54736	0.60794	0.31631	0.45558	1.047	1.8658	1.4983
0.58058	0.61087	0.38742	0.82764	0.38295	1.1577	0.72829	0.23063	-0.43558	0.21499	0.20368	1.1799	-1.657	-2.2661	-2.2909	-2.3759	-2.0749	-0.29141	0.82774	-1.3203	-1.7883	-0.99711	0.37728	1.0121	1.4647	1.224	1.7831	2.0376	0.87938	1.2233	1.0859	1.4636	-0.042524	1.1078	1.0205	0.42617	-0.1385	-0.71912	-0.69205	-2.0247	-1.5376	-1.2314	-1.2222	-0.78777	-0.96701	-1.2719	0.16204	1.7592	0.53497	0.70031
1.7276	1.4273	1.16	-0.37516	-0.25587	0.59407	1.5323	-0.53848	-0.94537	-0.32869	-0.039857	-1.0576	-2.1415	-1.91	-1.8154	-1.2174	-1.3621	-0.11807	-0.64096	-0.5701	-0.24195	-0.24635	0.10025	1.531	1.9081	2.4434	1.059	1.0111	2.2736	1.7303	1.0048	0.31695	-0.21692	-1.0955	-0.017155	0.46307	0.29884	-0.79123	-1.5227	-1.812	-1.301	-1.1216	-0.19839	0.55109	1.0742	0.20349	-0.68383	-1.0938	-0.95285	-0.44936
0.74483	0.34221	1.0634	1.1794	1.5394	-0.14355	-0.39543	-0.15792	0.19862	0.9382	0.25081	-0.56457	-0.9059	-1.3469	-0.6766	-0.86892	-1.0505	-0.76106	-0.94953	-0.65822	-0.74101	-1.7833	-0.57137	0.34919	1.0336	-0.1003	0.58099	0.90481	0.63548	0.609	1.158	0.56071	-0.02689	-0.34388	-0.44733	-0.18854	0.85379	0.25037	-0.025273	-0.95915	0.17146	-0.28923	0.72689	0.63778	1.242	0.62113	1.2083	0.80615	-0.21848	1.0673
0.48566	0.87017	1.4565	0.615	0.35096	-0.1743	-0.31221	-0.012477	1.1109	0.70519	0.9183	-0.22523	-0.045935	-1.1657	-1.0321	-1.9583	-2.3348	-0.89484	-0.70922	-1.1598	-1.3695	-0.60383	-0.22226	-1.2658	0.35693	1.0578	0.5764	0.59093	1.3541	1.0973	2.7508	2.4139	0.71357	0.42221	-0.07037	-0.010214	-0.22885	-0.49667	-0.44178	-1.4229	-1.3416	-0.84651	-0.34857	-0.63058	-0.074053	0.67672	-0.10144	0.53854	0.47444	0.63726
1.4955	0.73269	0.36139	0.89396	0.11775	-0.26155	0.47453	0.81106	1.3916	0.91175	0.41889	-0.61443	-1.0617	-1.5091	-0.88996	-1.0642	-1.0916	-0.96469	-1.5598	-1.8161	-1.7467	-1.3539	-0.19241	-0.051987	0.43233	-0.0044147	1.1799	1.1986	1.0077	1.7645	0.73073	0.65623	0.9947	0.93004	0.37453	0.44967	-0.24413	-0.48629	-0.62476	-0.81549	-1.176	-0.31704	-0.18726	-0.56081	0.85799	0.89491	-0.252	1.0208	0.94983	1.2141
0.86114	1.0025	0.50601	0.44914	0.19973	0.095254	1.5577	0.99812	0.40083	-1.1204	-0.36724	-0.16012	-0.014836	-1.5482	-1.1931	-0.77086	-1.004	-1.0613	-0.45431	-0.59046	-1.8566	-1.0119	-0.8156	-0.82791	0.26582	0.062334	0.37201	1.9961	2.3556	2.2379	2.4941	0.57772	0.4666	0.3906	0.22189	-0.56997	-0.78242	-0.62355	-1.2334	-1.013	-1.2103	-1.0498	-0.37181	0.50094	0.36777	0.11863	0.61382	0.2588	0.27602	0.23966
-0.092446	-0.58363	-0.71793	-0.73224	-0.70447	0.17301	1.4461	1.3398	1.2438	0.75939	0.66772	0.47175	-0.63685	-0.88226	-0.71193	0.16988	0.5055	1.5187	-0.39613	-0.37516	-0.69246	-0.67503	-0.49193	-0.63184	-1.0088	-0.16632	-0.67277	-0.33587	0.40341	-0.039718	0.1689	0.48177	0.21709	-1.8485	-0.22722	1.6403	1.8991	-0.79327	0.0027778	-1.7788	0.07347	0.30314	-0.61284	2.2516	-0.61413	0.54284	0.23454	1.3263	0.89145	1.6095
-0.77518	-1.6047	-0.51863	-0.43501	1.2149	0.6932	1.5308	0.96689	1.0799	0.54429	0.11009	0.29395	-0.84402	-0.56512	-0.84562	-0.91425	-1.5908	0.15965	-0.11346	-0.054241	-1.3604	-0.12293	0.20882	1.2945	1.0896	0.081536	1.2758	0.77441	1.0804	0.1868	1.313	0.62213	-1.7537	-1.5545	-0.93804	-0.66539	-1.9408	-0.83381	0.38088	0.0029298	0.080223	-0.57557	0.16803	0.73586	1.0257	0.23724	1.2913	1.0632	1.1498	1.0732
1.0084	0.84662	0.86365	-0.0032539	0.26811	0.72399	0.18577	0.32925	0.01657	-0.30473	1.1152	-1.2635	0.4196	-1.1265	-0.88887	-1.4848	-1.1973	-1.0008	-0.74283	-0.78064	-1.4204	-0.37707	-0.97624	0.56289	0.85494	0.99761	0.96308	-0.1689	0.35221	0.52544	1.8486	2.9466	0.94724	-0.11109	-0.5885	-0.57229	-0.33789	-0.87615	-0.6069	-0.52462	-1.8072	-1.1181	-0.23145	0.80341	0.74755	0.94255	0.81356	1.0472	0.23477	2.5365
0.77996	0.72524	0.45737	0.26294	0.38304	0.34074	0.17033	0.20922	0.4466	0.34971	0.27723	0.0069079	-0.080132	-0.082407	-0.42917	-0.518	-0.7859	-0.95169	-0.94099	-1.0041	-1.0379	-0.83534	-0.75965	-0.43186	-0.33395	-0.18641	-0.40417	0.060244	0.22466	0.20863	0.35375	0.18351	-0.085521	0.093225	0.1941	0.30855	0.46034	0.75266	0.74277	0.66228	0.87656	0.98077	1.3121	2.0315	1.2778	-1.8137	1.5129	0.65252	1.3974	0.12854
0.30795	0.45068	0.28458	-0.054334	-0.14448	-0.03417	-0.10475	-0.36494	0.15184	0.44629	0.30136	-0.21364	-0.47804	-0.13076	-0.22701	-0.026159	0.23587	-0.20335	-0.25238	0.32665	0.63235	-0.10596	0.70108	0.59648	-1.2006	-1.4217	-1.3942	-1.5157	-1.2383	0.83922	1.1887	1.9241	0.25325	0.31185	0.67195	0.46318	0.31003	0.21685	0.26254	0.0040417	-0.088042	-0.077759	0.57526	0.26264	0.076953	-0.32985	-0.27469	-0.73014	-0.70724	-0.38837
0.25414	1.0665	0.71469	0.073182	0.74444	0.24196	-0.12841	0.03197	0.7163	0.80103	1.0336	0.29403	-0.48747	-0.89612	-1.2018	-1.3721	-1.2954	-0.83354	-0.67477	-1.7284	-1.9492	-0.95199	0.1637	0.37103	0.38863	0.42551	0.33096	0.21336	0.70095	1.591	2.233	1.3627	-0.014354	-0.40686	0.75783	0.52317	0.10527	0.18057	-0.5363	-0.68846	-1.8639	-1.5637	-1.9839	-0.73763	0.26042	1.207	0.5082	1.2686	0.69976	2.1022
0.75888	0.10525	0.67711	0.90016	0.54406	0.66578	0.61291	0.7615	0.58169	0.77514	0.97475	0.048324	-1.234	-1.29	-1.6138	-2.0364	-2.3245	-1.7362	-1.5457	-1.2513	-1.51	-1.4696	-0.85847	0.32541	1.3762	2.2051	1.8777	1.3584	1.2326	2.1784	2.129	1.546	-0.033857	-0.16545	-0.48661	-0.6002	-0.71685	-0.33045	-0.40428	-0.81211	-1.1072	-0.98112	-0.38905	0.20973	0.45164	0.48523	1.0673	1.2021	1.1042	0.33298
1.0815	0.3409	0.7164	0.68989	1.3762	0.26529	0.35309	0.55951	0.73587	0.52907	0.65162	-0.28435	-1.0331	-0.78879	-0.58258	-1.7515	-1.6391	-1.5966	-1.5608	-1.5549	-1.6239	-2.1793	0.10576	1.0464	1.203	0.3315	0.81011	0.80977	0.88123	0.86082	0.77968	0.93493	0.54029	0.36315	0.30702	0.29099	-0.34736	-0.15099	-0.9118	-0.46023	-0.72626	-0.61009	0.24206	0.68039	0.6929	0.72726	0.71562	0.7623	0.57482	0.31504
1.296	-1.7741	0.35008	0.88888	0.7565	-0.29791	0.25914	1.0718	0.90902	0.57952	0.92323	-0.045879	-0.51302	-1.4018	-1.4633	-1.1867	-1.9503	-1.6813	-0.36284	-0.15919	-0.22581	-0.49061	0.12803	1.2045	1.2887	0.010424	1.2406	0.62208	1.5843	0.58316	0.49592	0.73441	-0.75245	0.030128	-0.98529	-1.006	-0.36566	0.07382	-0.71451	-0.65986	-1.1126	-0.12088	-0.20156	-0.061484	0.28932	0.38192	1.4969	1.2712	1.0819	2.897
[truncated: 60 more columns]
