# Supplementary material for: Neuronal correlates of cognitive function in patients with childhood cerebellar tumor lesions
Source: PLoS One. 2017 Jul 10;12(7):e0180200. doi: 10.1371/journal.pone.0180200 (PMC5503240; doi:10.1371/journal.pone.0180200)
Supplement: S5 Dataset — (ZIP) [file pone.0180200.s012.zip › IC_tc_C4.csv]

1.2845	1.4709	-0.19463	-1.3458	-0.36237	-0.85488	-0.62014	-0.034505	-0.11864	0.43548	1.2004	1.26	-1.0343	-0.70776	-0.56104	-0.44488	-0.59542	-0.59837	-0.7939	-0.99171	-0.22986	0.38202	1.2868	2.0035	1.5343	-0.19853	-0.27568	0.093442	1.2841	-0.54546	-0.45313	0.49828	0.73329	0.49741	0.58502	-1.2766	-1.543	-1.4331	-1.9114	-1.0448	-0.19941	0.49525	0.90738	0.37251	0.64379	1.0516	1.1177	1.0504	1.0915	0.84589
0.24221	0.74265	-0.97112	0.55459	0.69536	-0.55879	-0.63188	0.60642	-0.60072	0.80508	-0.80643	-0.12534	-1.0546	-0.36735	-0.71717	0.41091	0.19525	-0.020863	-1.1559	0.33142	-0.27348	0.031533	0.71379	0.5273	0.23521	1.2777	-0.46298	1.4382	2.9009	0.5643	1.2201	-1.3121	-0.99375	0.17053	-1.2676	-0.91355	-0.33473	-1.0608	-1.6299	-0.057584	-0.31779	-0.97604	0.035014	-0.028052	1.6135	2.5159	-1.1285	-0.53257	-0.43556	-0.14451
-1.2625	-0.24112	1.1075	0.052546	0.23158	1.3551	-0.17724	-0.57577	0.779	0.071676	-1.2949	-0.71301	-0.57249	-0.67231	-0.75511	0.23125	0.25905	0.38159	1.059	0.17956	0.39513	-0.48322	0.37373	3.5484	0.44175	-1.2783	-1.5464	0.63689	-0.78573	-1.9881	-1.8018	-0.18603	0.68789	0.64753	1.9584	1.0565	0.13389	-0.81653	-1.2169	-0.53021	1.904	1.5927	-0.17921	-1.1274	0.45277	1.6975	0.58185	-0.64	-0.94356	-1.3898
-0.14349	0.75854	0.011252	-1.2436	-1.2456	-0.20664	-0.00019575	-0.14729	-0.02121	-0.93457	0.23862	1.8506	2.4059	0.81779	0.19681	-0.22887	-0.1117	-0.23994	-0.98058	-0.75556	0.061266	0.19486	0.7508	0.087684	-1.0947	-1.1059	0.86533	0.1191	-0.51701	-0.11621	2.4941	0.96788	-0.18116	-0.80809	-1.4032	-2.1775	-1.5087	-0.068364	-0.39101	-0.25728	-0.25195	0.89038	1.4264	2.7286	2.3146	-0.27799	-0.94156	0.59887	0.2486	0.38445
-0.3114	-0.6439	-0.65359	-0.28917	-1.0215	-0.35208	0.76577	0.56434	-0.06829	-1.0005	-1.1663	0.023031	1.2601	1.3927	1.6666	0.31129	-0.95096	-0.14121	0.18552	-0.42629	-0.61474	-0.0026543	0.62646	0.75402	1.1378	1.788	1.8484	1.3886	0.92514	-0.62907	-1.4237	-1.6077	-0.70135	-0.073738	-1.2605	-1.8677	-0.96516	-0.47666	-1.3181	-0.75876	0.11838	0.03881	0.6775	-0.23295	0.9423	0.19085	-0.45274	1.1422	1.1261	-0.37137
-0.25258	1.4309	-0.051557	-1.5513	-0.028704	-0.58252	-0.31236	-0.69416	0.37239	0.46668	-1.6006	0.27973	0.98719	1.8519	1.1039	-0.085139	-0.69429	-0.34073	-0.59603	-0.63066	0.29942	0.10919	-0.13521	0.51401	0.096703	-0.094343	1.028	1.146	1.0357	1.1736	-0.86093	-1.2969	-0.050961	-0.65816	-0.12983	-0.6707	-0.86673	-1.2908	-1.4075	-0.11584	-0.08357	0.022915	0.012055	1.3916	2.224	-0.49285	-1.1243	0.91663	0.1	0.50404
-2.3813	0.48785	-0.82338	-0.76499	0.56122	0.52275	0.068658	-0.51803	0.39414	0.34252	1.233	0.94791	0.048003	0.05043	-0.18034	-0.045583	0.35446	-0.054921	-0.28275	-0.53098	-0.70267	0.31608	0.34836	0.28562	-0.33528	-0.011652	0.66752	0.5394	0.20365	0.69728	0.24552	0.37573	0.37738	-0.051085	-0.10389	0.099866	-0.65342	-0.2441	-0.31044	0.34731	0.65231	-2.4654	0.72248	0.60137	-2.7882	-1.6341	-0.48115	-0.073916	0.67588	0.21714
-0.24104	1.9553	-0.61124	-0.79824	-0.60873	0.11554	0.56226	-0.40891	-0.67542	-1.2886	1.0122	1.3719	-0.31929	-1.0735	1.4213	0.58321	-0.96286	-0.053214	-0.16734	1.0212	0.026413	-0.43297	0.087208	-1.0286	-0.28896	0.66123	0.28833	-0.5187	-0.75415	-0.59592	0.33176	1.2012	0.15641	1.3387	-0.43515	0.52002	0.54593	-0.82778	-0.81183	0.6103	-1.5835	0.971	1.2913	-0.49709	-0.1542	-2.2174	-1.0661	0.26891	0.92172	-0.24015
-0.64603	0.93452	-0.52916	0.52703	-1.0721	0.28176	0.24458	-1.0312	0.8652	0.15749	0.46878	1.4023	0.89029	-0.27314	-0.47846	0.1127	0.27563	-0.76103	-1.156	-0.82233	-0.13114	1.1735	1.2985	1.8812	1.0547	-1.4654	-3.0047	-1.2894	0.4817	-0.55717	-1.1048	0.17105	0.35537	0.59274	-0.71024	-0.36448	-0.41339	0.067346	-0.0078596	-0.29611	-0.26127	0.94449	0.51104	-0.91993	1.8708	0.22956	1.8942	2.7516	0.25809	-1.0564
0.14614	1.2362	-0.091369	-1.9558	-1.7306	-1.2392	-0.24393	0.48344	1.1605	0.65238	0.26897	0.14049	0.68368	0.88019	-0.39364	0.049261	0.28928	-0.28841	0.1303	0.12233	0.62356	0.3547	2.4324	0.48853	-1.0659	-0.69703	-1.0666	0.014696	-1.5056	-1.3253	-0.46626	0.47161	0.88508	0.17881	-0.16338	-0.56353	-0.45032	-0.69647	0.014503	0.39453	0.51647	1.3138	0.21947	-0.41383	0.054829	0.97327	0.76239	0.31615	-0.79038	-1.4361
1.0447	1.331	-1.7525	-1.8018	0.50363	-0.67514	-0.38457	0.38782	0.74338	-0.192	1.9353	1.0226	-0.14435	-0.53597	0.041222	-0.9138	-0.80999	-0.67475	-0.67561	-1.5565	-0.196	0.71742	1.5155	0.57923	1.1789	-0.21748	-0.6821	1.2153	0.016525	0.28638	-0.09995	0.43468	0.14264	-0.75776	-0.69238	-0.20756	-0.55828	-0.70614	-0.67973	0.48543	-0.76288	-0.12916	1.3359	1.1358	0.69512	1.2649	-0.62119	0.013888	-1.5641	-0.089239
0.63015	1.5524	-0.72536	-0.72541	-0.27512	0.76308	-0.023086	0.60369	-1.0894	-1.0625	0.041611	1.0819	0.45876	-0.36826	-1.1066	0.24277	-0.16911	0.024191	-0.49829	-1.4165	-1.0072	0.29729	1.2101	-1.9127	1.0803	1.7935	1.4547	-0.48191	-0.42071	1.9735	1.3946	2.0668	-0.36339	-0.7625	-1.8285	-1.5941	-1.4181	-0.82595	0.83987	-1.2024	-1.0036	1.4936	0.33356	-0.25929	-0.80771	-0.26043	-0.10019	0.8336	1.5789	-0.023664
-0.85283	0.94682	-0.020569	-0.64413	-0.079177	0.19781	-0.10586	-0.15083	0.14572	0.47858	0.86624	1.8917	0.64327	-0.94719	-0.3459	-1.194	-0.91425	-0.83832	-0.27465	-1.5266	-0.38665	-1.0063	1.3696	1.7953	1.4704	-0.51453	0.18368	2.7924	0.80853	-0.55111	-0.47123	-0.015726	-0.16278	-0.82621	-2.095	-0.037817	-0.9453	0.048106	-1.1343	-1.3675	-0.70126	0.23593	2.4689	1.3377	0.33548	1.1721	0.38617	-0.10983	-0.47852	-0.28634
0.64681	1.7591	-0.32727	-0.10683	-0.96547	1.0343	0.3088	0.21432	0.29445	-0.45379	-0.26386	0.64101	-1.4082	-0.83804	-0.16465	-0.021086	-0.039919	-0.14061	0.2661	0.67034	0.73125	0.86391	-0.33775	-1.0874	-0.65753	-0.92233	-1.6472	-0.77404	-0.75817	-0.0084383	0.39122	-0.25134	0.45057	0.13647	0.37479	-0.28821	0.62969	0.43432	0.21443	0.8954	-0.23096	-0.5681	1.7717	0.27142	-0.35154	1.4262	1.1871	1.1558	1.0903	1.1683
-0.5421	0.16621	-1.2555	0.5916	-0.062686	0.72626	1.4607	-2.524	-0.45546	1.0027	0.71425	1.1622	0.17206	-0.8249	-0.022406	0.40062	0.1431	-1.112	-1.3824	-0.024962	0.24947	-1.7996	1.171	2.0994	0.7159	0.17182	-0.41128	0.5709	1.1233	0.53972	0.2035	-0.26775	-0.27468	-0.8072	-0.075686	-0.22304	-1.5856	-0.2207	0.42713	-1.9565	-0.63851	1.5462	0.030462	-1.0609	1.2928	-0.82135	-2.0534	1.1227	0.75559	1.6522
2.03	1.3858	-1.1675	-1.774	-2.2876	-1.435	-1.1403	-1.667	-0.35059	1.4565	0.91812	1.6189	2.1932	0.408	0.78766	1.3458	1.1596	0.3639	-0.50305	-0.88486	0.062066	0.77843	0.48926	-0.8934	-0.23637	-1.2788	-1.5539	-0.9342	-0.17255	0.013087	-0.95437	0.58082	1.4292	0.02547	0.27366	0.048206	-0.90788	-0.69081	0.19026	0.90208	-0.99471	-0.24589	0.86088	-0.5436	-1.7245	0.10181	0.47287	0.47384	1.615	-0.7465
1.5673	0.9914	-0.24393	0.28978	-0.50408	0.32501	0.17428	0.082567	-0.21308	0.23351	-0.25032	0.8427	-1.7823	-1.3694	-1.7808	-0.61263	-0.35998	-0.35745	-1.2214	-0.73363	0.31144	0.43452	1.2485	1.0316	1.2968	0.73084	0.78842	1.2429	0.45155	1.5686	1.2711	0.7357	-0.28846	-2.1183	-1.6721	-1.9461	-2.0021	-1.0388	-1.2286	-0.78251	-0.76279	-0.15505	1.4776	2.1144	1.3636	0.88767	0.96652	0.3852	1.0039	1.7933
-1.1748	1.4714	-0.15276	-0.28436	-0.13096	0.52568	-0.7706	-0.85949	-2.2967	-1.6967	1.6987	0.96299	0.25095	1.4339	0.66076	1.1293	1.304	0.25149	-0.39205	-0.33908	-0.018602	-0.41042	-0.58906	0.45226	-1.4078	-0.074115	-0.096914	-0.90446	1.7306	0.13673	0.57521	0.35313	-0.22895	0.72626	-0.45641	-0.39016	0.48061	-0.15253	0.099175	0.23714	0.77939	-1.4692	-1.5265	-0.58333	-1.6358	-1.9357	-0.30686	0.94097	-0.50079	0.032171
0.86241	0.98277	0.30476	1.7029	1.2384	-0.6065	-1.9537	-1.213	-1.8098	-1.6502	-0.55491	0.32743	-0.158	0.52091	0.049746	-0.50313	0.12373	0.40222	-0.32037	-0.22385	0.20273	0.69607	1.3086	0.53568	0.99638	0.43238	-1.0792	-1.0201	0.71575	1.0619	0.62903	1.5285	0.20555	-0.28535	-0.99627	-1.241	-1.0684	-0.66746	-1.1496	-1.1341	-0.87878	0.12523	1.9211	0.65531	0.067542	3.4241	0.73403	-1.0974	0.54986	-0.71764
0.22138	0.80415	0.27869	-0.15081	-0.2184	0.15908	-1.3375	-0.70941	-0.82527	0.90334	0.78458	0.80854	-0.40094	-0.70092	0.40275	0.51062	0.017193	-2.1757	-0.76174	0.21689	-0.73914	0.3552	-1.5982	0.81861	1.2366	1.3009	1.0692	0.48991	1.5461	0.61022	1.5978	0.87295	-2.0312	0.51483	-1.9239	-1.203	-1.5189	0.33769	0.03363	0.026296	0.026217	0.55452	-0.85574	0.015147	1.1088	-0.94349	0.27233	-1.3152	-1.1729	-1.3307
0.29012	1.0042	0.20249	-0.49967	-1.066	-1.9294	-0.69838	0.36408	-0.77704	-0.68497	-0.46992	0.10976	0.66093	0.73779	0.33093	1.2554	1.4468	1.694	0.50426	-0.41131	-0.08274	-0.56125	-0.17494	0.12292	-0.074587	0.19147	-0.31725	-1.1048	-1.0227	-0.4051	0.55595	-0.059126	1.2717	-0.11601	0.22513	-0.1846	0.81116	1.6658	-0.11748	-0.79657	-1.7824	-0.72903	0.21898	1.4226	-0.06624	-1.0763	-0.86714	-0.72565	-0.48946	-0.53604
0.61713	1.1281	-0.72662	-1.0601	-0.021247	-1.3615	1.1893	0.19123	-0.28543	0.53803	0.27785	1.9819	0.0079205	-1.1436	-0.89915	-0.83687	-0.69454	-0.40984	0.15441	0.15242	0.3337	-1.1203	1.413	0.89462	-0.52378	1.4794	0.69116	0.60769	-1.7577	0.85248	-1.1275	-1.6194	0.59609	-0.68597	0.40907	-0.035407	-0.77214	0.084512	0.081412	0.035417	0.53406	0.12968	1.0814	1.2986	0.7092	-0.26197	-1.2645	-0.44704	-0.031094	0.23271
-0.37818	-0.20477	-0.37671	-0.67966	-0.73288	-0.88143	-0.73517	-0.41866	-0.24675	0.075145	0.11622	0.60258	0.5629	0.65191	0.47205	0.7087	0.75162	0.85432	0.67339	0.46685	0.41897	0.57719	0.13053	-0.24734	0.091959	-0.19005	-0.33036	-0.062714	0.054439	-0.019452	-0.26341	0.18199	0.081623	0.19611	0.031558	-0.037951	0.088755	0.041823	-0.24732	0.22544	-0.45882	-0.9857	-1.0882	-2.0318	-1.3759	1.8305	-1.545	-2.4553	0.18357	0.4707
-0.074444	0.28909	-0.040085	-0.10891	0.72683	-0.092246	-0.14328	0.43769	0.17113	0.47451	0.010314	0.34436	0.07372	-0.3806	-0.18717	-0.26305	-0.25694	-0.41249	0.068882	-0.20538	-0.73617	-0.84858	-0.12039	-0.50493	-0.48066	1.8174	1.5323	1.1745	0.81186	-1.5183	-1.4449	-0.042237	-0.56173	-1.0065	-1.2232	-0.80959	-0.49791	-0.26742	-0.0024453	-0.0083014	-0.045364	0.76379	1.5303	1.0273	0.83618	1.2852	1.0824	0.93992	1.375	1.3516
-1.5121	-0.089331	-0.33501	1.6529	0.021021	0.36543	-0.53903	-0.061482	0.26546	-1.2966	-0.9762	1.5707	0.85408	0.47927	0.41469	0.22061	1.2702	-0.24696	0.70277	-1.2927	-0.81705	0.077934	-0.031892	0.15383	-0.5474	-1.0644	-1.2387	0.75553	2.8661	-0.25127	-0.6773	-0.77551	-0.1842	0.91318	-0.19125	-0.65805	-0.82919	-0.55477	-0.78767	-0.5284	1.226	-0.010287	0.042843	0.42357	0.75378	0.033961	-0.055064	1.0926	-0.27784	0.41527
0.70617	2.0033	-0.32416	-0.63897	-1.9977	-0.15432	-0.18369	2.3245	-1.4067	-1.6646	-0.22953	1.8091	0.99296	-1.2468	-0.3101	1.3024	0.31119	0.23901	0.30448	-0.38922	0.9425	0.35415	0.091315	-1.6928	-2.2603	-1.8703	-1.7168	0.49616	0.30898	-0.11758	0.044206	1.3162	1.8429	0.58303	0.07394	0.76049	0.72957	0.77991	-0.9652	-0.36975	-0.19339	0.53535	1.6175	0.16318	-1.2728	-1.6674	1.009	0.63558	-0.81725	0.39357
1.5558	1.8476	0.08908	0.12413	-1.4386	0.60321	-1.312	-0.40071	-0.91986	-1.2927	-2.2196	0.51989	0.27699	0.39417	-0.58584	-0.13045	-0.14395	0.64722	1.2375	0.7002	0.92127	0.4866	0.79043	0.1529	-0.37186	-0.89249	0.31242	0.96376	-0.56235	-1.0416	1.6575	1.0554	-0.29336	-0.35989	0.14986	-1.1943	-1.2801	-1.1918	-1.0713	-0.32446	-1.0957	0.61158	0.73574	-0.57911	0.11339	0.10553	0.39027	2.3566	0.66611	0.95238
-2.1838	3.342	-1.2439	0.41857	-1.9083	1.127	-0.0097893	-1.5383	-0.82165	-1.2047	1.0066	2.5943	0.077027	0.36637	-0.046754	0.31546	0.091229	0.70719	0.27342	0.81031	-1.2525	0.55444	0.32385	0.17612	-0.50379	-1.1777	0.13223	-1.9064	0.00022521	0.77553	0.80607	0.19145	0.37916	1.0705	-1.2816	0.35484	-0.56331	-0.45366	-0.01214	-0.045841	-1.116	1.31	-0.22089	-0.28379	-0.0099117	-1.5892	0.64883	-0.98151	0.87606	-1.7704
[truncated: 60 more columns]
