# Supplementary material for: Neuronal correlates of cognitive function in patients with childhood cerebellar tumor lesions
Source: PLoS One. 2017 Jul 10;12(7):e0180200. doi: 10.1371/journal.pone.0180200 (PMC5503240; doi:10.1371/journal.pone.0180200)
Supplement: S5 Dataset — (ZIP) [file pone.0180200.s012.zip › IC_tc_C3.csv]

-0.35954	1.3224	-0.079657	-0.5702	-0.79551	-1.1066	-1.8279	-0.67138	-1.4295	-0.35554	0.97017	1.9956	1.871	0.96078	1.4656	1.9202	0.21439	0.74159	-0.12964	-0.40712	0.073174	0.0017604	-0.6556	-0.80052	-0.85716	-1.7369	-1.1212	-0.81706	0.1583	-0.7637	-1.652	-0.46266	1.5972	1.6321	2.4321	1.3927	-1.1564	-0.45029	0.14789	0.59882	0.33098	0.14465	-0.24285	-0.84105	-0.72714	-1.5666	-0.69748	0.95723	0.57537	-0.78132
-0.45164	1.0742	-0.15884	-0.33349	2.3983	-0.99794	-1.7517	0.54289	0.12123	-0.58446	-1.816	1.1315	0.41388	0.11683	-0.28282	0.48727	0.1122	0.16799	-1.5043	1.1645	1.3239	-0.3952	-1.208	-0.29895	-0.12511	1.2835	-0.30429	0.065486	1.9132	-1.8717	0.20306	-0.88543	-1.4067	1.3286	0.11109	-0.3701	0.18662	0.21696	0.30843	1.5111	0.61578	-0.6788	-0.71912	-0.63112	0.91103	1.5453	-1.7879	-1.0798	-0.96122	-0.27845
-1.0803	0.44747	1.1425	-0.67208	-0.10327	0.17378	-0.52217	0.3449	-0.44387	-0.60766	-1.2301	0.42772	0.93524	0.78357	0.41554	0.55532	0.79062	1.1749	0.859	0.58816	0.40944	-0.40343	-1.4825	-3.2865	-0.14814	-0.87565	-2.0469	0.91202	-0.83951	-1.795	-1.3629	0.22199	1.9867	2.3549	2.1224	2.0899	1.1275	0.82653	-0.47339	0.17318	1.5926	1.4862	-0.43413	-1.7692	-1.407	-0.26443	-0.87485	-1.554	-1.3472	-1.2343
-0.39087	0.41393	-0.36114	-0.34093	-0.45889	-0.46072	-0.2961	-0.37275	-0.25073	-1.1085	-0.13049	0.48616	1.7464	1.5094	1.6065	1.3689	0.72996	0.96725	0.27308	-0.026929	0.033508	0.21277	-0.63304	-1.9575	-2.7972	-1.8936	-0.50929	-0.50874	-1.019	-0.60553	1.7353	1.4628	0.63338	0.82905	0.3559	-1.1	-1.0519	0.44917	-0.60618	-0.65264	1.0035	1.8499	0.16301	0.11986	0.35906	-1.2025	-0.50909	1.0619	0.66894	0.96244
0.10873	0.21218	0.10383	-0.4814	-0.95108	-0.47197	-0.020442	-0.098092	-0.96919	-0.1022	1.0073	1.0697	2.1959	0.41729	0.40054	0.044415	-0.76336	-1.018	-0.67246	-1.2208	-0.68214	-0.92669	-0.65075	-0.3643	-0.86416	0.69589	1.4451	0.89271	0.49939	1.2386	1.7918	2.661	1.219	-0.23843	-0.72049	-0.90841	-0.5986	-0.76739	-1.2478	0.0033446	0.39569	-0.17687	-1.3971	-2.0473	-1.2634	-1.1259	0.15371	0.46687	2.414	1.3258
0.15128	1.0186	0.39829	-0.94836	0.05325	-1.9904	-1.3719	-0.91333	-0.19127	-0.11966	-1.6836	0.010843	1.4147	3.3557	2.3988	0.96558	-0.25872	-0.76393	-0.80987	-1.0136	0.46737	0.19018	-0.33144	-0.67208	-1.0269	0.7555	0.36646	0.63572	-0.23543	0.49035	0.60821	1.1671	0.83532	0.11964	0.35531	0.059089	-0.54943	-0.70225	-0.72625	-0.50484	-0.97126	0.26217	-0.13577	-0.18273	-0.099138	-1.2584	-1.0533	-0.33906	-0.76489	-1.0261
-2.2101	-1.0206	-1.4512	-0.47377	-0.22154	0.44909	0.62509	0.86844	1.0862	0.5151	0.3564	0.6563	0.5514	0.53471	0.61986	0.33324	0.55732	0.41648	0.024907	-0.080335	-0.32354	0.14652	-0.22372	-0.82921	-0.5905	-0.70898	-0.14992	-0.21951	-0.69975	-0.53334	-0.20687	-0.02251	0.44894	0.075321	0.56063	0.90423	0.053136	0.33379	0.25292	0.72868	1.9844	1.9338	2.082	-0.22901	-3.2811	-1.9442	-1.3584	-1.1704	-0.85058	-0.86523
0.17439	0.82836	-1.0978	-1.397	-0.36417	-0.30081	-0.92849	-0.84672	-0.82616	-0.89342	-0.72209	1.0734	1.9182	1.2626	1.6384	1.884	0.79607	0.8207	0.59201	0.41668	-0.64266	-0.38145	0.3101	-1.0153	-0.74829	0.22957	-0.57973	-0.99259	-0.33395	-0.36721	-0.44541	-0.36058	-0.092874	1.2062	0.99489	0.59228	0.72451	0.23171	-0.26879	-0.2207	-0.60444	0.58709	-0.79143	-1.5496	-0.70864	-1.8251	-1.3367	-0.41539	-0.19261	-0.11641
-1.1858	-0.62344	-1.2271	-0.24796	-1.5215	-0.35827	0.077199	-0.52163	0.69958	0.54927	-0.42669	2.0875	1.5924	2.0861	0.83108	1.1231	0.71707	0.56761	-0.14382	0.78271	-0.25305	0.2819	-0.42041	-1.1103	-0.9686	-1.0235	-1.9374	-1.0198	-0.98509	-1.2027	-0.64335	-0.49526	1.5308	1.5221	1.1748	1.2615	0.78047	0.67909	-0.11354	-0.090112	0.67583	-0.42143	-0.9244	-1.5558	-0.84217	-0.82586	0.15262	-0.60704	-1.189	0.70557
-0.73388	-0.32901	-1.0056	-1.8661	-2.1529	-0.38144	1.4801	2.1558	1.2972	0.54049	1.7366	-0.015688	0.078381	0.21575	0.47532	0.52346	0.26732	-0.10749	0.27001	-0.16827	0.84833	-0.64603	0.14376	-1.1743	-2.3426	-0.98104	0.68205	0.26963	-0.83452	-1.463	-0.66688	0.65453	1.6273	1.2907	0.574	0.66902	0.65402	0.032626	-0.32567	-0.39588	0.065052	-0.21923	-0.32091	-1.6453	-0.62686	0.83531	-0.16771	1.0936	-0.014442	-0.51468
-0.34719	0.94394	0.045368	-0.75336	-1.7004	-0.76317	-2.135	-1.0096	-0.047258	0.075081	-0.25713	0.93517	1.5277	2.4691	2.1948	0.79614	0.97946	1.0587	0.56553	-0.0059561	1.1066	-0.21172	0.11437	-1.4781	-0.91873	-1.092	-1.9472	-1.3641	-1.0989	-0.42222	-0.81309	-0.16559	0.68841	1.2393	0.66388	0.48682	-0.14791	-0.048371	0.10171	0.72802	0.15252	-0.12469	-0.90114	-0.55685	-0.083551	1.0023	0.96826	-0.7423	-0.38489	0.088022
-0.91248	0.66799	0.78341	-0.058894	-0.75242	-0.71659	-0.40765	0.84882	-1.6106	-2.2096	-1.083	0.59377	1.7485	1.317	1.0788	1.3166	0.34822	0.39007	0.51676	0.53896	0.71903	1.0303	-0.091236	-2.5569	-0.46942	-1.0286	-0.63688	0.098867	-0.59743	-0.54775	-0.34751	1.7671	0.93916	0.3299	-0.34823	-0.41239	-0.64674	0.32528	1.7256	0.52536	0.80808	1.2965	-0.4787	-1.0997	-2.795	-2.2426	-2.0014	-0.91596	0.31429	-0.73177
-1.6976	0.22777	1.217	-0.015107	-0.54963	-0.78929	-0.044106	-1.252	-1.3959	-0.61014	0.051948	1.2964	2.814	1.554	1.3307	1.3115	0.20547	0.60909	0.499	-0.37573	-0.10534	-0.76446	-0.86337	-1.3547	-0.46601	-1.713	-2.5946	1.4761	-0.067452	-0.56066	-0.68529	0.20444	1.3913	0.52058	-0.58839	2.5125	0.92386	-0.19856	-0.042396	-0.53616	-0.48327	0.18845	-0.20824	0.104	-0.21886	0.1276	-0.62316	-1.0898	-0.60528	-0.56726
0.19002	0.85635	-0.30554	-0.46061	-1.1071	-0.61549	-0.57973	-0.015564	0.68324	-0.15993	-0.39743	0.69749	1.7743	0.65353	1.1771	1.4801	0.81641	0.44653	0.40424	0.97062	0.13002	0.0068762	-0.88198	-1.7207	-1.9214	-2.2904	-2.4588	-1.9884	-1.2075	-1.0618	-0.34976	-0.2359	0.9418	0.5544	0.73748	0.61424	1.0079	1.1196	0.81196	1.6269	0.38576	0.20556	1.4387	0.86603	0.17683	0.51272	0.16674	-0.55139	0.33869	0.41333
0.27575	1.2396	0.30362	-0.87885	-0.62173	0.43663	1.0596	-1.1869	-1.8197	-0.099896	-1.1021	1.1632	1.2255	-0.54959	-0.48667	1.3212	0.75004	0.014422	-0.079596	-0.097968	-0.028376	-0.96579	-0.44623	-0.45886	0.0030528	0.8197	0.21644	-0.96958	-0.27209	-0.041092	0.82723	-0.24447	0.39775	-0.047664	0.89634	0.90413	-0.22102	0.62105	1.8004	-0.44712	0.12732	1.4935	-1.9582	-1.8633	-1.5454	-0.029601	-2.6897	-1.4342	-1.2363	0.54286
0.6301	0.74167	-0.75599	-1.5135	-1.711	-0.90915	-1.2886	-1.633	-0.92321	0.064064	0.14877	1.0009	2.4164	2.2784	1.7526	2.2684	1.7021	1.0447	0.18599	0.084919	0.76764	0.85608	-0.43063	-1.5414	-1.4845	-1.516	-1.583	-1.4143	-1.1273	-0.81155	-1.2281	-0.87487	0.72196	1.0348	1.2524	1.3442	0.54656	-0.20061	0.3126	0.75984	0.12376	0.18969	-0.37523	-1.129	-1.808	-1.3565	-0.43921	-0.18672	0.75759	-0.32646
-0.44213	0.16605	-1.6025	-0.69278	-1.2791	0.0015239	0.42253	-0.18165	-0.5515	0.43445	-0.52511	1.452	0.96824	0.6571	0.8571	1.7785	1.0707	0.95234	0.88682	1.1597	0.62483	0.54845	-0.2198	-2.3284	-1.4785	-2.3551	-1.2956	0.28447	-0.48988	1.1371	-0.44857	-2.024	-0.010651	-1.2937	0.43757	0.54961	0.56301	0.43359	-0.11213	0.35534	0.38563	0.98786	1.0148	0.63297	-0.10134	-1.0346	-0.21316	-1.1028	-0.81177	-0.057215
-1.5621	0.59756	0.069716	-0.66704	-0.43343	0.2053	-0.29989	-0.75276	-0.083214	-0.68415	-0.28314	2.3054	1.5797	0.82416	0.85787	0.090313	0.59083	0.78981	-0.52657	0.4068	-0.26802	-0.15333	-1.594	-1.1021	-1.4816	-0.68985	0.7296	1.3092	1.1273	-0.65355	-1.0234	1.0647	-0.34492	-0.34307	0.026799	-0.01049	0.59339	0.37497	0.55265	0.096804	0.39494	-0.86908	-0.93854	0.36946	-0.43648	-0.73404	0.52089	-0.29362	-0.939	-1.0893
-1.4383	-1.1171	0.33066	1.6226	0.51236	-0.56964	-0.83681	-1.1075	-1.0876	-0.4511	-1.0649	0.1556	1.7908	2.1102	2.3438	1.5057	0.92307	0.34843	0.44303	0.6279	-0.063013	0.31075	0.1857	-1.0959	-1.4498	-1.5789	-1.999	-3.1958	-1.186	-0.3888	-0.53872	0.15745	1.4808	0.75337	1.9689	1.5353	0.73367	-0.048298	0.198	0.62978	1.6387	0.43712	-0.45188	-0.57321	-0.92022	0.48488	-0.80256	-1.3497	-0.66798	-1.4698
-1.2793	0.77517	0.30494	-0.81098	-1.2598	-0.35906	0.35069	-0.034286	-0.20866	0.21654	0.23706	0.89539	0.70625	0.66133	1.2103	1.617	0.78204	-0.99608	-0.79426	-0.87243	-0.18412	0.21879	-1.8778	-0.074058	-0.046447	-0.33483	-0.86382	-0.26359	1.1878	0.15174	0.30767	-0.93644	0.29918	2.5242	0.96043	0.082641	-1.5817	0.78003	0.66349	-0.48105	0.14231	-0.16862	-1.1025	-1.5093	1.697	-1.2123	0.38571	-0.79698	-0.65273	-2.573
-0.51106	1.0216	1.2319	0.042078	-0.89809	-1.4099	-1.065	-0.73239	-1.0196	-1.2396	-0.38766	-0.064729	0.83689	0.96662	1.2035	1.2244	1.488	1.6444	1.3761	0.77123	0.39307	0.184	-0.66497	-0.76791	-1.6997	-1.2826	-1.0731	-1.6017	-0.91463	-1.0643	-0.40754	0.092433	1.6376	0.80278	0.94031	1.2088	1.3004	2.0457	0.58138	0.28486	-0.96697	-1.6874	-0.44011	-0.071733	-0.28239	-1.4278	-1.2893	-0.7106	-0.67627	-0.39001
-0.022512	0.12115	-0.40963	-0.6685	-0.44608	-1.3573	-0.7125	-0.27536	-0.35818	-0.71745	-0.80321	2.7442	3.0576	1.1216	0.11122	0.039372	0.012889	0.34064	0.60723	0.53754	0.98905	-0.23081	-1.1877	-1.4371	-1.7413	-0.31613	-0.52597	0.3415	-0.17184	0.94336	-0.73278	-0.059114	0.39249	0.026472	0.86721	1.662	0.59335	0.39388	-0.28623	0.026575	0.88217	-0.55372	-1.2924	-1.6753	-0.88132	-1.3997	-1.7833	-0.96966	0.11388	-0.35706
-0.67098	-0.46441	-0.5285	-0.72618	-0.88971	-0.97994	-0.79088	-0.66628	-0.50064	-0.11457	0.052633	0.62634	0.84975	0.89211	0.99243	0.93907	1.0049	1.2367	0.99922	0.95236	0.84272	0.86068	0.25549	-0.16214	-0.015039	-0.47804	-0.52951	-0.2931	-0.08193	-0.20029	-0.32929	-0.031332	0.15759	0.040282	0.026676	-0.2606	0.12622	-0.19386	-0.5129	-0.48637	-0.52514	-1.1171	-1.5083	-1.9487	-1.6806	1.6861	-1.4423	-1.6511	0.32259	0.49602
-0.3884	0.082443	-0.14701	0.11102	1.012	0.15193	0.29849	0.42092	-0.050007	0.27266	-0.8384	0.34803	-0.027002	-0.6098	0.097555	-0.28946	-0.43491	-1.0399	-0.90219	-0.73331	0.073431	1.1063	-0.21308	-0.31717	-3.3963	2.7118	2.6081	2.3696	1.7894	-1.4503	-1.516	0.29037	-0.025532	-0.5648	-0.61383	-0.12525	-0.45469	-0.3764	-0.070704	-0.22971	-0.36961	0.02635	0.59998	0.095297	-0.40517	1.2774	0.17993	0.19269	0.053956	0.20365
-1.3209	-0.16089	-0.82381	0.29325	-0.0027228	-0.040765	-0.047792	-0.15792	0.077795	-0.59807	-1.2673	1.0359	2.6514	1.4789	1.4155	0.55409	0.7369	0.13098	0.15413	-0.30023	-0.39835	-0.53213	-1.4158	-1.4401	-1.4725	-1.7102	0.18536	1.4315	0.43738	-0.88131	-0.68048	-0.48222	1.1027	2.0954	0.56501	-0.13487	0.10603	0.46175	0.97984	0.98365	-0.2905	-0.9462	-1.8897	-0.94846	-0.38809	-0.62791	0.73378	1.4444	-0.65391	-1.4144
-0.47827	0.53809	-1.1737	-0.71944	-1.7014	-0.70001	-0.036039	0.78645	-0.2946	-0.1332	0.16761	0.98374	2.3787	1.3499	0.89172	1.3401	1.4095	1.0285	0.35619	-0.17437	0.29858	0.12178	-0.38874	-1.7447	-3.0444	-3.1685	-2.1816	-0.76921	0.016601	0.034497	-0.4012	0.32198	1.9042	1.3347	-0.031184	1.0629	0.88867	0.74821	0.35404	0.9944	0.56207	0.46158	-0.26455	-0.64171	-1.6011	-2.124	-0.3475	-0.14913	-0.57141	0.18169
-0.77621	0.44446	0.60331	-0.10168	-1.8102	-0.20554	-0.85127	-0.58408	-0.74711	-0.63542	-1.4185	0.09483	1.7619	1.6	0.44493	1.7531	1.016	0.65656	0.69313	1.0363	0.83098	0.90492	-0.26757	-0.57129	-0.97749	-0.97442	-0.66287	-0.32085	-1.4578	-1.6826	0.053538	1.2141	0.28154	0.59337	0.44942	0.37876	0.49377	0.50055	0.46064	0.042313	0.3411	-0.62878	-1.2245	-1.4164	-1.4791	-1.3459	-1.1712	-0.22538	-0.64097	0.15385
-1.1962	2.4432	-1.0945	-0.60498	-1.3778	0.51522	-0.66555	-0.60597	-1.8498	-0.93461	-0.48944	1.6196	2.2981	1.5004	1.5148	1.3658	0.80239	0.35311	1.2341	0.22635	0.27934	0.35704	-1.5649	-1.6498	-1.9443	-1.0804	-1.0923	-0.80521	-0.51774	-0.59634	0.28155	0.066643	1.3148	0.88426	-0.089424	0.45269	0.79262	0.48648	0.47121	0.9195	0.14078	0.63903	-1.1522	-1.0727	-0.56924	-0.89226	-0.37509	-2.198	-0.64407	0.29122
[truncated: 60 more columns]
