# Supplementary material for: Neuronal correlates of cognitive function in patients with childhood cerebellar tumor lesions
Source: PLoS One. 2017 Jul 10;12(7):e0180200. doi: 10.1371/journal.pone.0180200 (PMC5503240; doi:10.1371/journal.pone.0180200)
Supplement: S5 Dataset — (ZIP) [file pone.0180200.s012.zip › IC_tc_C2.csv]

0.30997	0.6621	0.23444	0.31828	0.8385	1.0308	0.048777	0.59664	0.435	1.0405	1.3008	-0.49236	-1.5826	-2.3726	-2.0081	-1.2891	-1.3373	-1.253	-1.5847	-1.2922	-1.0606	-0.44306	1.246	1.4146	1.9018	1.6529	1.24	1.9787	1.502	1.103	0.86257	0.30596	-0.86723	-1.1849	-1.3996	-0.20091	-0.86715	-1.3056	-1.3065	-1.3529	-0.62756	0.1423	1.0572	1.307	1.2877	0.29447	0.88126	0.89501	1.29	0.79974
0.39437	0.75666	0.73946	-0.49577	1.6478	0.4458	-0.047169	1.0424	0.70616	0.10978	-0.11244	-0.44454	-2.2686	-1.6921	-1.0039	-0.93368	-0.89421	-0.77598	-1.4961	-0.95459	0.084222	-0.48391	1.1115	1.6788	0.88664	1.0354	0.15067	0.70982	2.1434	0.16823	1.1007	0.87758	-1.5903	-0.68113	-0.7696	-0.43901	-0.94451	-0.61928	-0.67597	-0.71216	-0.53674	0.25683	0.84754	1.3375	0.74192	0.27346	1.2475	0.48903	0.76899	0.45933
-0.32766	0.96086	1.728	0.36491	0.2773	-0.52792	0.067523	-0.12041	0.32849	0.12451	-0.37828	-1.6116	-2.1677	-1.2284	-1.7167	-1.1783	0.56096	-0.0092272	0.26646	0.69923	0.88745	0.56692	0.80436	0.65012	2.2586	1.66	3.6934	0.4585	0.28821	-1.1901	-1.8827	-1.5772	-1.7713	-1.6432	-0.85704	-0.18499	-0.63804	-1.0437	-0.40533	-0.35561	-0.057741	1.5148	0.79181	0.37043	0.90749	0.57971	0.76674	1.3935	0.64219	1.018
0.41141	0.64859	-0.172	0.65508	0.77729	0.12571	0.72107	0.024607	0.1298	0.36399	0.86207	-0.78268	-0.99483	-1.267	-0.75483	-0.91238	-1.2871	-0.50032	-1.1504	-1.1695	-1.0642	-0.26721	0.83306	1.0001	0.65872	-0.25053	0.091538	1.7043	1.65	0.48727	1.5813	2.7789	0.51792	-0.35408	-0.38059	-1.2414	-1.54	-0.26355	-0.44568	-0.13136	-0.081943	0.37573	-1.9647	-1.4365	0.8859	-1.2025	-1.3482	-0.82247	0.41868	1.3216
-0.15921	0.10287	0.28439	-0.24672	-0.16052	0.1306	-0.91921	-0.43529	0.0062321	0.26734	1.1491	0.20929	-0.14049	0.079579	0.50825	-0.12577	-0.64346	-0.55951	-0.81197	-0.75291	-0.67998	-0.33237	0.30542	0.79978	-0.0069955	-0.17965	0.64807	1.2224	1.1489	2.02	2.4729	1.4825	0.23167	-0.5182	-1.2788	-1.2971	-1.6926	-1.7592	-1.1575	-0.9174	-0.45621	-0.52023	-0.95697	-0.88394	-0.064417	0.67076	1.2505	1.0624	1.9505	1.7094
-0.99005	0.13146	1.1505	0.81923	0.75099	-0.60328	0.27983	1.4269	1.1745	1.3064	0.55973	-1.805	-2.2369	-1.699	-1.7688	-0.92732	-1.4967	-0.75118	-0.71979	-0.88787	-0.42691	0.61993	0.85199	1.061	1.9205	1.5584	1.2394	0.98705	0.83209	1.7318	1.7684	0.77426	-0.22735	-1.0114	-1.4844	-1.4581	-0.8329	-1.0404	-1.0528	-1.2362	-1.0492	-0.62347	-0.4898	-0.79679	0.77709	1.6635	1.5694	0.71981	1.2689	0.70907
-2.0035	-0.75903	-0.47215	-0.1519	-0.6178	0.83136	1.0026	0.9873	0.8607	0.69629	1.6258	0.036661	-0.63845	-0.83747	-0.63887	-0.69563	-0.39293	-0.34038	-0.25306	-0.60095	-0.84428	-0.2527	0.74921	0.99195	0.12523	0.26439	0.78009	0.94992	0.52632	0.83928	0.82034	0.39286	0.1029	-0.44943	-0.37995	-0.40503	-0.56691	-0.1922	-0.20751	-0.18567	0.01954	1.3734	0.095959	1.2291	-1.4292	-0.40999	-0.98695	-0.61817	-0.71103	-0.38174
0.73171	0.94039	1.1365	-1.0865	0.37306	0.13977	0.79996	-0.53886	0.23363	-0.40937	0.00054782	0.26484	-0.55788	-2.0018	-1.1706	0.37671	-1.093	-0.63504	-0.80899	-0.50981	-1.3883	-0.68256	1.3962	1.2978	-0.010133	1.4271	2.1777	1.4198	1.8234	1.7182	0.57343	-0.52323	-1.3512	-1.1645	-1.3233	-0.15318	0.28298	-1.7832	-1.8751	-1.0532	-0.45909	1.2931	1.1392	1.2476	0.41839	-0.2383	-1.5909	-0.34461	-0.66464	1.1164
-0.50966	0.78536	0.83181	1.729	0.63444	1.5232	-0.25037	-0.30553	-0.27949	-0.12403	0.021463	-0.39826	-0.43955	-0.91281	-1.0599	-1.6996	-1.1085	-0.7881	-1.4063	-0.83637	-1.1995	-0.317	1.125	1.1047	1.1445	0.87362	0.65115	0.60021	1.6099	1.7694	0.87493	1.7387	-0.22132	-1.1084	-0.91207	-1.5251	-0.39935	-1.1704	-1.2566	-1.2733	-1.3834	-0.62444	0.79491	0.44641	1.3644	0.69225	1.7993	2.3513	0.81157	0.70135
0.34079	0.65318	0.52324	-0.22887	-0.3376	0.22329	0.28412	0.87953	1.5187	1.558	1.1138	-0.287	-1.6547	-1.4788	-1.7643	-1.6943	-2.1156	-1.3759	-1.3325	-0.7126	-0.91307	0.17619	0.53751	1.341	1.0169	1.897	1.9581	1.5742	1.0178	0.85589	1.7245	0.92127	-0.29224	-1.1734	-1.1591	-1.0328	-0.92734	-1.4465	-1.5536	-2.081	-2.1081	0.18363	0.88567	0.81716	0.77115	1.0712	1.5163	1.4925	1.1243	0.63538
0.13958	1.5758	1.2596	0.5283	-0.49813	0.40397	0.11604	-0.63058	-0.23629	0.1192	0.068756	-1.13	-1.5422	-0.75441	-0.48152	-0.63384	-0.84096	-1.3254	-0.54151	-0.61251	-0.76529	0.12137	1.4795	1.8018	2.0793	1.4495	0.18108	0.74893	1.2866	0.75707	0.94259	0.10724	-1.0127	-0.88542	-1.6251	-1.0739	-0.96647	-1.0947	-0.90734	-0.90342	-0.96494	-0.5465	0.55736	1.4531	1.5246	1.2356	1.6442	0.84697	1.1164	1.0499
-0.29602	0.57349	1.0852	1.146	0.90756	0.75776	0.29553	0.13487	0.4313	-0.034139	0.16739	-0.45341	-1.275	-1.6804	-1.6888	-1.3103	-1.3175	-1.1982	-1.1302	-0.52993	-0.53448	-0.1603	1.1331	1.1105	1.1676	0.87813	0.39945	1.2552	1.408	1.7282	2.047	1.3099	-0.80793	-1.4467	-1.5873	-1.0132	-1.0019	-0.89675	-1.3624	-0.84844	-0.77928	0.68679	1.2587	0.066582	0.27644	1.0717	0.77859	-0.065843	1.068	1.0883
-0.48586	-0.066755	0.4712	1.0542	0.93585	0.69131	0.82677	0.43541	0.25468	0.022888	0.35533	0.26133	-0.66736	-1.666	-1.758	-0.99235	-0.91334	-0.94303	-0.48718	-0.98647	-0.91049	-0.68082	0.33973	0.99151	1.6318	1.4254	-0.19289	1.3492	1.8674	0.93686	0.52441	0.61552	-0.50993	-1.6396	-1.468	-0.86249	-0.52614	-0.43225	-0.20475	-1.1652	-1.5796	-0.7595	0.87839	2.1747	2.0081	1.1538	1.1408	0.92892	0.72445	0.17105
0.35874	0.7377	0.78774	0.39434	-0.08879	0.95057	0.60034	0.34979	0.42622	0.34649	0.34148	-0.23723	-1.3677	-1.5682	-1.4248	-0.58641	-1.2782	-1.3469	-0.082064	-0.43087	-0.41666	0.0048231	1.2681	0.89046	0.85091	0.12163	0.29856	0.56006	0.92093	0.12709	0.2016	-0.3812	-1.3567	-1.5331	-1.0455	-0.52278	-0.43615	0.12454	0.11874	0.36524	0.55993	1.1457	0.35264	0.50318	-0.1646	1.5692	1.3572	1.402	0.98831	0.5502
-0.048621	0.94454	0.90622	0.78243	-1.436	1.1381	1.4828	0.92286	-0.54625	0.33949	0.38662	-0.42671	-1.3618	-1.9459	-1.7456	-1.3729	-0.44454	-0.70654	-0.89217	-0.25301	-0.45617	-0.20415	1.1475	1.6907	2.0343	1.16	0.46711	0.28008	0.88256	0.40079	0.44383	-0.22863	-1.1564	-1.7562	-1.0224	-0.29205	-0.80955	-0.34766	0.43727	-0.58944	-0.92589	1.2336	0.28233	0.73876	0.77495	1.3361	-0.92478	0.15349	0.21649	1.6943
0.93788	0.67696	0.67003	1.0865	-0.25671	-1.7647	-2.0357	-0.89833	-0.71458	1.3719	1.2595	-0.2471	-1.2234	-0.18552	-0.50379	-0.57799	-0.28144	0.20396	-0.17332	-1.0591	0.4001	1.553	1.6664	1.4647	1.1476	0.85997	0.29536	0.38173	0.62781	-0.29723	0.080004	-0.86117	-1.2592	-1.2804	-0.93127	-0.98454	0.087287	-0.61555	-1.1683	-1.4991	-0.35502	0.45925	1.5346	-0.011	-0.80854	-0.073503	1.3992	0.91661	1.6146	0.94578
0.044145	0.33054	0.38115	0.40604	0.28111	0.39443	0.32686	0.66058	0.46732	0.60131	0.51669	-0.073304	-1.4162	-1.537	-1.6636	-0.81077	-0.89086	-0.43922	-0.6423	-0.68256	-0.6016	-0.094552	0.81762	0.85577	1.4457	1.1107	1.2158	0.82417	0.96805	1.1436	0.81309	0.021695	-0.92537	-1.8391	-1.585	-1.3891	-0.88673	-0.89799	-0.79727	-0.82221	-0.78187	-0.059645	1.5587	1.7387	1.5808	1.3699	1.092	0.87987	0.94333	0.64043
-1.2988	0.62111	0.70726	0.33389	0.56618	0.72765	1.1731	0.98679	0.62022	0.55419	0.86493	-0.4103	-1.1916	-1.6268	-1.3678	-1.4504	-1.8092	-1.359	-1.3162	-1.023	-0.59072	-0.079059	0.58811	1.3783	1.3055	1.1734	1.2304	1.5777	1.5754	1.2597	1.432	1.0268	-0.74481	-1.2646	-1.5692	-1.1751	-1.0639	-0.93537	-1.0986	-1.0834	-0.81495	0.019844	0.28115	0.95406	0.49369	0.79845	0.87357	1.2439	1.3281	1.0593
-0.11932	0.38056	1.3039	0.78662	0.8345	0.51354	0.92296	0.53085	0.066882	0.66774	0.28416	-1.0943	-2.0543	-1.468	-1.2971	-0.73077	-1.6075	-1.1033	-0.84836	-0.41409	-0.81502	-0.15504	1.1717	1.1806	1.1414	0.47819	0.33727	0.39158	1.0731	1.7848	1.2351	0.36802	-0.4753	-1.1751	-0.73889	-0.8696	-0.78148	-0.83825	-0.92363	-0.7455	-0.73836	0.22068	1.2365	1.3174	1.1865	1.033	1.3927	0.72314	0.15054	-0.02371
-1.3836	-0.0024289	0.014467	-0.72007	-0.62379	0.52993	1.3783	0.82521	1.6508	1.3281	0.71671	0.27444	-1.734	-1.6868	-1.0635	0.28878	0.37708	0.007033	-0.35818	-0.41389	-1.329	-0.40385	-1.3227	0.37783	0.44773	1.2031	0.3033	1.2964	1.2222	0.96151	0.97871	1.465	-0.43508	-1.1018	-1.3071	-0.67024	-0.81501	-1.3141	0.12489	-2.9484	-0.17356	0.84693	-0.48253	1.4115	1.1004	1.0458	1.3402	-0.14787	1.4578	0.81625
-0.016811	0.74544	1.5713	1.8103	1.1717	0.97282	0.099985	0.27826	-0.46062	-0.35963	0.32818	-0.11333	-1.0473	-1.8653	-1.8556	-1.9406	-1.6798	-1.1611	-0.73278	-0.87178	-1.4377	-0.85701	0.18377	1.6813	1.137	0.82239	1.2449	1.0333	1.0496	1.4754	1.4901	0.84035	0.064169	-0.81018	-1.266	-0.57372	-0.4947	-0.90274	-0.64735	0.082582	-0.16463	-0.45004	0.52248	0.63068	1.2869	0.95642	0.40242	1.1407	0.61923	0.55063
0.73796	0.76885	0.82566	0.43384	0.83371	0.22505	0.077461	0.24487	0.44864	-0.26071	-0.25812	0.52068	-0.014008	-1.1454	-1.9696	-2.0512	-1.8485	-1.2122	-1.0905	-0.93762	-0.65898	-0.11829	0.65407	1.2669	1.1449	1.3677	1.0003	1.6096	1.139	1.3287	1.4778	0.60485	-0.61383	-1.0238	-1.2805	-0.71222	-0.70477	-1.0684	-1.1297	-1.2651	-0.60858	-0.10399	0.49863	1.095	1.2987	0.78831	0.48638	0.48189	0.95089	1.4594
0.58901	0.7952	0.39603	0.19852	0.34709	0.40011	-0.0711	-0.2496	0.37782	0.7756	0.58306	-0.92486	-0.51262	-1.2583	-1.3566	-1.5735	-1.3607	-0.4837	-0.49308	-0.22234	-0.27503	0.04883	1.0957	0.88087	0.88756	0.7615	0.49822	1.001	1.4675	0.74667	1.1209	0.10345	-1.1783	-0.95082	-1.1323	-1.1302	-0.51758	-0.79911	-0.89766	-1.0569	0.11957	0.02933	0.61987	1.7519	0.33127	1.6332	1.7938	-0.86297	1.8459	-0.68535
0.088022	-0.23591	0.23644	-0.081685	0.51722	0.26236	-0.21454	0.76771	0.9451	1.1081	0.63088	0.30341	-0.82202	-1.1264	-0.81148	-0.79852	-0.9814	-1.3226	-0.75607	-0.4593	0.13128	0.040619	0.88631	1.3307	-3.2341	0.50604	0.8225	0.83686	1.6024	1.2386	0.52117	0.44929	-0.52981	-0.59993	-0.85309	-0.81827	-0.49916	-0.1383	-0.44669	-0.4648	-0.22973	0.057571	1.3519	1.0703	0.6086	1.7436	1.0319	0.46462	0.66876	0.65837
-1.0225	0.54207	0.49108	0.71698	0.70162	-0.033264	0.16278	0.74456	0.93364	0.89436	0.02801	-0.02358	-0.0068576	-0.64298	-1.1141	-1.7263	-1.023	-1.1699	-0.60079	-0.65823	-1.4583	-1.0918	0.63662	1.0581	0.96205	0.82425	0.46745	1.0777	1.6566	1.6172	0.94013	-0.0042701	-0.87887	-0.74863	-1.2576	-1.3852	-1.1816	-0.73722	-0.23923	-0.46962	-0.81657	-0.0037328	0.32995	1.3624	2.1011	1.6561	1.9803	1.8364	0.27423	-0.41246
0.50196	0.9719	0.99428	0.87586	0.16286	-0.51951	-0.063563	1.7307	1.0025	0.19723	-0.014726	-0.76121	-1.0622	-1.4567	-1.6915	-1.2126	-0.96901	-0.79331	-1.2429	-0.96667	-1.0195	-0.21666	0.88793	1.1739	0.51664	0.64378	0.25006	1.224	1.5183	1.2129	1.0686	0.38182	-0.23053	-0.69419	-1.001	-1.0396	-0.89999	-0.81509	-1.2625	-0.69226	-0.52551	-0.029881	2.1124	1.5722	1.0703	0.38061	1.0937	1.1874	0.70325	0.92083
0.30523	0.79572	1.7648	1.5864	0.37064	0.51123	0.06096	-0.068174	-0.05956	0.25764	-0.20609	-2.0963	-1.4783	-1.2442	-1.0743	-1.2907	-1.3852	-1.0556	-1.7122	-0.83696	-0.20006	0.53584	0.92674	1.101	2.1664	1.6638	1.3791	1.1357	0.28291	0.36517	1.2563	0.82739	-0.59769	-0.53425	-1.0433	-0.51513	-0.86828	-0.76764	-0.95334	-1.8414	-0.18886	-0.21113	0.698	1.2051	1.0045	0.32175	0.73923	0.99612	0.51306	0.93706
-2.5154	3.2968	1.174	-0.64119	-0.56138	0.40784	0.91762	-0.34751	0.55105	0.41032	0.011074	0.078609	-1.9921	-0.7157	-0.26805	-0.14088	-0.22119	0.18764	0.063004	-0.32003	-1.9983	-0.35429	1.3974	0.64903	0.90355	-0.17169	0.60029	-0.69635	0.14582	0.69188	0.76768	0.3898	-0.22221	-0.066326	-1.2295	-0.2515	-1.7957	0.012149	0.01781	-0.9642	-0.39037	1.453	0.98313	0.77372	-0.52947	0.94721	0.36398	0.082722	1.6857	0.20793
[truncated: 60 more columns]
