# Supplementary material for: Neuronal correlates of cognitive function in patients with childhood cerebellar tumor lesions
Source: PLoS One. 2017 Jul 10;12(7):e0180200. doi: 10.1371/journal.pone.0180200 (PMC5503240; doi:10.1371/journal.pone.0180200)
Supplement: S6 Dataset — (ZIP) [file pone.0180200.s013.zip]

Archive with 24 entries (24 files):
- WM_2back_tc_C10.csv
- WM_2back_tc_C15.csv
- WM_2back_tc_C16.csv
- WM_2back_tc_C17.csv
- WM_2back_tc_C18.csv
- WM_2back_tc_C19.csv
- WM_2back_tc_C20.csv
- WM_2back_tc_C23.csv
- WM_2back_tc_C26.csv
- WM_2back_tc_C28.csv
- WM_0back_tc_C3.csv
- WM_0back_tc_C4.csv
- WM_0back_tc_C10.csv
- WM_0back_tc_C15.csv
- WM_0back_tc_C16.csv
- WM_0back_tc_C17.csv
- WM_0back_tc_C18.csv
- WM_0back_tc_C19.csv
- WM_0back_tc_C20.csv
- WM_0back_tc_C23.csv
- WM_0back_tc_C26.csv
- WM_0back_tc_C28.csv
- WM_2back_tc_C3.csv
- WM_2back_tc_C4.csv
