# Supplementary material for: Neuronal correlates of cognitive function in patients with childhood cerebellar tumor lesions
Source: PLoS One. 2017 Jul 10;12(7):e0180200. doi: 10.1371/journal.pone.0180200 (PMC5503240; doi:10.1371/journal.pone.0180200)
Supplement: S6 Dataset — (ZIP) [file pone.0180200.s013.zip › WM_2back_tc_C10.csv]

0.87313	-0.35283	0.35433	0.28742	-0.1928	0.27983	-0.53948	0.57137	1.2945	0.71516	1.1138	-0.91262	-2.0299	0.41944	-0.17312	-0.94006	0.28962	-1.4993	-1.4766	-0.80857	0.051482	0.67283	-0.71544	-0.75276	0.32756	0.99621	0.95618	1.5617	0.42873	-0.75749	-0.35308	0.60654	1.3562	0.34925	-0.40612	-0.45225	-0.09907	-1.1476	-0.87757	-0.3683	-0.57375	0.33542	0.4439	1.1231	0.37792	1.6752	-2.1823	-0.35105	0.067843	0.34946
0.54689	0.73921	0.3906	0.27572	0.06085	0.22842	0.61557	-0.17317	-0.026427	1.0694	0.87219	0.18057	-0.14186	-0.30049	-0.98579	-1.3536	-0.86583	-0.18214	-1.6705	-1.2374	-0.6135	-1.4241	-0.76975	0.32321	0.47662	0.92133	0.15065	0.247	0.083491	0.22848	2.6194	2.2703	0.68355	-0.6789	-0.31067	0.092097	-0.12956	-0.69788	-0.75671	-0.85877	-1.1769	-0.79705	-1.0448	-0.57407	-0.098223	1.4078	0.72302	1.2534	0.61775	1.4414
1.1384	-2.0097	-1.7176	-0.9455	-0.29324	-0.89476	0.011207	0.98193	0.64907	2.2301	0.043664	-0.90423	-0.039638	1.2969	1.2026	1.1725	0.18591	0.75903	0.31835	0.010662	-0.30967	-2.2916	-0.80696	-0.601	-1.3504	-0.28044	-0.45137	0.11641	1.7118	1.4341	-1.2303	0.042464	1.1954	1.1476	1.0358	0.010888	0.39569	0.088564	0.36028	0.19967	-0.5345	-0.25109	-1.363	-1.107	-2.7338	-0.67961	-0.85682	0.023238	-0.52855	0.80595
-0.45197	-1.2644	-0.56572	-0.42202	-0.50656	-0.16447	-0.50944	-0.82827	-0.57037	-0.15292	0.53129	1.3689	1.7249	1.2765	1.1212	0.79342	0.66163	0.13703	-0.16312	-0.39859	-0.48847	-0.7745	-0.36217	-0.13247	0.27613	0.54302	0.27102	0.41944	-0.50613	0.00021702	0.53359	0.468	0.36624	0.9601	-0.0026436	1.4777	-0.35804	-0.33043	-0.68198	-1.154	-1.4239	-1.2506	-1.5422	-1.1214	-1.3175	-1.4568	-0.53739	-0.16454	-0.095857	-0.80097
-0.30615	0.76988	-0.82107	0.89595	0.9064	-0.15494	0.04102	-0.96268	-1.4641	-1.3291	-0.60276	0.54831	0.6464	0.86088	1.2555	1.15	-0.55819	0.33185	0.72864	-0.52843	0.70439	0.40011	0.16832	-2.2116	-0.82644	0.14024	0.5854	0.39267	-0.88571	-0.75883	-1.1749	0.51038	0.053061	2.0167	0.36741	-0.80213	0.75919	0.88165	-0.5292	0.59815	0.45551	-1.614	-0.14226	-2.7562	-0.0067286	0.19318	-1.0091	-1.4021	-0.45251	0.36846
-0.4155	0.11855	0.97905	0.54603	2.4562	1.5784	1.8171	0.050473	0.46618	0.17929	-0.44418	-0.94494	-1.5015	-1.2008	-0.9982	-0.85535	-1.232	-0.94367	-0.93171	-0.63931	-0.39777	-0.61192	-0.020741	-0.20194	-0.087015	-0.27965	-0.69347	0.14589	0.34017	0.5651	-0.59413	0.23814	-0.48883	1.0779	0.73236	0.45641	0.7937	0.51768	0.61617	0.77943	0.57444	1.3986	0.030664	0.31081	-0.062706	-0.03613	-0.029024	0.16003	0.17281	0.15431
-0.099648	0.59133	2.9858	0.74243	0.6244	-0.69243	0.33691	0.14821	0.33646	-0.42373	-0.66021	-0.22595	-0.58722	-0.94408	0.037111	-0.50643	-1.1259	-0.84761	-1.3397	-1.424	-1.0768	-0.73509	-1.0341	-0.23819	-0.6272	-0.004956	0.9345	1.2913	1.1985	1.9319	2.632	1.6904	0.32836	0.098873	0.40567	0.27998	-0.053726	-0.18371	-0.17489	-0.26565	-0.54842	-0.74918	-0.85449	-0.44168	-0.39636	-1.5018	-1.1293	-1.2842	0.59841	1.0436
0.13561	1.2552	0.16399	0.079422	0.51634	0.08771	0.35667	-0.28128	-0.026224	0.95629	1.2746	0.82805	-0.090288	0.3037	-0.11582	-0.57537	-1.3961	-1.1748	-1.9176	-1.2502	-1.3083	-1.575	-1.2407	-1.0022	-0.37177	-0.45844	0.77677	0.89361	0.39297	1.0811	1.8575	1.4673	1.5484	1.3207	0.42072	0.28055	0.051382	-0.081819	0.19142	-0.6133	-0.9643	-1.0928	-1.3167	-0.52691	-0.16672	-0.61643	0.061319	-0.67665	1.067	1.0009
-0.73253	0.33871	1.0349	0.85806	0.44246	-0.22158	0.11923	0.78037	0.90188	0.77124	-0.016714	-0.37114	0.030037	0.24256	-0.57499	-0.91604	-1.2953	-1.5928	-0.9812	-1.1468	-1.1305	-1.66	-0.47015	-0.057691	-0.36244	0.90041	1.19	1.3289	1.1352	1.6179	1.2052	1.6798	1.2007	1.0226	-0.0681	-0.11284	-0.52141	-1.3335	-1.091	-1.3735	-1.2883	-1.238	-0.63607	-1.9704	-1.4251	-0.16356	-0.0031209	3.0235	1.9375	1.4475
2.1984	2.1585	0.91028	0.81462	0.92783	-0.061858	-0.3585	0.086315	-1.7829	-0.51354	-1.341	-0.37476	-1.2019	-1.3574	-1.1887	-0.73161	-1.1373	-1.1393	-1.4124	-0.85218	-0.71055	-0.63106	-0.06319	0.36724	0.67555	0.77725	0.64228	1.9201	2.0415	2.1713	3.4827	1.7793	2.0394	1.7072	-0.027615	-1.5967	-1.3361	-0.91475	-1.4655	-1.1949	-1.5876	-1.3604	-1.3807	-0.95807	-0.55079	-0.55654	-0.81062	-0.56548	-0.37749	-0.36603
0.42152	0.94484	0.40361	-0.018601	-0.24173	-1.3993	-0.079183	0.20281	-0.39629	0.51563	0.71783	0.17351	1.1924	0.51542	0.34153	-0.62068	-0.28408	-0.28948	-0.89762	-0.25837	-1.6581	-0.84327	0.38955	-0.68807	-0.56616	-0.86485	-0.65096	1.5946	2.7398	-1.1045	0.8298	1.2776	0.80693	-0.66279	-0.69864	-0.49153	-0.52524	-0.49477	0.33547	-0.42579	-0.58659	-1.471	-0.47703	-0.41383	0.10662	2.1627	1.8755	1.0763	1.8475	0.45312
-0.14529	0.11933	0.22756	0.28743	-0.052263	0.25769	1.5174	1.6356	1.4797	1.1878	0.62412	0.22361	-0.17336	-1.1259	-1.0819	-1.0701	-1.3313	-1.5405	-1.538	-2.5749	-1.7466	-1.2453	-1.185	-0.26109	-0.56869	1.304	1.9491	1.9608	1.8368	1.0157	0.80717	-0.21915	1.0022	0.66792	-0.07953	-0.018304	0.008683	-0.079572	-0.49585	-0.22428	0.013012	-0.52448	-0.48314	-0.75864	-0.079923	-0.75219	0.15923	0.5861	1.0156	0.68404
-0.053717	-0.43052	-0.90475	0.16879	-1.1326	0.52222	1.8563	1.046	-1.2376	0.24508	0.63456	0.68983	0.3942	-0.26302	-0.33228	-0.63615	-0.609	-1.1551	-0.38014	0.58071	0.81341	-0.19949	-0.20246	-0.5952	-1.0989	0.49513	2.7357	1.6016	0.15327	0.24428	-0.25585	-1.7015	0.1585	0.44209	0.083647	0.0082303	-0.8919	-0.43911	-1.4107	-0.58176	-1.1338	-3.1396	-0.36401	3.4808	-0.7403	0.52136	1.8596	1.5949	0.4484	-0.93317
1.1275	0.4332	-0.21534	-0.26067	0.024427	-0.24563	-0.27656	-0.79652	0.50356	0.063886	0.70583	1.4378	0.68751	0.50389	0.038228	-0.85994	-2.0038	-2.2574	-0.91835	-0.42806	-1.0016	-1.9187	-1.4248	0.32644	0.71894	1.3563	1.3862	1.9152	2.0164	1.4515	0.6109	-0.045181	0.98944	0.92457	0.40126	-0.27315	-0.89317	0.36405	0.25493	-1.2134	-1.5971	-2.4751	-0.57707	-1.0244	-1.0887	0.91789	0.67768	0.33477	0.708	0.064248
0.025941	0.82197	0.5272	0.97133	0.96382	0.19765	0.21179	-0.23132	-0.031247	-0.22868	0.60792	0.54571	0.057202	-0.65324	-0.63002	-1.1778	-1.1962	-0.97089	-1.0131	-0.77179	-1.3192	-0.85181	-2.0096	-0.66611	0.14696	0.9409	0.73823	1.3916	1.2419	1.692	2.0327	2.12	0.87854	0.75442	0.10975	-0.71913	-0.49844	-1.1165	-1.181	-0.92613	-0.41873	-0.71909	-0.97141	-1.4735	-0.36234	0.079033	0.089361	0.2661	0.18917	0.76241
-0.82063	-0.70319	-0.067282	-0.12472	0.14839	0.22072	0.18442	0.99208	1.6529	1.3213	0.85957	0.98264	0.22995	0.18393	-0.55113	-1.1193	-1.3799	-1.0189	-1.0975	-1.1715	-0.70431	-0.98805	-0.76616	-0.4761	0.011516	-0.15071	0.54837	0.76038	0.86165	1.371	1.8324	1.4746	1.0606	0.38008	0.41539	-0.17319	-0.20059	-0.87783	-0.75447	-0.91319	-1.3723	-0.90213	-0.98649	-0.93641	-0.63593	-0.63536	-0.14949	0.51637	0.80286	0.28021
1.0139	1.4383	-0.0098882	1.0921	0.64364	0.10718	-0.40854	-0.17954	-0.96281	-0.68551	0.37212	-0.682	-0.19605	-1.2434	-0.17898	0.23213	-0.47408	-0.5572	-0.72466	-1.236	-0.90011	-1.5612	-2.9848	-0.036459	0.49774	1.7036	1.686	1.1128	2.0526	1.9859	1.4796	1.0509	0.30162	0.027977	0.24298	-0.25313	-0.025938	0.69063	-0.48636	-0.16992	-1.159	-1.0741	-1.0562	-0.7764	0.13783	1.3132	-1.2997	-0.484	1.0371	-0.98544
-0.034324	-0.33568	0.88614	0.9267	-0.071875	-0.36146	0.37763	0.21017	-0.12628	-0.12554	0.48533	0.45286	-0.08859	0.76543	0.70271	-0.59493	-0.57156	-0.74551	-1.7261	-1.4413	-0.9592	-1.8329	-1.2913	-0.4574	0.25335	0.89673	1.3386	1.2488	1.5637	1.1991	1.2486	1.6518	-0.75916	1.262	0.42513	0.39852	0.25114	-0.61923	-0.98261	-0.87469	-1.7705	-1.4655	-1.6361	-2.2061	-0.39692	-0.55134	0.37748	0.6431	0.095355	1.1715
-1.3326	-1.0322	-0.73995	-0.56378	-0.43107	-0.70941	-0.041776	0.26839	0.44514	0.56312	0.81137	0.75259	0.63811	0.7142	0.67723	0.69475	0.61479	0.59309	0.4552	0.45325	0.24124	0.055458	0.10781	0.092117	-0.11874	-0.46723	-0.5446	-0.47309	-0.57918	-0.92088	-0.99773	-1.1907	-1.4204	0.07821	1.1674	0.44455	0.5239	1.0743	1.1023	-0.18	-0.91316	0.18838	-0.88164	-0.24353	0.33029	0.56188	-0.51215	0.24145	0.96211	0.567
0.33704	1.6121	1.1488	0.76126	0.67976	-1.1094	-2.2015	0.97833	0.060151	-3.4762	1.0901	1.2547	0.3927	0.98933	0.11666	0.21216	-0.12909	0.31442	-1.8573	-1.0035	-3.4904	-0.43241	-0.76498	0.090137	0.71263	0.68571	0.831	0.19247	0.72412	0.63614	0.65022	0.46252	0.52956	0.75723	0.17915	-1.7465	0.099534	0.26719	-0.11026	-0.54973	-0.21094	0.038946	-0.041445	-0.025867	0.24274	-0.060212	0.16855	-0.11241	0.32325	0.20807
0.88804	0.27427	0.51224	0.95595	0.25834	0.55367	-0.59065	0.86865	-0.0107	0.457	0.59733	0.61152	0.2856	-0.75407	-1.3881	-1.6379	-0.69569	-0.70079	-1.4938	-1.5153	-1.5944	-1.9305	-0.53765	-0.3642	0.467	0.17994	0.85387	1.0243	0.70586	1.6292	1.6423	1.6643	0.49001	0.90665	3.3426	-0.20204	-0.25201	-0.26716	-0.44961	-1.1253	-0.93073	-1.4489	-1.5504	-1.1079	-1.4094	0.22	0.3976	-0.18754	0.44772	0.81564
0.37031	-0.031696	-0.15059	0.37543	0.18772	0.45714	1.041	1.4403	0.71998	0.35254	0.1862	-0.17625	-0.29865	-0.54901	-0.34113	-1.3037	-1.3875	-1.077	-1.0153	-1.5445	-1.2728	-1.8427	-0.4378	0.39483	1.0448	1.121	0.77295	1.1098	1.0714	1.1834	1.4907	1.4368	0.33016	0.048652	0.028844	-0.98582	-0.64383	-0.57413	-1.0532	-0.95354	-0.97079	-1.4067	-1.4379	-0.10548	0.42856	1.2087	1.4394	1.2383	1.6113	1.4169
-1.0192	-1.4566	-2.6169	1.3767	-0.26815	0.3068	0.48839	0.34703	0.4835	0.34742	0.97976	1.2247	0.52328	0.78623	0.7666	0.14812	0.52482	-0.024632	-0.14585	0.1625	0.28144	-1.9106	-1.2654	-1.0034	-0.086898	-0.23169	0.18686	1.4115	0.75892	0.52888	0.61539	0.18871	0.16483	-0.047715	-0.6127	-1.0598	-1.2758	-1.7044	-1.3249	-1.6887	-1.5657	2.6323	-0.87141	-0.073843	-0.055046	1.0859	0.37809	2.689	2.178	1.4679
0.57627	0.30844	-0.32586	1.3255	1.7905	-0.1021	0.79645	1.7029	1.5025	-0.13329	-1.3374	-1.6219	-1.2134	-1.9248	-1.0161	-1.363	-1.1867	-1.2994	-0.191	-0.80698	-0.67871	0.057119	-0.69683	-0.29819	0.50577	1.6348	2.1894	2.2123	-0.08781	1.7649	1.6033	0.28605	-0.36988	0.082561	-0.41606	-1.5808	-0.60797	-0.21122	0.75687	-0.52003	-1.8021	-1.6081	-0.50584	-0.42034	-0.10453	1.0397	0.79127	1.891	1.6329	0.61651
[truncated: 60 more columns]
