# Supplementary material for: Neuronal correlates of cognitive function in patients with childhood cerebellar tumor lesions
Source: PLoS One. 2017 Jul 10;12(7):e0180200. doi: 10.1371/journal.pone.0180200 (PMC5503240; doi:10.1371/journal.pone.0180200)
Supplement: S6 Dataset — (ZIP) [file pone.0180200.s013.zip › WM_2back_tc_C15.csv]

-0.18662	0.93782	0.031051	-0.76404	1.1202	-1.082	-1.0091	0.51355	0.87375	1.4595	0.4346	1.1643	0.14216	-0.89162	-2.1856	-2.7941	-1.1335	-1.1166	0.16013	-0.3872	0.80079	0.083454	1.2403	1.3145	0.93568	0.42984	1.0436	1.0253	0.60155	1.2869	0.98656	-0.0021384	-0.36038	-2.2771	-0.81131	-1.4119	-0.97035	0.61147	0.16426	0.2227	0.45959	-0.73542	-1.3293	-1.8388	-0.94869	-0.30526	1.0843	1.2402	1.5597	-1.2192
0.062335	-0.40284	0.078558	-0.81555	2.7753	2.8492	-1.4378	-0.83581	-1.6565	0.28956	-0.51176	0.068644	0.44778	-0.97084	-1.0942	-0.019354	-0.67823	-1.1066	0.24293	0.35996	-0.70309	-0.14453	0.72016	0.20069	0.84256	1.6243	1.3755	1.4607	0.32461	-2.0413	-0.26027	1.5393	0.44903	-0.48323	0.22289	-0.74126	-1.3129	-1.2312	-0.87131	-0.42365	-0.1257	0.4303	0.66055	0.18596	0.40079	0.48615	0.2037	-0.55008	-0.62169	0.13952
1.1013	1.992	2.0956	0.63655	-1.4362	-1.4164	-0.59579	-1.4785	-1.346	-0.49442	-0.2229	0.78817	0.44527	-0.7091	-1.067	-0.96398	-0.91655	-1.0868	-0.12947	0.92327	0.51346	1.218	0.72628	-0.8837	0.41261	1.8918	2.6232	1.955	-0.74841	-0.71269	-0.010351	-0.37369	-0.28433	-0.43609	-0.89967	-1.0241	0.038879	-0.65	0.65876	0.75555	-0.15696	-1.4766	-0.66288	-1.9543	0.14831	2.026	1.1002	0.99766	1.2526	0.35889
0.023963	0.4324	0.27488	0.56961	-0.2128	-0.32021	-0.092829	-0.1629	0.19788	0.44826	0.19833	0.36327	0.13519	-0.36765	-0.61736	-0.75251	-0.80695	-0.05056	0.21728	-0.011302	0.13876	-0.56172	-0.43021	0.096515	0.78345	0.12181	0.066839	-1.0809	-0.68791	-0.60665	-0.18462	0.45248	0.47872	2.246	1.6547	0.30089	-0.48868	-0.50967	-0.25912	-0.28221	-0.30512	0.44491	0.52399	-0.59585	-0.39138	-0.4205	-0.1372	0.77684	0.70522	1.055
-0.10139	0.99654	0.4462	0.045342	-0.44541	-1.7699	-0.034372	0.11167	0.98314	0.7746	-0.13208	1.2989	0.5171	-0.43406	-0.76352	-1.1531	0.20657	-0.080276	-0.24042	-0.27838	-0.57603	-0.16239	0.58596	0.69263	-0.010375	-0.31293	-1.1699	-1.7123	-1.4945	-1.2819	0.51781	0.48755	2.1992	1.274	0.75766	0.49698	0.13474	0.89504	0.011013	-0.0065001	0.63885	0.73486	0.32387	-0.73234	0.30131	2.3006	0.052546	-1.5764	-0.04917	0.41441
0.82744	-0.25523	-1.3019	-1.3815	-1.7056	-1.5589	-2.5681	0.44579	0.8376	-0.25305	0.11922	1.7939	1.619	0.54556	0.83088	0.8915	0.24919	0.47159	0.964	1.1021	1.0199	1.3517	0.87448	0.44596	-0.53007	-0.64499	-0.063894	-0.33004	-0.77949	-0.39168	-0.010894	0.24478	0.50795	0.1189	-0.64198	-1.6416	-0.5997	-0.82244	-0.71755	-0.78827	-1.4324	-0.71956	-0.56727	-0.79916	-0.23216	0.41456	-0.027738	0.44014	1.1812	0.69632
0.79256	0.9691	-0.39648	-0.70885	-2.1694	-0.66901	1.054	-1.1377	-0.66575	0.11457	1.2221	1.1204	0.29163	0.59002	-0.18809	-1.0943	0.00012862	0.92667	-0.051987	0.010558	0.38919	0.83284	-0.24678	-0.39437	0.19744	1.1185	0.10733	-0.67539	-0.67358	0.0081338	-0.82793	-1.1747	0.48479	0.39627	0.60432	0.32952	-0.87655	-0.8545	-0.29195	-0.48114	-0.28618	1.0589	1.5293	-0.57985	-0.2154	0.015658	0.41412	0.51404	0.17839	0.45362
0.50453	0.089644	-1.8961	0.030064	-0.39656	0.37147	0.19988	0.7026	-0.29097	0.71505	0.47031	-0.17607	0.2397	-0.1647	-0.99767	-0.1586	-0.7661	-0.78999	-0.18325	0.69009	0.019037	0.8901	1.1205	1.3973	0.93073	0.35281	-0.34431	-0.69334	-1.1738	-1.0002	-0.69873	-0.53734	1.0983	0.58915	0.18137	0.086525	-0.51506	-0.31078	-0.9609	-0.64395	0.28953	0.89963	1.1898	1.2935	-0.42715	0.14858	1.33	1.1656	-0.85114	-2.9614
-1.3896	0.85112	1.9146	1.8548	-0.088339	-0.27002	-2.1355	-0.49808	-0.16771	-0.59044	-2.3981	1.148	0.75243	-0.26148	-0.77407	-0.40825	0.84617	0.56327	0.053878	0.62936	0.66076	0.48632	0.59905	0.079001	1.6051	-0.90817	-2.4995	-0.36316	0.016916	0.83167	-0.40651	0.18505	1.6943	0.29279	-0.47057	-0.60553	-0.87528	-0.7239	-1.3691	-0.23405	0.6608	0.8207	0.20287	0.71699	-0.85098	0.94057	1.1027	0.74446	1.195	-1.1936
-2.5069	-0.77731	-1.9264	-1.9178	-0.17689	0.50774	0.91557	0.58437	-1.6	0.062887	0.23161	2.867	1.4232	1.0003	1.1252	0.6226	0.9777	0.86714	1.4852	1.1546	1.0519	0.84427	-0.14547	-0.3418	0.55472	-1.0511	-2.4805	-1.8988	-1.7808	-1.4996	1.5932	-1.3766	-1.6382	-0.60126	0.13885	0.53981	0.44053	0.47703	0.96364	-0.4812	0.63381	0.14327	0.025319	0.080554	0.71909	0.4267	0.076673	-0.14742	-0.043607	-0.042308
0.64384	1.0273	-0.64907	-0.64372	-1.1312	-0.65313	0.98113	-0.17429	0.53969	0.59634	0.62239	0.74953	-0.79299	-0.65273	-0.15741	-0.31096	-0.54112	-0.64472	-0.55081	-0.10476	0.39052	0.53446	0.18043	-0.30956	0.55089	0.63176	0.29513	-0.23039	0.44064	1.6576	-0.22146	-0.37607	0.45802	-1.0866	-1.142	-0.53614	-0.56876	-0.38851	-0.6185	-0.23013	0.00031558	-0.35387	0.93977	2.1424	1.0515	0.7857	0.16236	-0.099213	-0.98753	0.12406
0.54538	0.53237	-1.2931	0.22836	0.4344	-0.83859	2.9689	0.57189	-1.8362	-0.31331	-1.3463	-0.75576	-0.54902	0.64802	-0.08136	-0.47676	-0.18863	0.70808	0.96279	-0.8542	-0.4972	-0.23337	0.53016	-0.41491	0.53693	1.2821	1.2091	0.74703	-0.16458	-0.87417	-0.93951	-0.29446	0.9763	-0.18634	-0.4337	-0.47273	-0.82417	0.27873	0.14765	0.66427	2.0191	-0.26517	-0.5818	1.1461	0.74334	0.12514	0.0031348	-1.9792	-2.7999	-1.8202
-1.6444	0.76749	0.67023	-1.1976	0.19419	0.70156	-0.35585	-0.34101	1.899	1.3552	-1.4365	-0.36074	-0.059343	-0.40471	0.18985	-0.57939	-0.47002	0.24657	-0.59716	0.38211	0.056899	-0.13827	0.86448	0.035019	1.0176	1.1875	2.4343	-0.66723	-2.7905	-0.8582	-1.2029	0.044402	0.9103	-0.1709	-0.020145	0.12231	0.31655	-0.16187	-0.046837	0.19283	-0.32582	0.30973	0.42242	-0.87123	-1.2394	0.01191	0.65676	-1.1698	-0.25947	2.4715
-0.92957	0.29616	0.38995	-0.83473	-0.35091	-0.98435	-0.56154	1.6299	0.12465	-0.75683	-0.25692	-0.25735	-0.94178	-1.0569	0.34705	1.2208	0.64512	0.76883	0.73414	1.0714	1.281	1.2369	0.37304	1.1891	1.3372	-0.083911	-1.0569	-1.1205	0.11059	-1.4547	-1.4999	-1.3282	-0.67149	-0.53244	-0.5934	-1.0881	-0.73011	0.78537	0.75125	0.99031	0.99765	1.3586	0.76326	0.20799	-0.57872	-1.4183	-0.16916	0.34271	-0.27403	0.92997
0.54675	0.92798	-0.35312	-2.261	-0.70109	-0.78834	-1.0038	-0.0036672	0.14597	1.2194	2.1347	1.4384	-0.18664	-0.19346	-0.43623	-0.70697	-0.37414	-0.083353	-0.15361	-0.13693	-0.19945	-0.26562	1.2506	1.0447	0.5762	0.69261	-0.31877	-0.055312	-0.1134	0.12687	0.66733	0.61684	-0.77655	-1.156	-0.82354	-0.6242	-0.69056	-0.66164	-0.93159	0.12669	-0.12706	-0.78527	0.044944	0.99539	1.1514	0.98539	0.39937	0.22914	-0.14596	-0.26541
-1.9467	-0.14018	1.2835	1.565	0.5355	-1.1681	-1.1667	-1.0242	-1.4594	-1.1458	-0.36798	1.8793	1.3962	0.28726	0.64539	0.86632	0.082519	0.87228	0.28362	-0.055733	0.51745	0.33524	0.55328	-0.12162	-1.0737	-1.7726	0.58194	0.91637	-0.22117	-0.75565	-1.1547	-0.56267	0.31699	-0.012848	0.55006	-0.63321	-0.435	0.18032	-0.40525	0.31735	1.7945	0.49851	0.16096	0.0082233	1.2364	1.5173	0.76145	-0.24475	-0.60365	-2.2074
-0.24921	0.21503	-1.1227	-0.41897	-0.88725	-0.43075	0.78866	0.1784	0.41491	0.59275	-0.30786	0.51702	-0.44733	0.16964	0.34307	-0.15609	0.41432	-0.0058241	0.059425	0.58595	1.0555	1.1044	3.5116	1.5582	0.030954	-1.1264	-2.6492	-2.1235	-2.0261	-1.5233	-0.87521	-0.12187	-0.29163	-0.45859	-0.52957	-0.6396	0.45485	-0.14545	0.3153	1.3569	1.4131	0.99337	1.6116	2.3942	0.45389	-0.80755	-0.70277	-0.52422	-1.4797	0.57729
0.90693	2.9564	0.044959	-1.6249	0.33156	-0.36016	-1.5815	-2.9318	-1.2097	0.77651	-0.51856	1.429	1.2536	-0.84358	0.62208	0.013373	-0.10523	0.60314	-0.67051	-1.0203	0.28929	0.5199	0.62145	0.4996	0.39539	-0.24929	-0.030751	-0.92012	-0.45006	0.32789	0.40409	-0.33037	1.2433	-0.34457	0.22727	0.63171	0.029873	-0.044225	-0.10693	0.46364	0.50708	0.52917	0.95361	0.59867	-0.59462	0.24483	0.063253	-1.2066	0.4527	-0.40064
1.1452	0.99448	0.66305	0.59352	0.3247	0.54895	-0.25877	-0.070275	-0.041314	-0.28089	-0.59123	-0.45281	-0.664	-0.72566	-0.62458	-0.6131	-0.66282	-0.63875	-0.50303	-0.49578	-0.35857	-0.13937	-0.21548	0.11243	0.036201	0.23958	0.38204	0.41599	0.63891	0.86031	0.94581	1.1539	1.3874	-1.492	-0.32137	-0.18135	-0.037598	-0.83766	-1.0986	0.38408	0.85404	-1.0932	1.1922	0.39905	-0.15469	-0.26289	-0.06796	-0.7867	-1.3876	0.49057
-0.19875	-1.229	-1.3027	-1.441	-0.28378	1.7404	0.91714	0.06105	1.126	2.9157	-0.85881	-0.62888	-0.44032	-0.65666	-0.45867	-0.65411	-0.24161	-0.17891	2.8504	-0.088295	1.902	-0.69117	0.15118	-0.74784	0.17168	-0.42741	-0.16634	-0.75951	-0.55161	-0.53756	-0.45725	-0.39881	-0.0054652	0.029516	0.29959	2.8938	-0.30934	-0.7212	-0.35787	0.078731	-0.25709	-0.16976	-0.11173	0.02038	-0.23348	-0.19505	-0.25687	0.013213	-0.015271	0.36637
-0.36745	-0.29139	-0.59031	0.21401	-0.58341	-0.55613	-1.7756	0.043818	0.89469	-1.2481	-0.40221	2.0981	1.5513	0.5822	0.75395	0.15212	0.74986	0.82871	0.18958	-0.52623	0.3367	0.61293	0.16489	0.47578	-0.74886	0.37676	0.70769	-0.075423	-2.5887	-1.3612	-0.37151	1.5818	0.55552	-0.92163	-0.70505	-0.67931	-1.2371	-0.27823	-0.4772	-0.72257	-0.036007	0.28869	0.36839	-0.52535	1.5141	0.6241	1.1624	-0.0037889	-1.0762	0.6812
-0.42506	0.81295	-0.82638	-0.51933	-0.56209	0.25842	0.53858	0.62417	-0.4099	0.42465	0.33861	0.50255	-0.66544	-1.7439	-0.22705	0.14338	-0.24012	-0.30577	0.19756	0.36813	-0.36527	0.45648	1.4511	1.5626	1.4902	0.54555	1.0865	-1.5133	-0.75127	0.37693	0.0049418	-0.98791	0.044854	-1.3069	-0.60173	-0.73352	-0.86174	-0.65783	0.30856	1.7189	1.4863	0.25318	0.98291	-0.23286	-1.8354	-1.348	-1.037	-1.6556	-0.69007	0.422
0.44287	1.48	2.6666	0.10089	0.22344	-2.1611	-0.87904	-1.2171	-0.34108	0.38117	-1.0559	0.2124	0.1319	-0.94077	-0.66437	-0.38333	-0.52771	0.0045371	0.18379	-0.72895	-0.023289	0.88384	0.34511	0.063713	-0.028556	0.74887	0.23369	0.66912	0.6396	-0.090459	-0.12831	0.69558	0.53748	0.35015	0.59626	0.36865	0.19446	0.40246	-0.44469	-0.47973	-0.36206	-0.5497	0.40815	0.81325	-0.064749	0.287	0.15548	-2.1305	-3.2389	-2.636
0.17067	-0.80321	0.89192	1.6555	-0.98837	-0.44361	-0.098865	1.7537	1.0248	0.33183	-0.51799	-1.5451	-0.47546	-1.1471	-1.1043	-0.50392	-0.42869	-0.19816	0.0024377	-2.0865	0.19633	0.421	0.28654	-0.35127	-0.25036	2.5907	1.3382	1.578	0.032023	2.4965	2.2342	0.84227	-1.7511	-2.3749	-1.222	-0.070116	-0.3362	-0.64285	-0.18856	-0.22685	-1.0652	-0.41383	0.60426	0.43224	0.22536	-0.56241	-1.3447	1.9683	1.865	-1.3593
[truncated: 60 more columns]
