# Supplementary material for: Neuronal correlates of cognitive function in patients with childhood cerebellar tumor lesions
Source: PLoS One. 2017 Jul 10;12(7):e0180200. doi: 10.1371/journal.pone.0180200 (PMC5503240; doi:10.1371/journal.pone.0180200)
Supplement: S6 Dataset — (ZIP) [file pone.0180200.s013.zip › WM_2back_tc_C16.csv]

0.1079	-0.3131	-0.39423	0.78461	1.3151	-0.62621	-0.45382	0.55262	1.3016	1.6279	0.5607	-0.6429	-0.90617	-0.16009	-1.6323	-1.8903	-0.73064	-0.45405	-0.32829	-0.94322	0.054668	-0.0065477	-0.35667	0.31772	0.30304	1.27	1.0975	1.7346	0.61939	-0.58461	0.84497	1.5466	-0.4269	-0.29097	-1.0112	-0.96381	-0.88814	-0.16294	-0.55029	-0.04568	-0.57907	-1.0542	-0.21055	-0.017099	-0.1759	0.7237	0.27775	1.1989	1.5528	0.46936
1.2941	-0.18384	-0.48507	0.41389	1.8174	0.86039	-0.96861	0.15313	0.66292	1.5061	0.065399	-0.26848	-0.58617	-1.6751	-1.1551	-1.3337	-1.3656	-0.72079	-0.16332	-1.4095	-1.4012	-0.75696	1.5447	1.1463	0.13839	0.78466	1.1474	0.17683	0.99649	0.96348	1.6648	1.0465	-0.40277	-0.52263	-0.85675	-1.1284	-1.3036	-0.87386	-1.1233	-0.77992	-0.20955	0.17325	0.085254	0.757	0.81612	0.65642	1.0646	1.7421	1.638	1.0277
1.4923	-0.81246	-0.55057	-0.7857	-0.048547	-0.26234	0.32239	0.046661	-0.021173	0.19794	-0.21378	-0.31594	-0.28232	0.36225	-0.16762	-0.0072702	0.049386	-0.51549	-0.82201	-1.1011	-1.1994	-0.81673	0.92057	0.87696	1.8542	2.1248	0.82697	1.6652	1.4331	1.4142	0.0063346	-0.13643	1.2631	-0.45093	-0.54631	-1.1401	-1.2129	-1.9661	-1.5116	-1.6919	-1.0806	-1.607	-1.2178	-0.22609	0.2962	1.2034	0.40468	1.3247	0.73297	1.9186
1.0641	0.29237	0.20688	0.15153	0.078797	0.087179	0.11524	0.39198	0.1354	-0.24781	-0.46566	-0.012043	-0.15711	-0.29801	-0.36992	-0.47978	-0.49424	-0.35146	-1.1906	-0.67628	-0.63874	-0.36997	-0.040202	-0.17371	0.26467	-0.3725	-0.58217	-0.51857	0.70829	0.95877	2.165	2.4676	1.8893	1.9009	-0.18058	-0.11063	-0.33826	-0.88637	-1.0912	-1.5984	-1.7224	-0.41846	-0.095087	0.1884	-0.4892	-0.31852	0.4776	1.3166	1.8682	0.99245
-2.2939	-0.78651	-0.99008	0.68642	2.6068	1.982	2.4195	-0.11957	-0.90166	0.30995	-0.69782	-0.067115	-0.26388	-0.86735	-1.2529	-0.89236	-0.0041202	0.54813	-0.41542	-1.2489	1.1231	-0.046035	1.6773	0.93003	-0.26394	0.038168	-0.55668	-0.31264	-0.88099	0.55866	-0.84057	0.30719	0.22269	0.087738	-0.25757	-0.34037	0.23032	0.087311	-0.46107	0.073401	0.18178	-0.76571	0.52856	0.10086	-0.064998	1.6791	0.66661	-0.6303	0.11794	-0.29775
-0.18551	-1.1607	-0.94111	-0.8091	0.82642	1.3759	1.6592	1.7724	1.5411	0.56902	0.078876	-0.2862	-0.19671	-0.0047953	0.031469	-0.18896	-0.94963	-0.678	-0.34338	-0.15393	-0.3785	-0.19987	0.84715	-0.32457	-1.6249	-1.5008	-0.97948	-0.7452	-0.39955	0.49617	-0.18664	-0.05362	-0.82482	0.54485	-0.5688	0.44722	0.72576	-0.39027	-0.19294	-0.27311	-0.61905	1.3495	0.40451	1.1228	0.94084	1.1986	1.5905	1.3567	1.2793	1.3387
-0.024629	0.87986	2.0391	-0.41047	-0.91143	0.048316	1.3934	-0.40792	-0.030546	0.14662	0.091278	-0.60909	-0.79676	0.32724	-0.62782	-0.83224	-0.73833	0.19177	-1.2961	-0.65335	0.2091	-0.31425	-0.95303	-0.46906	0.16227	1.1973	0.25286	0.0066612	1.1927	2.092	2.4941	0.6911	-0.45572	-1.3729	0.013286	-0.24151	-1.5099	-1.0137	-0.72898	-1.0673	-0.1825	0.28142	0.81014	-0.35425	0.581	-0.711	-0.6735	0.23152	-0.13273	1.3644
1.1151	-0.37204	-0.35569	1.1174	1.1735	0.44554	-0.9214	0.27676	0.61328	0.60512	-0.33438	-0.42478	-0.28825	-0.50088	-0.61212	-0.91501	-1.2624	-1.2721	-1.0542	-1.0947	-1.0802	-1.0256	0.2363	0.77687	0.69256	0.89175	1.5046	1.8641	1.3831	1.4971	1.9348	0.90396	0.24409	-0.54723	-0.87297	-1.371	-1.3434	-1.0434	-1.214	-1.2454	-0.78336	-0.65656	-0.33577	0.18564	-0.44343	-0.67606	1.0753	1.8546	1.9354	1.5405
0.92978	1.178	1.3626	1.2176	0.45408	-0.90436	-1.5878	0.23528	0.60792	0.65923	-0.071957	-0.25251	-0.58151	-1.0303	-1.2196	-1.792	-1.0443	-0.65593	-1.1238	-0.19253	-0.64425	-0.76337	0.18373	1.2071	1.7343	0.52814	0.27467	0.68089	0.81672	0.31792	0.71599	1.1594	1.1474	-0.2659	-1.1347	-0.75862	-0.51397	-1.1304	-1.1307	-0.35298	-0.039095	0.49031	1.1198	0.48851	0.16461	1.1785	0.80412	0.94191	0.58466	-1.0774
1.7989	1.5971	1.5512	0.14144	1.1318	-0.036408	-0.12903	-0.5892	-1.597	-0.73418	-0.45966	0.30182	-1.2957	-1.0699	-1.1908	-1.0055	-1.3629	-1.0371	-0.97547	-0.82863	-0.92083	-0.14119	0.50697	0.35706	0.80005	1.7703	1.5854	1.6933	0.30146	1.0956	3.7717	1.1314	1.8901	0.18632	-0.58059	-2.135	-1.7383	-1.6542	-1.1537	-1.7708	-1.7144	-0.32318	0.019861	0.5946	-0.4156	0.25699	0.30179	0.89749	0.2189	0.3148
0.90459	0.65305	0.46796	-0.24512	-0.77005	-0.8198	0.22274	0.14507	-0.079728	0.95075	1.3754	0.47344	-0.2687	-0.39272	-0.59863	-1.1515	-0.94042	-0.53333	-1.066	-0.65149	-0.89222	-0.58031	0.70985	-1.0021	-0.15608	-0.091779	0.047923	2.0595	3.3816	0.77914	2.0855	2.5057	-0.05001	-1.5594	-1.7646	-1.4605	-1.1515	-1.0773	0.20814	-1.0199	-0.97602	-1.0732	-0.72801	0.58132	1.1402	0.46026	1.2725	1.4384	1.6784	0.49936
0.1514	-0.25862	-0.8039	0.65503	0.027881	1.5709	2.5395	0.075122	0.84904	0.21274	-0.12337	-0.3653	-0.48407	-0.71151	-1.0557	-1.0593	-0.61651	-0.76138	-1.1936	-1.8841	-0.76324	-0.52717	0.13911	0.65669	0.34502	1.6088	1.4049	0.89093	0.80248	-0.13495	0.49999	-0.47857	-0.12845	-1.1654	-0.66423	-1.1235	0.31994	0.50125	-0.48299	0.078499	0.64639	-0.83786	-0.051384	1.29	1.3057	0.62179	0.17479	0.26325	1.1066	1.3906
0.23947	0.072355	-0.56183	-0.65534	1.0652	1.3976	1.3801	1.4169	2.2388	-0.76091	-2.5319	-1.2822	-0.84248	-1.5588	-0.89105	-0.60603	-0.50061	-0.62479	-0.24587	0.037118	-0.40795	-0.53243	0.48997	-0.061929	1.1142	1.9099	1.8789	1.2201	0.45404	1.148	0.19715	0.11023	-0.89111	-0.29709	-1.0368	-0.18905	-1.0774	-1.2665	-0.66794	-0.50422	-0.54141	-1.615	-0.59467	0.42977	0.14438	0.29338	1.3539	1.4804	1.7925	1.7643
-0.10537	-0.24751	0.55464	0.44187	0.55946	0.68793	-0.32607	0.20329	0.56346	0.65155	1.019	-0.3713	-0.74576	-0.22452	-0.45196	-1.5177	-1.7988	-1.5692	-0.59472	-0.33693	-0.54453	-0.99536	-0.043811	0.55128	1.0812	0.55785	1.006	1.9342	2.458	1.585	0.48924	0.53326	-0.58892	-1.2832	-0.90609	-1.0301	-0.96134	-0.20956	-0.74022	-0.10377	-0.73783	-1.3257	-0.44904	0.7835	0.88122	0.72731	1.3752	1.2423	-0.01004	0.074503
2.0272	0.54894	-1.067	-1.293	-0.57364	-0.21951	-0.34418	-0.18957	-0.26159	0.93695	1.9915	1.3378	-0.087879	-0.43011	-0.57362	-0.56561	-0.52492	-0.78029	-0.34105	-0.74038	-0.71129	-0.54044	0.41311	0.53731	1.0377	0.90262	0.41175	0.41014	-0.080921	0.58085	1.6833	1.0104	-1.1232	-1.672	-1.3859	-1.3312	-1.2057	-0.60628	-0.87776	-0.059749	0.26209	-1.0083	-0.30746	1.1135	1.8802	0.67897	0.17639	0.077349	0.30992	1.9543
0.58374	-0.45152	-0.50754	-0.42582	0.84624	0.98453	0.27918	0.64974	0.94174	0.32303	-0.087456	-0.33512	-0.67111	-0.071914	-0.48392	-0.52931	-0.78713	-0.73103	-0.44873	-0.36826	0.053997	-0.17647	0.34212	0.54076	-0.57548	-1.4055	-0.38803	0.054807	1.0845	2.1844	1.4502	0.71041	-0.26811	-0.63345	-0.59318	-0.99051	-0.83787	-0.97802	-0.83767	0.15161	0.017984	-0.51257	-0.11611	0.42013	1.2049	1.6729	1.5372	1.989	1.2308	0.61126
-0.02647	-1.6466	-0.32467	1.4718	0.59412	0.13879	0.17009	0.22739	-0.17603	-0.38909	1.2534	-0.067238	-0.50463	-0.53759	0.8025	0.39011	-1.8176	-0.91878	0.06528	0.17654	0.51906	0.43883	-0.1425	0.43341	-1.0369	-1.5875	0.11345	0.45481	1.1545	1.1277	0.32084	0.75439	-0.82612	-0.88976	-0.36568	-0.29237	0.42394	-0.085738	0.078514	1.0868	0.15307	0.17635	1.2905	1.8712	0.33884	-2.8905	-1.2971	-0.050778	0.19818	-0.62885
1.1891	0.79622	-0.72297	-0.59678	0.11204	-0.40602	-0.11493	0.42457	0.20974	0.34559	-0.68342	0.8538	0.070242	0.056406	0.27844	-0.48211	-1.112	-0.98795	-1.16	-0.84916	0.12357	-0.17495	0.76347	0.80595	0.52352	0.95795	0.89671	0.17635	0.49279	0.19823	-0.064065	1.2062	-0.62452	-1.1964	-0.51277	-0.55716	-0.71257	-0.81047	-0.62449	-0.56118	-0.99304	-1.3755	-0.42735	1.1921	2.0251	2.4232	1.1622	1.0533	1.1067	-0.13215
-0.70214	-0.63374	-0.023289	-0.034238	-0.11074	-1.3534	0.029755	0.49119	0.3763	0.3782	0.44526	0.2457	-0.027277	0.16245	0.29315	0.47057	0.22993	0.15435	0.30471	0.10543	-0.075361	0.11131	0.60321	0.72841	0.14165	-0.46925	-0.054885	0.17481	0.04697	-0.53931	-0.5474	-0.65025	-0.95179	-1.011	0.51204	-0.12097	-0.1309	0.50885	0.5793	0.13399	-0.25133	-0.35289	-0.087123	-0.44042	0.22531	0.4749	-0.25388	-0.094878	-0.16197	0.72585
-1.5343	0.51153	0.74845	1.3394	1.2721	0.68085	-1.2821	0.46779	-0.055851	-0.097673	1.3458	0.84634	-0.75104	-0.56088	-1.5075	-1.2553	-0.5917	-0.64401	-1.5876	-1.5097	-1.3079	1.0834	-0.30928	1.6202	1.4781	0.76226	2.0464	0.55152	0.63929	-0.11555	0.34775	0.38276	-0.052565	-1.4562	-1.4932	-0.68762	-0.46382	-0.45598	0.195	-0.15379	-0.53185	0.081949	-0.024186	0.74837	0.82268	0.31332	-0.25882	-0.17115	0.81954	1.0386
0.50444	-0.23726	-1.0444	1.6549	-0.2427	-0.60783	-0.19004	1.135	0.59415	-0.29153	0.4626	1.6561	-0.8479	-1.3064	-0.18706	-0.29741	-0.27839	0.048323	-0.47052	-1.0393	-1.4525	-0.67915	1.2697	0.77631	-0.26873	0.68514	1.833	0.48672	-0.16902	1.1513	-1.3635	0.78612	-1.4924	-1.691	-0.0028476	-0.6374	-1.048	0.76188	0.40638	-0.034445	0.10544	-0.21166	-0.059838	0.010407	1.6889	0.76228	1.5243	-1.3358	-0.93502	0.5922
0.32998	-0.0003806	-0.67034	-0.93387	0.17128	1.226	1.6373	1.5078	-0.093088	0.21824	0.38228	-0.81332	-1.0891	-0.44047	0.26638	-0.46354	-0.67962	-1.0333	-0.56672	-0.76572	-0.65342	-0.83666	0.46886	0.062384	1.0086	1.4657	1.1039	0.45633	0.42132	0.24851	1.0907	0.37139	-0.43347	-1.3979	-0.938	-1.0223	-0.86631	-1.0294	-0.54452	-0.12211	-0.23336	-1.2082	-0.2072	0.48465	0.70704	1.6776	1.6483	0.7443	1.1953	1.3503
0.18554	-0.46183	-1.8675	0.72249	-0.51009	-0.90076	0.97538	0.10371	0.17441	0.99965	1.6816	0.95004	0.020195	-0.27152	-0.15629	-0.38166	-0.30962	-0.45335	-0.24467	-0.59504	-0.381	-0.27348	-0.24883	0.16582	1.0401	0.29322	0.94303	1.2371	0.28409	0.74642	0.34444	-0.1127	-0.84156	-1.1323	-1.3434	-1.0669	-1.4462	-0.95907	-1.3897	-0.78913	-0.73028	0.91192	0.056475	0.89929	0.19447	1.2063	2.181	2.5582	0.93925	0.85895
0.24146	-0.81301	-0.51442	1.123	1.6553	1.244	1.1633	1.478	0.47777	0.19083	-0.98562	-1.1196	-1.0906	-1.6768	-1.7021	-0.93413	-0.48225	-1.4296	0.091542	-1.2101	-0.69772	0.072017	0.035666	-0.44699	0.75589	0.5207	1.425	1.9305	1.947	1.5837	1.3548	0.40318	-0.20188	0.58665	-1.2861	-1.3036	-0.69428	0.032419	-0.34713	-1.0953	-1.4241	-1.5373	-0.43335	-0.30702	-0.063828	1.2305	0.45068	1.5416	0.94621	0.84436
[truncated: 60 more columns]
