# Supplementary material for: Neuronal correlates of cognitive function in patients with childhood cerebellar tumor lesions
Source: PLoS One. 2017 Jul 10;12(7):e0180200. doi: 10.1371/journal.pone.0180200 (PMC5503240; doi:10.1371/journal.pone.0180200)
Supplement: S6 Dataset — (ZIP) [file pone.0180200.s013.zip › WM_2back_tc_C17.csv]

-1.0956	0.37419	-0.91786	-1.3286	-0.44725	0.092422	-0.31873	0.048115	0.86197	0.20857	-0.93694	0.70068	0.65665	1.4924	0.86476	0.78855	-0.23094	0.95132	-0.082809	0.39453	0.68607	0.39242	0.31645	0.75724	0.14278	-1.1828	-1.5354	-1.3978	0.5211	-0.147	-2.5733	-1.4932	-0.34382	-0.32889	0.9906	0.74777	-0.20804	0.69061	0.044178	0.94829	1.0946	-0.80885	0.32583	0.7226	1.579	1.5307	-0.056778	0.66399	-1.3954	-1.2329
-1.4987	0.36808	-0.031328	-1.773	1.367	-0.035448	-1.2469	-0.035543	-1.3518	0.69594	-0.57976	0.14321	1.742	-0.14407	1.1016	1.768	-0.8308	-0.017514	1.8333	1.0142	0.8221	0.35165	-0.8986	-1.0537	-1.366	-0.22148	0.47932	1.0904	0.45159	-1.3629	-1.3506	-0.72808	0.47825	0.83809	0.76901	-0.0046785	0.069572	0.5131	-0.12713	-0.13477	-0.023602	0.80084	0.12294	-1.7004	-1.3718	-0.65774	-0.46258	-0.44158	-0.87077	-0.76788
0.51121	-0.26468	-0.21738	-1.6461	-0.56027	-0.71643	-0.47799	-0.54872	-0.47734	-0.27666	-1.1907	-0.28448	0.56327	0.9728	1.7954	2.0402	1.8576	1.3876	0.72819	1.21	1.0447	0.94197	-0.0013734	-0.83693	1.0633	-0.012398	-2.1208	-1.5047	-2.0827	-0.80343	-1.366	-1.607	-0.28857	-0.7089	-0.64204	-0.0031862	1.0906	0.45703	0.94022	0.935	0.25329	-0.36253	-0.17846	-0.74164	1.3957	1.1759	-1.4202	-0.35561	-0.56513	1.8501
-1.4192	-0.6964	-0.61837	0.036832	0.69508	0.81336	0.79236	0.91027	-0.17955	-0.8877	-1.1938	-0.3924	0.12427	0.86896	0.62909	1.0555	1.1433	1.2501	0.68521	0.28225	0.30979	-0.015435	-0.66907	-1.5024	-1.668	-1.2489	-1.4436	-1.2564	-0.43152	-0.045504	1.445	1.1416	0.73521	0.28451	-0.093589	-0.54753	-0.39234	0.5905	0.62285	0.74953	1.0746	0.90113	-0.028405	-0.74612	-0.7202	0.048145	0.32437	0.80887	0.56221	-0.93745
-0.76318	0.14757	0.2147	-0.62044	-1.5616	-1.5043	-1.0378	-0.15346	0.51142	0.72777	0.15522	0.99874	0.81751	0.70228	0.42908	-0.082393	1.1917	0.73837	0.48923	0.97031	0.98868	0.96802	-0.7029	-1.1043	-1.076	-0.52249	-0.92193	-0.91491	-0.49457	-0.60682	0.55297	0.56892	0.56605	-0.32448	-0.0023769	-0.47552	1.1303	1.2782	0.47871	0.64625	0.12442	0.34051	0.38973	-0.085785	-1.6373	-1.3227	-0.64185	-0.31342	-0.45097	-0.045519
1.0711	-1.0106	-1.4595	-1.3411	-0.91692	-1.0494	-0.87868	1.9201	0.63784	0.89924	0.095188	-0.27883	0.74851	0.90359	1.9488	1.3898	0.12301	0.44172	0.40954	0.76703	0.95056	0.67889	-0.19361	-0.51578	-1.2757	-0.19038	-0.10172	-1.9148	-2.2756	-1.2546	-0.98365	-0.61688	-0.71625	-0.11132	0.10917	-0.77384	-0.081914	0.33017	1.1895	1.4702	1.0481	1.5126	0.57476	0.14063	-0.7086	-0.82683	-1.4163	0.14562	0.20689	0.50883
-0.18348	-0.2051	-0.39122	-1.4678	-1.0515	-0.81482	-0.6485	0.075236	0.1316	1.0748	1.02	-0.45389	0.5098	0.60002	0.49202	1.0645	1.6078	0.72405	0.58982	0.3567	1.0742	0.57785	-0.48149	-0.99586	-0.35076	-0.4594	-1.1647	-1.2901	-0.92052	-1.1154	-0.75018	-0.76554	0.20425	0.23066	0.56184	0.94911	0.61847	0.87431	0.94734	1.0983	0.91218	0.17802	-0.39523	0.32346	-0.58093	-0.8221	-0.46279	-0.64748	-1.4035	-1.101
-0.16132	-0.012723	-0.52824	-0.78422	-0.61435	-0.49682	0.19988	-0.50911	-0.80854	0.86561	0.1308	0.057503	0.7145	0.85335	0.38751	0.39565	0.17754	0.84009	0.67903	0.072171	0.40592	0.25654	-0.73001	-1.0144	-0.25728	-0.37927	-0.36691	-0.84862	-0.47844	0.13434	0.32607	0.10278	0.4992	0.68509	0.64337	0.9983	0.40053	0.60171	-0.2565	-0.14985	0.23339	0.68389	0.59716	-0.35876	-0.27404	-0.2286	-0.66333	-0.79272	-1.7614	-2.3332
-0.62294	-0.12539	-0.10861	-0.32131	-0.81708	-0.69361	-0.62958	-1.3052	-1.3811	0.069989	-0.13387	0.26539	0.65605	0.80365	1.1737	1.4942	1.6319	1.7989	1.5548	0.99063	0.63104	0.083775	0.064588	-0.73177	0.07634	-0.9728	-1.9563	-0.92986	-1.666	-0.65685	-0.21685	0.045156	0.17998	-0.1614	0.10023	0.91222	0.99791	0.78072	0.69834	-0.29381	-0.030861	0.5111	0.79911	-0.5515	-0.79051	0.067041	-0.81057	-1.645	-0.65098	-1.0592
-1.1533	-0.1024	-1.0027	-0.77461	0.36985	-0.26281	-0.76917	-0.47376	-1.21	-0.38943	0.42585	2.1587	1.31	1.0574	0.96608	0.80521	0.49097	0.96751	0.97899	0.38525	1.2227	0.87298	-1.6827	-0.70471	-1.0698	-2.0934	-1.4936	-0.5824	-0.82887	-0.62446	0.88774	-0.040518	0.41542	1.0771	1.6427	-0.052204	0.09134	0.75013	0.01159	0.24173	1.0729	-0.33582	-0.94954	-0.26943	0.16829	-1.2432	-1.6343	-0.057574	-0.75462	-1.6748
0.34725	0.9977	0.42744	0.44018	0.14435	-0.29067	-0.52467	-0.43793	0.47613	-1.1931	-1.6258	-0.56431	-0.44637	-0.37566	-0.25461	-0.086168	0.42654	0.62031	0.74915	1.1917	0.28867	0.47647	-0.064677	0.35403	0.20951	-1.2381	-0.96429	0.1873	-0.53556	-0.83867	-1.2102	0.035961	1.2276	0.54196	0.18465	1.0516	1.4473	1.2278	0.65375	1.3088	1.4589	0.52447	0.54653	-0.51763	-1.9417	-2.0112	-1.5963	-1.3563	-0.63361	-0.62048
0.050179	-0.3268	-0.41645	-0.07887	-0.47819	0.10835	-0.39439	-2.1245	-1.7584	-0.31113	-0.44756	0.64569	0.95035	1.2842	1.5055	1.125	0.52799	1.5094	1.4424	1.043	0.60025	0.34761	-0.11447	-1.2476	0.13336	-0.78126	-1.6345	-0.92535	-1.3614	-1.6231	-0.5457	0.34717	0.64692	0.88605	0.39134	0.28641	-0.14578	0.3308	1.1689	1.7592	1.3866	0.16718	0.067251	-0.037524	-0.86527	-1.2286	-1.8359	-1.5239	-0.682	-1.2512
1.0346	0.69388	-1.7893	-1.561	-0.95511	-0.010796	-0.60612	-0.58235	0.24233	-0.017263	-0.01272	1.0384	1.2872	1.0961	0.82958	0.2843	0.59031	0.56842	-0.049646	0.93925	0.7405	0.49806	0.091245	0.47807	-0.46633	-0.13302	-1.3972	-2.6561	-1.9837	-1.5962	-1.2402	0.065356	0.07345	0.059937	0.15412	0.60162	1.1051	0.55188	1.9857	2.1631	0.88732	0.5469	-0.42692	-1.1426	-0.28554	-0.54978	-1.1447	-1.1009	0.25977	0.51476
0.87282	0.10705	-0.099552	-0.22061	-1.077	-1.0866	-0.79877	-0.43085	-0.28737	-0.49763	-0.86872	-0.0087448	0.44013	0.67748	1.9415	1.9296	0.99491	1.2697	0.64942	0.53467	1.6342	1.3767	-1.9041	-1.5817	-0.45949	-0.76943	-1.1851	-0.59115	0.12243	-1.6345	-2.0597	-1.3552	-1.1318	0.19595	0.59706	0.74475	1.2139	1.3912	1.4543	1.2236	1.0129	0.74459	-0.28952	-0.01868	-2.0842	-1.7529	-0.5505	0.40536	0.71125	0.40353
-1.1805	-0.52714	-1.0256	-1.634	-0.9087	-0.012607	0.74083	1.1325	0.61669	-0.013505	-0.58571	0.11711	0.81923	0.61571	1.3479	1.3701	0.48717	0.71621	0.6016	0.36821	1.1509	0.52984	0.34938	-0.80543	-1.0132	-0.99671	-0.52373	-0.46864	-1.5014	-1.6551	-0.95711	-1.1026	0.25219	0.4288	0.75055	0.28451	0.50249	0.96935	0.67611	0.91168	0.58083	1.3234	0.30145	-0.35821	-1.1786	-0.72164	-0.45051	-0.54492	-0.66319	-0.26656
-1.4849	-0.42506	0.15279	0.29883	0.1257	0.0086607	0.20786	-0.47442	-0.6841	-0.099001	-0.16547	0.53951	0.23793	0.07421	0.39571	1.8081	1.6025	1.4755	0.31596	-0.099835	-0.086379	-0.21076	-1.2918	-0.61231	-0.15345	-0.26741	-1.587	-0.62532	-1.4228	-1.7416	-0.92835	0.36545	0.95429	0.61302	0.43189	0.061944	0.91028	1.5929	1.0929	1.0365	2.1658	1.2628	-0.32019	-0.44888	-0.57841	-0.84158	-1.4371	-1.7966	-0.6338	-0.38016
-0.58938	-0.59142	-1.4492	-0.55939	-0.04352	0.38176	0.63519	0.99619	0.66494	-0.72006	-1.1834	-0.9002	0.025953	0.19809	0.55044	0.6845	0.23118	0.60789	1.2211	1.13	1.5505	2.6368	2.5446	1.0183	-1.4781	-2.2222	-1.8182	-1.5137	-1.4543	-1.9085	-1.5365	-1.2575	-0.5526	-0.015093	0.32099	0.27844	0.49046	0.14268	0.65216	1.4935	1.5176	1.1997	1.8671	1.3757	0.0262	-1.7747	-1.0987	-0.78543	-0.66203	-0.76548
-0.82634	0.4618	-0.46086	-0.20831	0.91529	-0.029299	-0.089029	-0.82634	-0.81172	-1.0803	-1.5545	0.82678	0.63667	-0.064545	1.332	0.65282	0.67299	0.87068	0.48744	0.13867	0.79525	0.33241	-0.23313	-0.089878	-0.69425	-1.2281	-0.4218	-1.0638	-0.693	0.33322	0.62819	0.29173	0.221	-0.5786	0.75465	0.68522	0.78551	1.2499	0.67366	1.2233	0.59258	0.41222	0.13698	-1.0142	-1.5179	-0.32811	-1.1951	-1.1963	-0.43	-1.7784
-1.1822	-0.83751	-0.89921	-0.69138	-0.37744	-0.44323	-0.26336	-0.1473	0.059006	0.25745	0.30036	0.79346	0.92833	0.8655	0.97996	1.0294	0.90866	0.91288	0.65867	0.54715	0.48139	0.27116	0.023783	-0.19549	-0.56056	-0.57193	-0.69729	-0.78295	-0.88273	-1.0078	-1.0205	-0.98064	-1.1844	0.26547	1.2303	0.55488	0.40053	0.98759	1.0301	0.30688	-0.27012	0.81636	-0.51088	-0.29469	0.042068	0.1513	-0.6807	-0.25325	-0.1905	0.062669
-1.3024	1.1388	1.2415	0.91785	0.10777	-0.71009	-3.0749	0.32481	0.12111	-2.8519	-0.028806	0.71636	0.9382	1.2228	0.86662	0.91211	0.8725	0.73316	-1.2543	0.53536	0.33261	0.38579	-1.94	0.4357	0.59759	0.23239	-0.0017592	-0.83867	-0.57761	-0.19715	-0.044408	0.17238	0.46672	-0.69266	-0.97445	-1.2199	0.4949	-0.32962	0.50305	0.69012	0.33758	-0.0047176	0.1763	0.51459	0.80654	0.79987	-0.62328	0.33032	-0.052971	-0.90216
-0.75301	-0.50885	-0.85491	-1.37	-0.52695	0.50812	1.2429	0.051316	-0.36091	-0.39791	0.48715	1.0915	0.19757	0.036576	0.61591	1.2287	0.25376	0.98286	0.733	0.74815	0.87815	0.24194	-0.84048	-1.0623	-0.13902	0.52767	-1.5368	-1.0663	-0.76548	-0.2731	-1.7447	-0.36677	-1.6761	-1.6566	0.31592	0.81072	0.47296	1.8743	1.4263	1.4199	1.4156	1.0249	0.68206	1.0343	0.95109	-0.5107	-0.27755	-0.91498	-2.0301	-2.6968
0.23032	0.58781	-0.69681	-0.87446	-0.82002	-0.70196	-2.111	-1.3775	0.075126	0.65128	0.57518	0.98386	-0.12447	1.0041	1.9427	1.6969	0.98386	0.4196	1.0071	0.99611	1.0559	0.60786	-0.78486	-0.33224	-1.6274	-2.017	-0.48136	-1.5182	-0.74389	-0.33647	-1.7912	-0.77887	0.93826	-0.31665	-0.49832	1.5347	1.3958	1.5224	1.4282	0.6557	0.5234	0.22126	0.15771	-0.66387	-1.9703	-0.20349	-0.29704	-1.1798	-0.90103	-0.48707
-2.4211	-1.2219	-0.7627	1.9876	0.1058	-0.19927	-0.021292	0.14737	-0.49594	-0.61611	-0.27244	1.7737	0.82673	0.29472	0.3648	0.96766	0.95357	0.63061	0.33964	0.83006	0.46777	0.50711	-0.67359	-1.1325	-0.9205	0.37565	-0.57967	-0.51992	-0.018073	-1.1024	-0.85136	0.54562	-0.64506	0.21608	0.59215	0.076229	-0.43721	-0.063585	0.15903	0.5571	0.36028	0.52978	-0.21682	-0.16468	0.46756	-0.30754	-1.6929	-1.8377	-0.99806	-0.072027
0.2502	-0.59177	-0.66888	-0.38097	0.75922	-0.14661	-0.17595	-0.59705	0.14231	0.45362	-0.41624	0.38688	0.11236	1.26	0.13505	0.30148	-0.33005	0.82707	1.2247	0.82082	0.76481	-0.47616	-0.94063	-0.11389	-1.0549	0.42792	0.12054	-2.5367	-2.7231	-1.2735	-0.64012	0.63169	0.38696	1.5188	0.67475	0.50397	-0.28661	-0.99233	1.7597	1.5301	0.28836	1.648	1.1103	1.2582	-1.3407	-0.767	-0.60338	-1.6307	-1.2948	-1.6326
[truncated: 60 more columns]
