# Supplementary material for: Neuronal correlates of cognitive function in patients with childhood cerebellar tumor lesions
Source: PLoS One. 2017 Jul 10;12(7):e0180200. doi: 10.1371/journal.pone.0180200 (PMC5503240; doi:10.1371/journal.pone.0180200)
Supplement: S6 Dataset — (ZIP) [file pone.0180200.s013.zip › WM_2back_tc_C18.csv]

-0.68255	-0.62524	-0.19514	0.47981	0.84197	0.0093415	0.14863	0.65878	0.85408	0.36111	1.069	1.3895	-0.79611	-0.22049	-0.89253	-1.8547	-1.2292	0.14927	0.35743	-0.22042	-0.28152	-1.7726	-0.87865	0.37761	0.88469	0.92125	0.053716	-0.76567	1.2266	0.021141	-0.056298	0.12372	0.37147	0.39931	1.5943	-0.92094	-0.18528	0.68614	0.15061	-0.27943	-0.38973	-0.42594	-1.3418	-0.8217	-0.48452	0.82877	3.3618	0.47547	-1.4336	-1.4898
-0.81382	0.58955	0.19486	-0.9408	0.96207	-0.063794	-0.17612	1.7485	-0.31821	1.1659	-0.28729	-0.036054	0.65125	-0.77634	-0.20172	-0.49392	-0.82685	-0.95005	0.66363	-1.0534	-1.481	-0.87151	0.80199	0.69682	-0.019926	0.02573	0.058464	0.061273	0.96272	2.0175	1.4057	0.36416	0.22529	0.5643	-0.41688	-1.0231	-1.2909	-0.94387	-0.73469	-1.2263	-0.7918	-0.15517	-0.41497	0.16254	-0.65849	0.48798	1.2634	0.31625	0.76853	1.6899
-0.45059	-0.52593	0.14026	-0.99713	-0.70219	-0.35034	0.017109	0.30345	0.66082	1.1869	1.5697	1.661	0.34611	-1.2512	-0.7013	-0.70826	-0.92907	-0.19969	0.64946	-0.3486	0.50867	0.41399	-0.40453	0.12454	2.0162	2.3078	-0.96232	-1.7457	-0.9948	-0.090465	0.45495	0.15225	-0.28032	-0.10424	0.033665	0.36715	-0.057899	-1.5182	-1.4861	-2.0637	-1.5528	-1.2709	0.39908	1.5385	2.8721	2.6579	-0.84698	-0.23763	0.13857	1.768
0.27889	0.0045767	0.24349	-0.041276	0.18796	0.64731	0.39559	0.65566	1.0612	0.59125	0.25974	0.13795	-0.25804	-0.5252	-1.3024	-1.7001	-1.1323	-1.0678	-1.2763	-0.95654	-0.7644	0.2104	0.47262	0.43252	0.74929	0.55067	-0.35651	-0.011599	0.39672	0.73307	1.7993	2.0769	2.0099	0.82536	-1.0027	-1.1978	-0.83059	-0.63423	-1.2004	-1.5459	-1.0516	-0.70305	-0.66169	-0.0061517	0.27882	0.99127	1.5851	1.908	2.3061	1.1637
-0.28582	-0.40581	-0.46333	-0.82653	-0.50246	-0.042185	0.39638	0.55125	0.8938	1.9421	2.404	0.9894	-0.23134	-0.4293	-0.35176	-1.5372	-1.4712	-0.42365	-1.3265	-1.2052	-0.80419	-1.0249	-0.2899	0.050335	0.32143	0.83689	1.0879	0.77375	0.46851	0.9378	1.2221	2.0559	0.70232	0.63434	-0.14923	-0.34118	-0.93117	-1.4075	-1.2639	-1.3663	-1.2207	-1.1641	-0.44438	0.31102	0.31982	0.62103	0.89249	1.0519	1.587	2.2501
2.4391	-0.18106	-0.80221	0.58019	-0.1975	-1.1206	-0.82495	-0.01621	0.34424	1.3335	1.6385	-0.085594	-0.64423	-1.2125	-0.70458	-1.0191	-0.87673	-0.38378	0.54377	0.086314	-0.64853	-0.84692	-0.68515	0.0049131	-0.032972	0.56543	0.82997	0.47631	0.84387	0.96904	1.0583	1.2618	0.58408	0.82906	0.39001	0.4214	0.84919	-2.0682	-2.0503	-1.8522	-1.4702	-1.4544	-0.78203	-0.45598	0.30633	0.19481	0.68298	1.9265	0.5653	0.27768
1.1967	-0.018789	0.13499	2.7683	-0.95002	-0.50137	-0.79617	-0.31808	-0.54655	-1.1368	0.74053	0.17241	-0.86182	-0.048793	-0.41678	-1.0548	-0.34572	1.0947	-0.35157	-0.6618	0.30228	-0.20364	1.1597	2.2148	-0.81178	-0.065912	-0.28048	0.091695	0.33423	0.026628	0.98934	0.44053	0.19912	-0.96535	-0.38512	0.060424	-0.87686	-1.0976	-0.68522	-0.56643	-0.80536	-0.91292	0.7099	-1.1073	0.99825	3.0444	0.3699	0.83047	0.88321	-0.61502
1.206	-0.060531	-0.73001	0.31349	1.0418	0.58751	-0.11969	0.75886	0.32427	0.96483	-0.0040996	0.10659	-0.81334	-0.48628	-1.624	-0.31061	-1.2623	-1.5018	-1.0987	-1.3886	-1.1262	-1.0936	0.089559	0.64752	1.5641	0.95665	1.4923	2.0617	1.0198	0.63232	0.65696	0.52915	0.5158	0.37301	-0.90418	-1.3636	-1.1077	-1.6482	-0.69801	-0.5805	-0.95481	-0.28593	0.50702	0.81955	0.65199	-0.23534	1.0818	2.9126	0.92928	0.2335
-0.13466	-0.30842	0.51576	0.42271	0.30998	0.26756	0.54645	0.61273	0.38566	1.1035	0.9636	0.45174	-0.49943	-0.82368	-1.4608	-1.6405	-1.6654	-0.60991	-0.6968	-0.5109	-0.11788	-0.69792	-0.3974	0.11581	0.18187	0.84373	1.3383	1.6567	0.8217	0.65538	0.65914	0.85372	0.4373	-0.22276	-0.99498	-0.71611	-0.65313	-0.87426	-0.81613	-0.19055	-1.287	-0.51514	-0.99324	-0.28866	1.1798	0.60369	-0.050651	0.65136	2.7819	1.3559
-0.067596	-0.23735	-0.17176	0.10741	1.0365	1.968	0.18872	-0.71032	1.3385	0.55639	0.075751	-0.39821	-0.61052	-0.22058	-0.7415	-1.148	-1.17	-0.71382	-0.16495	-0.17288	-0.38135	-1.0793	0.70943	0.20184	-1.1967	-0.24765	0.2306	0.96088	-0.10095	-0.96458	-0.17047	1.5806	1.7516	1.3984	0.48791	0.95028	-0.90652	-0.70969	-0.58121	0.070151	-0.46833	-0.15047	0.56138	0.31984	-0.7302	0.70377	-0.47975	0.79447	2.394	1.78
0.63173	-0.033822	-0.68411	-0.93547	-0.16444	-0.57378	0.17533	0.58139	-0.41505	2.1098	0.5396	0.69295	0.19777	-0.077188	0.34077	-1.2199	-0.38907	-0.51871	-0.67423	-0.69731	0.13346	0.24944	0.072802	-1.7585	-1.3269	0.00017068	0.35809	0.62111	1.2992	1.6856	1.9127	1.969	1.0708	-0.61526	-0.079944	0.23797	-0.82991	-1.4004	-1.641	-2.1997	-1.5976	0.20611	0.31283	-0.1289	-0.87162	0.71193	0.030784	-1.0045	0.52781	1.1905
-0.50685	-0.99098	0.38967	0.07493	0.33944	1.1353	0.69012	-0.43127	-0.21431	0.70173	0.16259	0.51487	-0.034112	-0.37086	-0.43209	-0.0074294	-0.23932	-0.36405	-0.68066	-0.68099	-0.57362	-0.23829	0.58365	0.63379	0.84466	0.84876	-0.83648	-1.0541	0.17957	1.0877	1.0954	0.99729	-0.76851	-0.51597	-0.7773	-0.65939	1.2242	-0.22191	-0.70315	-1.0907	-2.1285	-0.92672	-0.24418	0.080408	-0.44778	0.78268	1.0192	1.2235	2.0011	1.015
-0.13246	-0.44455	-0.55424	-1.0122	-0.97263	1.9055	0.39529	0.32056	-0.033809	2.5966	1.946	0.71958	-0.97218	-0.70674	-0.38442	-0.99405	-0.76218	-0.79327	-0.19465	-0.42614	-0.8962	-0.66506	-0.0097839	-1.8285	0.51287	2.6396	-0.4268	-0.43357	1.3181	1.1453	0.85037	0.55056	0.053372	-0.52758	-0.22477	0.39541	-0.12841	-1.2432	-1.3843	0.6843	-0.86344	-1.2874	-0.44949	0.22252	1.3452	1.3006	-0.47565	-0.032075	-0.81689	0.062279
-1.2681	-0.096303	-0.58368	0.12615	1.6507	1.7963	0.58856	-0.054371	0.49719	0.35615	1.2699	0.023772	-0.58504	-0.39453	-0.66654	-1.5418	-1.1518	-0.8612	0.42658	-0.29663	-1.1217	-0.99346	-0.82489	-0.57117	1.8723	0.12372	-0.13825	0.98315	1.8203	0.79012	0.51797	1.4055	0.77138	-0.44587	-0.52203	-0.35284	-0.83829	-1.2938	-1.094	-0.32077	-1.7439	-1.7078	-0.99703	0.20608	0.9052	0.90856	2.4168	1.6885	0.45215	1.7442
2.5758	1.6151	-2.6616	-1.9515	-0.79055	-1.0649	-0.86669	0.44153	-0.27853	1.1711	1.1143	0.89565	0.34707	0.27741	0.13053	0.2517	0.058176	-0.3228	-0.47429	-0.94863	-0.17397	-0.65132	0.77583	1.5848	0.56247	-0.0092189	-0.5145	-1.4972	0.12228	1.0888	1.3552	1.5614	0.11519	-0.88818	-0.98718	-0.38711	-2.1382	-1.8587	-1.3853	0.82521	-0.020583	-0.84386	0.17626	0.89122	0.53894	0.44915	0.25337	0.48895	-0.39167	1.3454
0.60091	0.30838	1.2046	-1.0498	-2.446	-0.91272	1.0166	1.7619	1.1651	2.0617	1.8894	0.03835	-2.0349	-1.3838	-1.7113	-1.7466	-1.1672	-1.2731	-0.20965	-0.0073347	-0.07503	-0.26058	0.54006	1.6345	2.6552	2.0286	0.27415	-0.62702	-0.11883	0.12033	-0.056309	0.43167	0.082001	-0.7943	-1.2709	-0.44398	-0.70585	-0.925	-0.75147	1.3004	0.21631	-1.3166	-0.60367	-0.0082228	0.34048	0.20227	0.58889	-0.097824	0.069269	0.88598
-1.0631	-1.6602	-0.062749	0.99714	-0.16042	-0.35027	-0.5339	0.11448	0.33693	0.8675	1.0051	-0.31006	0.33453	-0.31295	1.0677	0.087137	-0.29402	-0.79165	0.0049702	1.0908	0.97757	0.23857	1.1339	1.7949	0.59321	-2.436	-1.2174	-0.54724	-0.26634	-0.82916	0.15828	-0.10694	-0.65632	-0.010506	0.20804	-0.56519	0.45861	-0.39923	-0.70536	-0.274	-0.42903	0.28848	0.86049	2.2761	0.18537	-1.4421	-0.081478	0.12906	-0.43343	-0.80537
0.22597	0.83235	-0.89431	-0.93624	-0.055003	-0.037434	-0.5578	0.81199	2.0443	1.2831	0.10288	1.2036	-0.13766	-0.57039	-0.30063	-0.35784	-1.0019	-1.3047	-1.7396	-1.332	-0.65617	-0.18651	-0.68098	0.37291	-0.13284	0.85061	0.43799	1.5167	1.4722	0.99295	0.46441	0.94918	1.922	-0.038974	-0.11543	-0.70784	-1.5615	-1.4814	-1.4508	-0.78547	0.12613	-0.37187	-0.12875	-0.79335	-0.39576	0.088398	1.1583	1.3094	2.2514	0.33066
-0.1767	-0.23842	0.60684	0.21806	-0.13229	0.12364	0.10907	-0.049426	0.97805	0.036888	0.028157	-0.0042995	-0.60748	-0.5092	-0.75548	-0.72517	-1.6343	-0.69419	-0.45492	-0.3455	0.28386	0.40428	0.85918	1.1564	1.156	1.057	0.45765	0.80839	0.37882	0.78952	0.59683	1.2805	-0.0031223	-0.54911	-1.613	-1.0247	-1.5386	-1.9171	-1.3388	0.13371	0.31026	-0.23824	-0.1345	0.70908	1.6127	-1.1707	1.1271	0.31615	0.46246	-0.034838
-1.4344	0.87225	1.5333	1.9512	0.88361	0.46637	-0.093738	-0.23647	-1.8598	-3.5804	0.77202	1.0255	-0.022386	-0.27966	0.30317	-0.24747	0.44761	0.44648	-2.2253	0.081794	-2.2065	0.79767	1.3597	0.39113	-0.76954	0.60693	0.26248	-0.075085	1.3922	0.31614	0.073737	0.33064	0.33849	-0.19731	-1.0186	-1.2709	0.35591	-0.27135	0.10905	0.7052	0.30469	0.49062	-0.20448	-0.9619	-0.51488	-0.99062	1.0914	0.14567	1.7717	1.591
-0.16181	3.0677	1.8616	0.30325	-2.0101	-2.1406	-1.3172	-0.51054	0.43474	-0.43528	-0.36543	1.363	-0.90385	-1.1096	-0.10244	-0.75869	0.064013	0.77635	-0.054532	0.15093	-0.25064	0.032733	1.2819	2.1078	0.86646	-0.63226	-0.62228	-0.29544	-1.5132	1.9809	1.9565	1.5666	-0.21084	-1.6054	-1.1202	0.16717	-1.1985	-0.11333	-0.29512	-0.082689	-0.41146	-1.7391	-1.1955	-1.3564	-0.96262	0.55016	1.4924	2.1129	2.8859	1.4185
-1.7874	-1.6866	0.16961	0.57183	-1.0882	0.65119	0.67473	0.24912	0.68729	-0.87328	2.1362	1.6459	-0.24003	0.5697	1.2014	0.83891	-0.92168	-1.9674	-0.95874	-0.65734	-0.61192	0.14276	1.7114	0.24786	0.035707	-0.82979	1.0071	-0.87398	0.4541	1.0914	-0.10907	0.31633	-1.0149	-1.1125	-0.99169	0.52068	-0.10087	-0.7056	-0.29049	0.30048	0.46148	-0.22041	0.1975	0.6554	-0.80298	0.4667	0.74708	-0.97644	0.98385	0.70181
-0.29915	-0.09619	0.28064	0.8274	-0.16431	-0.33868	-0.85851	-0.43925	0.43735	0.069361	0.51979	1.2516	-0.74088	-0.44237	0.41733	-0.028464	-0.75359	-0.11277	-0.013709	-0.49394	-0.11091	0.034442	0.16622	0.25297	1.1002	0.8346	0.83148	0.42589	-0.34487	-0.26611	-0.06488	0.73	-0.61122	-1.2326	-0.49575	-0.63519	-0.5764	-0.50939	-0.3054	0.10051	0.033696	-1.0822	1.1614	0.83204	-0.00024873	0.33778	1.4471	-1.5129	-1.1074	0.086001
0.56212	-0.16936	-1.0537	0.92188	-0.96954	-1.2891	1.0733	1.8524	-0.84895	2.4141	3.6329	-0.46056	-0.69428	-1.8566	-1.0289	-0.27145	-1.6961	-0.67724	-0.75747	-1.2694	-0.098857	-1.3189	0.0089656	0.09105	1.988	0.79987	0.079123	0.065443	0.56202	1.3616	0.6337	0.48708	0.29816	-0.44219	-0.40569	0.20451	-1.4467	1.0029	-0.34957	-0.38802	-1.023	-1.3682	-1.1705	-0.69329	1.1263	1.9385	0.85022	-0.59535	0.62382	0.67507
[truncated: 60 more columns]
