# Supplementary material for: Neuronal correlates of cognitive function in patients with childhood cerebellar tumor lesions
Source: PLoS One. 2017 Jul 10;12(7):e0180200. doi: 10.1371/journal.pone.0180200 (PMC5503240; doi:10.1371/journal.pone.0180200)
Supplement: S6 Dataset — (ZIP) [file pone.0180200.s013.zip › WM_2back_tc_C19.csv]

1.0408	0.12731	0.97921	-0.63062	-2.1006	0.46377	-0.60553	-0.7711	-1.7894	-0.11955	-0.58679	0.69855	2.4489	0.12755	0.79889	0.16531	-0.1408	-0.66717	1.0852	1.0598	-0.23054	-0.39789	0.28774	-0.29959	0.48911	0.77273	-0.29092	-0.89746	-1.6472	1.4772	0.25015	-0.82153	1.0073	-0.68917	-1.9222	0.42366	-0.12657	-1.0791	1.5611	0.025859	-0.15726	1.965	-0.51796	0.64933	-0.99519	-2.2146	-0.28385	-0.016539	1.4867	1.8055
-0.095081	-0.81024	1.4068	0.18797	-2.6448	1.166	1.0432	0.26135	1.0183	-1.1435	1.2055	-1.0133	-0.55005	1.9877	-0.6266	0.35535	0.97067	-1.7572	-1.9493	0.35544	0.84962	-0.18921	-0.94959	-0.57104	-0.020984	-0.74803	0.053925	0.79986	-0.25391	0.50316	-0.50171	0.16363	0.99795	-0.093547	0.98132	1.2784	0.75479	-0.18833	-0.19283	-0.45665	-0.62271	-0.23435	0.21941	0.34698	0.061051	-0.53032	-1.0995	-1.0645	-1.0728	-0.31127
-0.19428	1.503	1.1574	1.3722	-0.41017	-0.78244	-0.40124	-0.85512	-0.29291	-0.81327	-0.092052	0.15628	1.489	-0.26849	-2.0349	-0.69906	-0.18388	-0.7324	0.23455	0.49521	-0.053513	0.71192	-0.66959	-1.0417	-1.3565	0.65631	3.4108	1.2247	-0.32095	-0.91173	0.84014	0.3904	-0.5887	-0.49184	-0.76528	-0.63058	0.91514	1.1246	0.064368	0.033488	-0.075992	-0.61303	-1.3565	-0.73586	-0.4749	1.1918	3.4191	-0.62265	-0.56337	-0.7616
0.5632	0.076516	-0.60255	-0.31464	-0.40917	-0.59451	0.11458	-0.39829	-0.50788	-0.22045	0.00042802	-0.14711	1.1027	1.1407	1.5314	0.64387	-0.031775	-0.001644	0.67142	0.38182	0.076557	-0.23375	-0.71817	-0.73785	-0.47617	-0.68757	0.5505	-0.73207	-1.7533	-1.5739	-1.54	-0.1391	-0.14367	0.68152	2.1754	1.4027	1.108	-0.15037	0.25264	0.56969	0.2226	0.049429	0.85388	0.3578	-0.34568	-0.81083	-0.95897	-0.365	-0.28386	1.8773
1.9711	0.9815	0.60829	-0.90829	-1.2625	-1.214	-0.8168	-0.60183	-0.51787	-0.70341	0.44853	1.7329	2.8561	0.96394	-0.20869	-0.37488	-1.3612	-0.67463	0.7327	-0.69583	-1.4287	-1.1474	-0.65208	0.11175	0.10799	0.062365	0.47748	-0.096371	-0.23628	-0.59624	-0.74561	-0.50959	1.8184	1.9688	1.1881	0.888	-0.12927	-0.49652	-0.27775	-0.63271	-0.29744	0.023388	-0.50993	0.39465	1.0782	-0.034121	0.41514	0.43583	0.088705	1.1012
0.28983	1.2255	1.5226	0.21931	-0.41247	-2.4032	-2.6775	-0.63211	-2.0207	-0.78637	0.20849	1.2257	1.2035	0.71439	0.023096	0.12052	0.70311	0.41329	-0.053937	0.088698	-0.024954	-0.58371	-0.3451	0.83712	1.6359	0.75901	1.7243	1.0505	0.28634	-0.90031	-0.9406	-0.31876	1.3435	-0.54402	-0.57956	-0.085783	-1.1802	0.32983	-0.3494	-0.30572	-0.15445	-0.099533	0.099279	-0.82799	-0.46013	-0.44864	-0.65695	-0.64714	-0.39017	-0.19451
0.4078	0.35258	-0.19793	0.48822	-0.0066357	-1.343	-0.77999	-0.27572	-1.0763	-1.0569	-1.0483	2.153	1.1966	-0.29701	0.64952	0.46625	0.049584	-0.076017	1.2103	1.4983	-0.42902	0.52373	0.26832	0.72314	-0.41388	-0.83591	-0.15513	-0.39286	-0.50693	-1.439	-1.0611	-0.906	-0.022495	1.0954	-0.82076	-0.4304	1.3122	0.72506	-0.0031221	0.38824	0.03482	0.16843	-0.026371	0.047373	-0.75623	1.1101	1.1378	-0.71672	-0.25209	0.52952
0.62097	0.76783	0.52831	0.043093	-0.48508	-0.083401	0.16942	0.070184	0.35671	-1.917	-0.2942	0.31987	0.20687	-0.054601	0.62527	0.12459	0.76966	-0.085739	-0.76587	0.1429	-0.47518	-0.031103	-0.086527	0.041016	-0.24543	-0.30212	-0.40115	-0.73865	-0.6864	0.056742	-0.97226	-0.7198	0.4187	0.17189	0.47754	0.521	0.16528	0.4345	0.4866	0.33073	-0.036869	-0.099354	-0.28313	0.7915	1.1866	1.6269	0.58837	1.1812	1.0031	0.41167
0.39751	-0.89123	-1.7703	-0.8711	-0.023207	0.72142	1.1093	-0.82481	-0.0096366	-1.7308	0.1028	0.85707	2.1148	0.84537	0.53536	0.54823	0.57384	0.40565	0.091539	-0.40137	0.0077688	1.3862	0.14762	-0.7049	-1.2437	0.028229	0.93487	-0.93278	0.21171	-0.032582	-0.19706	-2.8992	-0.99255	0.78065	0.84749	-0.059385	-0.99652	0.10621	0.025269	0.09389	0.69676	-1.2342	-0.95787	1.0214	-0.076696	-1.0623	1.0785	1.0138	0.80598	2.3315
-2.1134	-1.4088	0.60925	-1.3394	-0.7449	-0.14943	0.93851	-0.68415	0.75069	0.1662	-0.36933	-0.99846	0.98694	1.4379	1.6022	1.37	1.1756	0.58644	0.43019	1.6791	1.0506	0.69728	0.7277	0.14356	-0.14734	-0.45942	-0.99075	-1.6464	-0.54559	-0.86983	-4.0959	-2.4174	-1.2661	-0.38018	0.026859	1.5365	1.4404	0.36779	0.85066	1.2239	0.75383	0.73601	0.47464	-0.17378	-0.4032	0.39503	0.31694	-1.1054	0.69739	0.91627
-0.38094	0.29831	-0.59198	-0.063456	0.90112	0.57645	0.47233	-0.66751	-1.4911	-0.24824	-0.14578	0.070594	0.38005	-0.64756	-0.09709	0.50514	0.62235	0.12994	0.71949	0.6018	1.3085	0.5702	-0.69882	-0.81408	-0.35116	0.1505	-0.1478	-1.3487	-0.85179	0.64323	-0.92783	-2.3802	1.1734	1.6065	1.1642	0.89378	0.048474	-0.21214	-0.22143	-0.33343	-0.47153	1.9049	0.49821	-0.41959	0.85372	-0.59763	-2.059	-0.65408	-0.49722	-1.1697
1.6595	1.861	1.6475	-1.2596	-1.3635	-5.1148	0.91259	1.9997	-0.50089	-1.2184	-0.28085	-1.6513	-0.56526	0.18774	0.01546	0.92664	1.486	0.10164	0.34446	0.84146	0.4281	-0.151	0.96657	2.0804	-0.62886	-0.12163	-0.0035942	-0.4229	-0.8291	-0.74609	-0.72261	-0.68707	-0.27342	0.28633	-0.37857	0.90159	0.63605	0.43101	-0.36642	-0.78185	0.48507	0.63067	-0.49234	-0.061725	0.45378	-0.36679	-0.091595	-0.21859	-2.0102	-1.0561
-3.43	-1.2017	1.8159	0.22559	-1.4996	-0.94041	1.3817	0.74223	-0.43753	1.1915	2.1035	0.53843	1.1654	-0.037953	0.16018	0.26962	0.21031	1.0091	0.80712	0.08294	-0.61788	-0.68373	-0.58455	-0.53345	-1.5983	-1.1387	-0.15573	0.74327	-0.79089	-0.56234	-0.17464	-1.2247	0.57015	0.76548	-0.20111	-0.20816	0.7767	0.69439	-0.073008	-0.45022	1.9512	1.0041	0.88898	0.43327	-1.3841	-0.22555	0.055322	-0.38357	-1.2673	-1.2797
-0.098065	0.42585	0.61471	-0.16135	-0.99099	-0.3843	-0.73335	-1.2608	-0.51967	-0.18614	-0.41297	0.4355	-0.065658	-0.47902	-0.35552	1.2909	1.8089	0.71636	0.020513	0.92185	-0.053145	1.4564	2.7769	0.02181	-1.625	0.87382	0.06084	-1.6846	-1.4392	0.87588	0.2128	-1.0422	-0.21348	0.053683	-0.75504	-1.1589	-1.1262	-0.70349	-0.0029625	-0.29507	0.9561	0.93194	0.5098	0.35872	1.546	0.13245	-2.9509	-0.92988	-0.42122	-0.88468
1.2557	1.2679	2.6973	-1.8708	-2.6712	-1.7536	-1.2875	-1.1806	0.51591	-0.065605	-0.065233	-0.10839	-0.53148	1.1179	0.33688	-0.0057435	1.8083	1.2317	0.26352	0.94776	0.58238	0.58292	0.19046	0.96241	-0.11533	-0.87686	-0.78936	-1.0853	-0.57618	-1.6715	-3.0837	-0.91336	1.6179	0.90902	-0.10361	2.0974	1.0547	-0.098877	0.36485	-0.056931	0.46427	0.034804	-0.50739	-0.43758	0.19293	0.53454	-0.48024	-0.61334	0.41148	-1.4441
-0.19674	-0.076239	0.80235	0.76534	-0.11297	-1.0869	-1.9579	-1.783	-1.5687	-1.4715	-0.28811	0.51613	2.1074	1.87	1.1598	0.60511	0.98605	1.2459	1.2815	0.68348	0.15591	0.027589	0.41936	-0.28533	0.34704	0.30566	-0.14539	-1.2767	-1.9366	-1.9713	-1.4923	-1.6799	-0.38164	0.78428	0.73722	0.69322	0.89999	0.3614	0.85815	-0.16235	0.64775	1.1528	0.84772	0.17021	-0.93761	-0.25708	-0.37277	-0.58228	-1.3507	-0.96592
-0.2873	-0.043457	-0.57272	-0.89141	-0.66187	-0.89756	-0.25646	0.089929	0.33885	0.57127	0.071651	0.94608	-0.19103	0.48955	0.79305	-0.14477	0.53061	-0.22131	-0.68936	0.32266	0.88215	0.79701	2.5732	1.7707	2.0339	0.047889	-1.7478	-1.1965	-1.1804	-1.2199	-1.4924	-1.0318	-0.7126	-0.79007	-0.44693	-0.48422	-0.44589	-0.32448	-0.64216	-1.2028	0.40199	0.65705	0.51819	2.8223	1.8497	1.5403	-0.16881	0.41091	-0.88681	-0.46325
-0.84054	-0.016764	2.3045	0.082551	-1.0192	0.15221	-0.28075	-1.2268	-1.3491	0.33887	0.55385	-1.4515	1.6385	1.2833	-0.85692	1.9108	1.4261	0.086998	0.46123	-0.38067	-1.3548	0.013786	0.11053	-0.93837	0.24653	-1.1192	-1.3437	-0.64306	-0.29903	-0.49451	-0.42779	-0.38418	1.4687	1.5275	-0.92291	0.9941	0.94756	0.517	0.64929	-0.58132	0.87343	1.0049	0.25733	0.67211	-0.87407	-1.9563	-0.46193	-0.66528	0.34458	2.4858
0.85266	0.92245	0.62759	0.29212	0.23898	0.03953	-0.057822	-0.71189	-0.70843	-0.43004	-0.52999	-0.39492	-0.0043925	-0.34228	-0.24973	-0.14044	-0.0059206	-0.15077	-0.020686	-0.13568	-0.082154	0.045158	-0.10972	-0.29268	0.78866	0.17793	-0.023961	0.033663	0.066968	0.35815	0.29431	0.55097	0.89956	1.0481	-1.1365	-0.98632	-0.77393	-1.1239	-1.5644	-0.49094	0.40126	1.1985	0.19641	1.3535	0.23632	1.2151	0.48248	0.13849	0.17729	-1.5362
0.87992	-0.78554	-0.76738	-1.2954	-0.036476	-1.8653	2.9502	-0.28304	-1.0057	0.65021	0.76854	-0.52045	3.005	0.13916	-0.31923	-0.094622	-0.41529	-0.49481	-0.82522	0.75671	1.2462	-0.52883	-1.8427	0.62714	-0.77772	-0.29209	0.32168	0.19445	0.1636	2.0325	0.87696	-0.38721	0.31869	-0.17968	-0.99813	-2.505	0.53968	0.44958	-0.21223	-0.70342	0.053419	0.17778	0.38391	0.12261	-0.36649	-0.32172	-0.17107	0.27751	0.54132	0.61279
0.027106	0.87169	0.57373	-0.0029373	0.082633	-1.3508	-0.7552	-0.93404	-0.86493	-1.0571	-1.8917	0.21488	2.083	1.2726	0.868	0.45844	0.98378	0.69253	0.31474	0.6856	-0.02231	0.19895	0.54904	0.22028	0.38238	-0.94825	-0.58859	-0.56722	-1.7165	-1.9701	0.034082	-0.34488	2.289	-0.057911	-1.6568	0.40585	-0.41761	-1.0254	0.81868	0.62475	0.99399	1.3247	0.36249	-0.63689	-0.56502	1.4202	-0.082456	0.5145	-0.41576	-0.54279
0.78231	0.58829	0.7187	-0.3702	-0.81867	-1.142	-1.297	-1.6805	-0.51412	-0.46513	-1.4003	0.24116	1.1635	0.17559	-0.27189	1.2581	2.2095	1.3778	0.76749	1.3378	1.2769	1.7637	0.16757	-0.26915	-1.4219	-1.8953	-1.5452	0.10916	-1.2816	-1.0151	-0.42689	-1.2928	0.63553	1.3007	0.20284	0.099921	0.29705	-0.11965	0.20014	0.66891	0.68494	1.4213	0.67495	-0.38886	-0.5132	-1.4011	-1.078	-0.32923	-0.60755	-0.53984
0.97308	1.0804	2.4899	-0.48687	-0.1043	0.013217	-1.1986	-1.1841	-0.35175	-0.70169	-1.3377	-1.1655	0.39545	0.10215	-0.33577	-0.21669	0.38323	0.08855	-0.04216	-0.27602	-0.17432	0.28597	1.0749	-0.19395	0.14671	-0.57118	0.19817	-0.25839	-0.19219	0.066871	-0.4533	0.18013	1.5806	1.2021	1.0008	1.2254	1.1492	0.6769	-0.01735	0.18662	-0.70316	-0.9798	-0.14464	-0.7167	-0.11589	0.44612	-2.1774	-0.85727	-3.1309	-2.9277
-1.2969	0.67673	0.88078	-1.7485	-0.98564	0.1569	-1.0756	-0.65954	-0.59146	-0.96558	0.86264	2.3633	2.2858	0.38892	2.2229	0.018642	1.255	-0.10124	-0.77138	0.35135	-0.46169	-0.30179	0.30271	-0.20433	-1.7998	-1.7969	-0.27946	-0.32167	0.5229	-0.67827	-1.1351	-0.13419	0.87403	-0.65156	0.29088	1.5881	1.1254	1.0657	-0.44209	0.19736	0.98023	0.35305	0.75536	0.8401	-1.373	-2.1819	0.18548	0.33189	-1.4258	-0.34786
[truncated: 60 more columns]
