# Supplementary material for: Neuronal correlates of cognitive function in patients with childhood cerebellar tumor lesions
Source: PLoS One. 2017 Jul 10;12(7):e0180200. doi: 10.1371/journal.pone.0180200 (PMC5503240; doi:10.1371/journal.pone.0180200)
Supplement: S6 Dataset — (ZIP) [file pone.0180200.s013.zip › WM_2back_tc_C20.csv]

-1.1189	0.36286	-0.10675	-0.88991	-0.51473	-0.17917	0.061844	-0.33961	-0.3595	-0.63199	-1.6265	-0.049064	0.68335	1.1789	1.2208	1.4498	0.69039	1.3635	0.65544	1.4975	0.93416	0.72949	0.29214	0.58364	-0.27998	-2.1032	-1.5842	-1.7881	-0.2918	-0.89079	-1.6197	-1.066	0.013969	-0.34426	0.87364	0.51962	0.60863	0.90665	0.66819	1.4766	1.2337	0.0075134	0.17914	0.19937	0.53782	0.060611	-0.36348	0.19128	-0.71143	-2.1795
-1.3761	0.83729	0.094364	-1.609	0.40988	-0.48376	-0.57216	0.48086	-1.0896	0.081373	-1.1249	-0.091052	1.6481	0.098393	0.56736	0.84632	-0.93575	-0.12778	1.8382	1.6962	0.52738	0.53615	0.30692	0.48384	0.042013	0.10906	0.051069	0.015045	-0.17062	-1.7013	-1.5964	-1.6708	0.011642	1.4428	0.88575	-0.69274	-0.35681	0.41456	-0.45917	0.34463	0.73748	1.1756	1.4554	0.31683	-1.1052	-1.4458	-1.3476	-1.2595	-1.1187	-0.16138
1.2106	-0.16216	0.18635	-0.2014	0.57934	-0.13601	0.10561	-0.19917	-0.35447	-1.0601	-3.1554	-1.8728	-0.13752	0.41195	1.3989	1.0869	1.5241	1.4209	0.22864	0.51783	0.46444	0.047154	0.88562	-0.43059	0.088329	0.30143	0.28569	-0.52628	-1.2714	-1.6096	-2.9556	-2.1286	0.61144	-0.19153	0.27517	0.45323	1.6308	1.392	2.0196	2.204	1.3868	0.20013	0.39473	-0.19485	0.22503	0.85793	-1.4673	-1.5384	-2.3089	-0.77008
-1.0288	-0.54604	-0.065992	0.32316	0.21119	0.20663	0.34076	0.22682	-0.72109	-0.90167	-1.0878	-0.1083	0.40274	0.8745	0.064962	0.60801	0.90299	1.215	0.92032	0.64785	0.64323	0.5725	0.22118	-0.72292	-0.63183	-0.7345	-1.2066	-0.97694	-1.3805	-1.0365	-0.78498	-1.1541	-0.96311	0.98797	1.7017	1.4114	0.82889	1.0778	0.78625	0.77323	0.90252	0.56805	0.44233	0.23126	-0.10584	0.060096	-0.076802	-0.34891	-0.66992	-2.2282
-0.29247	0.41722	0.68283	-0.50159	-1.4649	-1.7049	-0.91573	-0.53467	0.27398	0.62767	0.24401	0.94659	0.42608	0.065275	0.70183	0.043534	0.70054	0.36568	0.2131	0.57621	0.54881	0.96079	0.38591	-0.24725	-0.58067	-1.0831	-1.1412	-0.64678	-1.0043	-1.3059	0.46568	0.73889	0.94558	0.85906	0.80524	0.52093	0.82881	1.0237	0.40795	0.6818	0.26084	0.36647	0.72368	-0.19289	-1.0549	-1.6382	-1.9513	-1.9382	-1.5878	-0.79196
-0.59676	-1.2117	-0.38783	-0.10372	-1.6208	0.32113	1.0187	0.793	-0.20921	-0.64928	-1.4268	0.52011	0.9425	1.1237	1.2784	0.77139	0.55132	0.77769	0.43077	0.73102	1.3903	1.3138	0.71787	-0.2129	-0.27566	-0.42032	-1.0936	-1.4448	-2.263	-2.2888	-1.901	-1.1717	-1.8359	-0.59996	0.33407	-0.77746	0.80642	1.5613	2.0873	2.135	1.5891	1.4529	0.88261	0.6151	0.41573	0.04531	-0.67069	-1.2077	-0.71251	-1.0425
-0.51522	0.15676	0.030929	-0.6446	-0.15139	0.10442	-0.73321	0.0054172	0.097216	-0.39105	-0.10646	-0.16092	0.2168	-0.177	0.3719	0.6153	0.65616	0.80492	1.0131	0.31651	0.99294	0.76625	0.26558	-1.0893	-0.10206	-0.20093	0.2376	-0.23852	-1.4832	-1.7692	-2.0135	-1.2085	0.27244	-0.0063466	1.0273	0.95719	0.48548	0.54978	0.95195	0.58739	0.93877	1.2427	0.93834	0.74439	0.36641	-0.59856	-0.66396	-1.6231	-1.4893	-0.98131
0.0069659	0.057274	-0.097536	-0.31726	-0.51676	-0.4536	0.25816	-0.10202	-1.157	0.12599	-0.43661	-0.24866	0.4922	0.6546	0.24032	0.62036	0.18317	1.2092	0.90834	0.72038	0.33556	0.5566	-0.32597	-0.65106	-0.34547	-0.57764	-0.64714	-0.93837	-0.88418	-0.037999	-0.20569	-0.87273	-0.29477	-0.18829	-0.07133	0.51339	0.20496	0.11717	1.0619	1.088	1.3457	1.9528	1.2373	0.80808	0.51314	0.059406	-0.64188	-1.0152	-1.4057	-1.8815
0.26567	0.52631	0.80865	0.75999	0.52399	-0.52323	-0.97519	-1.2819	-1.8169	-1.6719	-1.7696	-0.32401	0.71117	0.88195	1.2712	0.93625	0.6204	0.98095	0.77152	0.4421	0.29226	0.04708	0.013419	-0.32818	0.072232	-0.16397	-1.0834	-0.082943	0.58101	-0.53438	-1.3927	-0.6203	0.30973	0.125	0.13009	0.56263	1.2925	0.83663	0.58882	0.36031	0.59435	1.4939	1.2274	-0.69272	-1.4657	-0.60615	-0.18198	-1.3517	-1.86	-1.2913
-0.11563	0.119	-2.2269	-1.0301	1.5159	-0.27768	-0.3928	-0.12558	-0.88337	0.16309	0.51116	1.4765	0.83008	-0.18395	0.21597	0.5222	0.077786	0.42477	1.2571	0.011593	0.43374	1.3937	0.30919	0.20359	-0.16852	-1.5818	-2.4448	-1.2459	-0.67332	-0.75807	-0.35757	0.70269	2.3281	0.41161	-0.053837	-0.61183	0.092559	0.056328	0.64674	-0.23502	-0.14935	0.81004	-0.25842	0.4253	0.51586	-0.34246	-1.2634	0.13735	-0.32124	-1.5542
0.14848	0.46632	-0.028712	0.47907	0.70063	0.27476	-0.66709	0.1685	0.38935	-1.3328	-1.5558	-1.9408	-1.3419	0.10219	0.68509	0.66161	0.64341	0.5906	0.73919	0.83377	0.16627	0.39762	0.40335	1.0487	0.3983	0.4263	-0.73397	-1.0712	-1.5175	-1.1363	-0.96485	-0.25308	0.63384	0.02957	0.15912	0.74286	1.3033	0.93253	0.2651	0.7805	1.0508	0.31933	0.26924	0.66403	-0.19134	-0.98751	-0.88085	-1.4725	-1.5872	-0.87661
0.71704	-0.18537	-0.44548	0.37446	0.33123	1.5226	-0.3966	-1.9153	-2.0115	-1.2125	-1.0598	-0.26411	0.62707	0.66432	0.96587	1.4229	0.43051	0.75433	0.95609	1.303	1.217	0.69813	-0.64809	-1.4649	-0.60691	-1.1485	-1.5628	-0.039258	-0.76656	-1.7126	0.081268	0.14581	0.45587	1.2916	0.87646	0.31134	0.29955	0.45531	1.0638	1.8365	1.3083	0.38226	-0.13737	-0.35051	-1.3853	-2.0577	-2.2682	-1.4274	-0.30932	0.096894
2.2842	2.0953	-0.89739	-1.3017	-0.43595	0.21405	-1.1517	-1.8226	-1.0969	-1.1219	-1.6749	0.7968	0.96101	0.96421	0.6962	0.52428	1.0369	0.32032	0.29232	0.52519	0.74304	0.71274	0.84147	1.0225	-0.22449	-1.6302	-0.99452	-1.6734	-1.2931	-1.2623	-1.402	-0.37895	0.50786	0.4492	0.0085633	0.48003	0.50437	1.0592	1.5647	2.6694	1.2961	0.25675	-0.033798	-1.5205	-0.7676	-0.2802	-0.43671	-1.0842	-0.64418	-0.3496
1.055	1.1368	0.77427	-0.60967	-0.78411	-1.357	-1.0889	0.027298	-0.094923	-1.1656	-1.6779	-0.72395	0.29635	0.44458	1.4591	1.2454	0.1582	0.029722	0.4333	0.71673	1.8193	1.9105	-0.17723	-0.99282	0.84428	-0.17721	-1.3625	-0.91399	-0.32983	-1.9008	-1.2734	-0.81365	-0.65606	-0.25995	0.56087	0.60475	0.44113	0.89162	1.1414	1.7827	1.5411	0.57719	0.52216	1.2756	-0.81796	-1.5881	-0.53401	-1.3531	-1.3538	-0.36339
-0.97366	0.16203	-0.55455	-1.1261	-0.45071	0.18886	1.0757	1.4728	0.23631	-0.8556	-1.7304	-0.30662	0.81795	0.56886	0.79438	0.79077	-0.036061	0.14833	-0.0061647	0.046915	0.70983	0.65399	0.43022	0.4468	0.04806	0.11242	-0.17283	-0.87413	-1.6232	-2.176	-0.83806	-0.81931	0.1044	0.043869	1.1685	0.18826	0.63968	1.2709	1.0777	1.2065	0.76955	1.5502	1.0397	-0.12895	-1.339	-0.86972	0.18251	-0.74265	-1.142	-1.127
-1.4343	-0.40662	0.22739	0.84307	-0.43933	-0.72146	-0.4651	-0.78868	-1.0771	-1.0663	-0.70243	1.0244	1.1168	1.082	1.1222	1.4232	1.0664	1.1276	0.85374	0.16044	0.44513	0.47276	0.42012	-0.069259	-0.60745	-1.6049	-0.48891	-0.56951	-0.8464	-0.97635	-1.1255	-1.2495	0.15935	0.32299	0.59683	0.34089	0.83893	1.0721	0.97673	0.90482	1.2201	0.79357	-0.1847	-0.13999	-0.77414	-0.95975	-1.8967	-2.2326	-1.7249	-0.81468
-0.333	-0.65332	-1.6198	-0.68442	-0.0060198	0.095221	0.3736	0.96241	0.73083	-0.41488	-0.89948	-0.31445	0.60268	0.20084	0.73768	1.0301	0.53652	0.7958	1.1794	1.3529	1.4083	0.8619	0.24615	0.1294	-1.0761	-2.0402	-2.1209	-1.9033	-1.8652	-1.7646	-1.1161	-0.28371	0.031921	0.43299	0.86353	0.83729	0.86511	1.0076	1.1699	1.9692	1.7738	1.4981	0.90301	0.65325	-0.28625	-2.2243	-1.6429	-1.1541	-1.0941	-0.95647
-0.4729	0.56921	0.089706	0.42284	1.2946	0.45547	0.32552	-0.60378	-1.3829	-1.5487	-2.3274	0.0701	0.13575	-0.65515	0.89503	0.15457	0.24754	0.42637	0.64646	0.31942	0.90003	0.73378	0.078949	0.38091	-0.058562	-0.85438	-0.00045558	-0.20709	-0.4444	0.31814	0.10236	0.061095	-1.0036	-0.50406	0.75893	0.10879	-0.037157	0.88964	0.54408	1.7767	0.69292	0.1532	0.64785	0.70584	-0.22086	-0.16913	-1.5394	-1.4315	-0.50295	-1.7478
-0.091786	0.05458	-0.36558	-0.35099	-0.13907	-0.52107	-0.14843	-0.5262	-0.72054	-0.38506	-0.72242	0.28437	0.28598	0.51093	1.1098	1.0343	1.3341	0.79153	0.72216	0.4038	0.51824	0.14549	-0.35852	-0.5738	-1.3379	-0.76304	-0.71616	-0.52052	-0.61565	-0.7257	-0.47479	-0.18675	-0.21395	0.46543	1.143	1.1853	0.97876	1.257	1.2441	1.3424	0.60669	0.27285	-0.96311	-1.4342	-0.084447	-0.27858	-1.3952	-0.89616	-2.5012	-0.85317
2.0989	0.32893	-0.44975	-1.8321	-2.8129	0.49903	-0.54502	-1.3781	2.2518	1.9667	-1.0468	-0.48722	-0.67318	0.035462	-0.50564	0.54043	0.53178	0.90268	1.2534	1.5028	2.2598	-1.169	-1.6741	-0.9792	0.60994	0.40497	-0.60069	-1.7001	-0.050298	-0.2791	-0.3415	0.13285	0.79882	0.51397	-1.7108	1.1901	0.077085	-0.020775	-0.32118	0.0026613	0.5219	0.64304	0.72236	0.41095	-0.14119	-0.064284	0.32927	0.38105	-0.42093	-0.54088
0.19017	0.66526	0.18247	-0.61963	-0.54238	-0.038472	0.17917	-0.1723	-0.79361	-0.43103	-0.0072088	1.7196	0.27611	-0.12488	0.54106	1.1606	0.0045142	0.49348	0.46272	-0.64987	0.024352	0.28866	-0.30354	-0.38817	-0.87031	-0.86794	-1.6717	-2.044	-1.2899	-1.0298	-0.99421	0.88658	0.72941	0.44481	1.1695	0.20517	0.67791	1.8033	1.5187	1.7667	1.5517	1.1221	0.8123	0.52299	0.52504	-1.4448	-0.9053	-2.2557	-1.8053	-0.91967
-0.34981	0.76985	-0.19143	-0.17662	-0.042094	-0.88285	-0.87101	-1.3382	-0.63418	-1.2301	-0.70855	0.75361	0.48015	1.0276	1.5139	1.3941	0.92907	0.70131	1.0587	0.82483	1.0804	0.18628	0.55552	-0.45823	-0.89957	-1.8962	-0.74251	-2.147	-0.84959	-0.21192	-0.96508	0.32005	0.69746	-0.35708	0.52868	0.507	1.1825	1.718	1.2149	0.46259	0.052259	-0.030946	0.82797	-0.013156	-1.3386	-0.83979	-1.253	-1.6877	-0.56098	-0.31909
-2.2129	-1.1984	-1.3123	1.2452	1.0242	0.3604	0.43069	0.7754	0.15319	-1.3378	-1.0951	0.51265	0.87861	0.59617	0.40338	0.87953	0.54231	0.49726	0.30714	0.48559	0.45747	0.50657	-0.36974	-0.48574	-0.59694	-0.70765	-1.4715	-1.0822	-0.56644	-0.97924	0.02781	0.64838	0.42259	0.58737	0.98924	0.76826	0.51117	0.76802	0.52489	0.65594	1.0335	0.74109	0.68042	-0.22653	0.46253	-1.0354	-1.1454	-2.93	-2.4748	-1.8577
1.5066	0.76227	-0.74943	-0.41841	0.26964	-1.0033	-1.4788	-1.1034	-0.051814	-0.68356	-0.21437	-0.020543	0.054223	0.89188	0.28108	-0.4469	0.99536	0.79723	0.86442	1.4414	1.1802	1.064	0.42244	0.85428	0.10394	-0.5249	-2.0964	-2.2518	-2.2321	-1.9962	-1.2007	-0.26058	0.58765	0.95536	0.79837	0.42964	0.8345	0.51299	1.4104	1.5667	1.0236	1.1369	1.2809	0.451	-0.26258	-1.4756	-0.57433	-1.4332	-1.3718	-2.1877
[truncated: 60 more columns]
