# Supplementary material for: Neuronal correlates of cognitive function in patients with childhood cerebellar tumor lesions
Source: PLoS One. 2017 Jul 10;12(7):e0180200. doi: 10.1371/journal.pone.0180200 (PMC5503240; doi:10.1371/journal.pone.0180200)
Supplement: S6 Dataset — (ZIP) [file pone.0180200.s013.zip › WM_2back_tc_C23.csv]

-2.4098	1.017	1.0266	0.90436	1.0703	-0.53253	-0.58041	-0.50047	-0.63727	-0.93399	-1.1621	1.1332	-0.24826	1.1377	0.28695	0.5424	-0.94859	2.0573	0.79568	0.37556	-0.086884	-0.51644	-1.0272	0.49549	0.87916	-0.76488	-1.7374	-1.7727	1.1438	-1.5887	-1.347	0.03313	-0.26952	0.50178	2.0382	0.66	0.65471	2.0494	0.65388	0.84111	0.37183	-0.91642	-0.29363	-0.3655	-0.33165	0.32206	0.88322	-0.031377	-0.6818	-2.1071
-1.0126	2.4255	1.0075	-2.4227	0.40229	-0.67225	0.52984	0.56823	-2.1904	-0.28928	-2.9734	0.1821	2.5958	-0.44351	1.3408	1.1801	-1.0947	0.24859	1.7323	-0.13672	-0.029666	0.32578	0.13509	0.92657	-0.48569	-1.199	-0.138	-0.51614	-0.37597	0.19886	-1.112	-0.81154	0.68891	1.4656	0.96888	-0.2187	-0.16983	0.13052	0.24947	-0.42534	0.42338	0.94177	0.046885	-0.798	-1.3489	-0.32836	-0.38008	-1.0563	-0.67636	0.14293
1.1018	-1.2375	0.010463	-0.67505	-1.5094	-1.7905	-0.4535	-0.30458	0.091312	1.1596	-0.0086486	0.93558	0.76671	0.055352	1.0091	1.3104	1.039	1.1489	0.26589	-0.1486	0.11466	0.19065	-0.17121	-0.81508	1.0967	1.925	-0.57411	-2.0695	-2.2154	-0.76372	-1.8216	-0.9615	0.72919	-0.33685	-0.076894	0.68068	1.6007	-0.45169	0.19998	0.45166	-0.35493	-1.3911	0.046432	0.33203	1.7833	3.0094	-0.9267	-0.89872	-1.3957	1.2216
-0.25121	0.093631	0.35485	0.46309	0.28827	0.077815	-0.029003	0.28069	0.2651	-0.010882	0.45055	1.0729	-0.16423	-0.1415	-1.2167	-0.69485	-0.56401	-0.41391	-0.7255	-0.072852	-0.0035816	-0.13267	-0.29428	0.048551	0.7053	0.18185	-0.46619	-1.0121	-0.27718	-0.21574	0.85782	1.2965	1.4433	0.95108	-0.60454	-0.91632	-0.16036	-0.25147	-0.86176	-0.66201	-0.54142	-0.52261	-0.30645	-0.14765	0.74865	1.6535	1.8732	1.8757	1.4133	0.73284
-1.521	0.26073	0.3311	-0.96269	-1.7753	-1.0489	-0.46804	0.79022	0.82572	1.1833	1.719	2.1318	0.79356	0.32292	0.18986	-0.97294	-0.63468	0.51031	-0.79642	-0.91844	-0.17825	-0.35299	-0.85746	-1.4887	0.0040625	-0.16256	0.27345	0.35377	-0.057368	0.4611	1.6606	1.917	1.5868	1.1242	0.37381	-1.2625	0.21773	-0.18638	-0.7353	-0.56489	-1.0996	-1.2598	-0.19295	-0.081795	0.14575	-0.26143	-0.017872	-0.8913	0.90077	1.4031
1.413	-0.25496	0.6413	1.9809	2.578	0.17196	0.99381	-0.13467	-0.75432	-1.267	-1.0761	-1.4365	-0.82039	-1.2538	-0.76201	-0.71229	-0.86126	-0.33966	0.10672	0.090097	0.34666	-0.17581	-0.25348	0.14962	0.13534	0.28526	0.38633	0.13515	-0.54578	-1.3336	-1.7338	-0.69588	-0.59325	0.88489	0.85559	0.47965	1.6763	0.77022	1.1134	1.3742	1.4158	1.3879	0.59852	-0.038987	0.18861	-0.42044	-0.9043	0.30555	-0.75895	-0.92836
0.44418	-0.18885	0.7904	-0.90582	-0.97371	0.03884	-0.66551	0.37579	-0.54805	-1.4532	0.69012	0.23966	-0.12408	1.1169	0.35403	1.0654	1.1067	1.8458	-0.23587	-0.77759	0.82538	-0.31903	0.31276	-0.36399	-1.9881	-0.74344	-0.38259	0.64445	-0.20082	-0.95697	-1.8345	-0.98468	1.1109	-0.37995	-0.062593	1.009	0.51455	0.54576	1.223	0.3739	0.87748	0.11637	-0.3526	-1.0541	-0.1095	1.9809	0.3297	1.3472	0.69328	-1.3585
0.43483	0.62507	0.30812	-0.072777	-0.77853	0.035313	0.03513	-1.2338	-0.85093	1.1426	0.575	0.019765	0.7648	0.14323	-0.36934	0.54791	-0.46937	0.018599	0.48753	-0.4444	0.025062	0.57322	-0.79292	-0.32685	-0.55771	-0.52959	-0.65813	-1.1657	-1.1043	-0.33689	-0.95766	0.10099	0.88543	0.4186	0.74235	0.82656	0.10825	1.1754	0.85358	0.67228	1.1812	0.86497	1.2603	1.0626	0.51656	0.8847	-0.31422	-0.55586	-1.3689	-2.1116
0.18849	0.4305	0.6809	0.96661	0.80647	-0.14436	-1.704	-1.9562	-1.2505	-0.65654	-1.1218	0.27914	0.66434	-0.083055	0.49965	0.72761	0.38151	1.2292	0.29758	0.068572	1.076	-0.28101	-1.4952	-1.9371	0.60665	1.5096	0.60484	1.9186	1.2652	-0.38753	-2.0745	-0.43537	0.30757	-0.68761	0.0091228	0.40683	0.65745	0.65545	0.4489	-0.32773	-1.4508	-0.88374	-1.0343	-0.70895	-0.47676	0.11569	0.19473	0.33301	0.71702	-0.20838
1.0577	1.6186	-1.5186	-0.24062	1.1421	0.32889	-2.064	-0.89532	-0.54612	-1.083	-1.5606	0.82075	0.17798	0.03066	0.22702	0.23361	-0.52099	-0.013748	1.3951	0.12223	0.005655	0.45264	0.39434	-0.022612	-0.22753	-0.16986	-0.034105	1.3449	0.60986	0.82686	-0.90934	2.2196	1.3744	0.82143	0.25847	-1.2277	-1.2285	-0.67059	-0.51924	-0.67919	-0.038141	-0.25814	-0.65133	-0.88043	-0.72603	-1.8579	-2.8371	0.18068	2.174	-0.23039
1.197	0.51631	-0.24531	0.58243	0.45093	0.47246	-0.081072	-0.51996	-0.3494	-1.6209	-2.2448	-0.41582	-1.0328	0.60087	-0.039424	-0.077067	0.14834	1.0612	1.2267	0.47498	0.91578	0.90904	0.53034	0.16296	-0.58748	-0.54929	-0.55566	-0.69173	-1.1496	-1.4597	-2.3723	1.1069	1.3834	0.6356	0.012423	0.88055	0.53604	0.76125	-0.50612	0.91868	1.0438	1.9323	-0.24922	0.063945	-0.18415	-1.5745	-0.06694	-1.4096	-0.52547	-0.032199
0.12809	-0.55109	-0.22429	-0.62407	-0.32273	1.0608	-0.068344	-1.7033	-2.0899	-0.46172	-1.0193	0.5484	1.0076	0.40213	1.1613	2.077	0.82422	1.0191	0.9475	1.0761	0.95715	0.50289	0.63872	-0.50894	-0.22134	-0.80336	-2.3424	-1.8435	-2.198	-0.42931	0.76335	0.56019	0.20339	0.81416	0.87278	0.063246	0.68136	0.34029	-0.0089287	0.49292	-0.22679	-0.55168	-0.27808	-0.93696	-2.0079	-1.1283	-0.61238	0.35996	0.94108	-0.037445
0.8727	1.1341	-0.14013	-2.1148	-1.4467	1.3021	-1.1735	-1.7275	-0.14465	2.3268	1.4879	1.3949	-0.30372	-1.1536	-0.1312	-0.43284	1.0041	0.42867	0.95855	0.8989	-0.85762	0.31154	-0.32631	-0.80132	-0.082308	0.65099	-1.0993	-1.3115	-0.9141	-0.35815	-0.63078	0.6884	-0.44636	-1.0191	-0.18762	0.65556	-0.17991	0.53944	-0.025801	2.7203	0.73458	-0.33929	0.30705	-0.37249	1.9748	1.5406	-0.7218	-1.8924	-1.3962	-1.1315
0.46227	0.42834	-0.19769	-0.77148	-0.46429	-0.76622	-1.0417	-0.809	0.038973	-0.46067	-1.0367	0.068508	0.51154	1.3142	2.3719	1.6327	0.13603	0.44596	0.79007	0.49073	1.3987	1.245	-1.6464	-2.2508	0.23928	-1.513	-1.811	-0.50052	0.80821	-1.0827	-0.57358	0.30888	-0.072333	-0.16873	0.92539	0.89132	0.79906	0.62268	0.38634	1.5513	0.44401	-0.46791	-0.89688	0.096223	-1.6252	-1.8654	0.47128	-0.23897	-1.5517	1.251
1.1772	1.1288	-2.3739	-1.6216	-0.32371	-0.86051	0.10054	0.24428	-0.2793	0.12438	-1.066	0.20151	0.9238	0.6128	1.1116	2.2067	0.84151	0.78413	0.46385	-0.40415	0.81667	0.043587	0.041938	-0.7407	-1.2847	-0.60708	-0.301	-1.0422	-1.107	-1.5652	0.30399	-0.33895	0.90171	0.46238	1.896	-0.10877	-0.89667	0.033194	-0.44131	1.2018	0.23263	0.8182	0.6864	-0.41302	-1.0887	-1.3754	-0.79307	-0.18868	-1.2814	0.72049
0.49068	0.81543	0.46808	-0.86074	-0.98788	-0.94794	-0.43106	-0.86782	-1.6149	0.40904	0.77617	1.0238	0.029007	0.077766	0.1099	0.99543	1.0178	0.85357	0.46807	0.16165	-0.37567	0.10758	-0.55386	0.065054	0.88405	0.65665	-0.86607	-1.883	-1.5486	-1.4252	-1.0251	0.0095596	1.2717	0.57008	0.52991	0.74466	1.0343	1.0035	0.42411	1.6045	1.6409	-0.0058251	-0.21527	-0.50088	-1.1309	-1.7742	-1.6919	-1.7482	-1.59	-0.40586
-0.2802	-0.8521	-0.26459	-0.84793	-1.1076	-0.50012	0.14821	0.15433	-0.20397	-0.36532	0.23483	-0.32231	0.85311	0.2067	0.8278	1.0534	1.087	0.040684	1.3728	1.1923	1.25	1.5676	1.9862	0.28014	-1.0672	-2.571	-1.8233	-1.3	-0.98153	-0.74609	-0.41897	-0.72627	-0.38294	0.54004	0.067941	-0.4365	0.88897	-0.1355	0.032159	1.0296	0.70679	-0.029784	1.3208	0.47143	-1.2936	-1.5295	0.40409	-1.0245	-0.34415	-1.2761
-0.99237	0.60837	-0.53015	-0.1968	0.66409	-0.41291	-0.28778	0.19769	0.37622	-0.78165	-2.2067	1.3359	0.58053	-0.72822	1.413	1.4645	0.149	0.59927	0.058709	-0.48061	-0.12429	0.4379	-0.8053	0.27352	-0.65775	-0.47507	0.10711	-0.12766	-0.31064	0.14492	-0.010215	0.89805	0.42718	-1.3809	1.2961	0.54398	-0.061804	0.5842	-0.22904	0.95091	0.93656	-0.37159	-0.25588	-1.1665	-1.6618	-0.93724	-1.4213	-0.042578	2.2024	-0.25724
0.55956	0.32052	0.038784	-0.021308	-0.14656	0.11442	-0.27288	-0.17757	0.21037	-0.020346	-0.10686	0.20007	-0.20863	-0.20462	-0.19257	0.05658	-0.25104	0.046013	-0.086101	0.06458	0.13865	-0.07993	-0.19808	-0.14842	-0.49852	-0.33868	-0.17148	-0.20157	-0.0034978	-0.013286	0.49453	0.53056	-0.088658	0.14532	-0.80111	0.90013	-0.028827	0.051562	0.42291	0.9496	1.5251	0.3068	-0.78728	-1.0633	0.70428	-0.84986	-0.036428	0.12997	-2.0421	-0.15119
0.05039	-0.96413	-0.93723	-1.5552	-1.768	2.9045	0.66747	-1.4971	2.0946	3.3167	-0.9239	-0.59066	-0.33496	-0.3866	-0.74478	-0.28778	0.75849	0.20042	-0.2556	0.42406	3.8261	-0.54501	-1.0379	-0.71617	-0.37978	-0.25793	-0.41833	-0.85936	0.23385	-0.31133	-0.5848	0.077633	0.20689	-0.34835	-1.3747	1.0664	0.1246	0.055987	0.14864	1.3863	-0.22573	-0.13292	-0.086639	0.098655	0.076369	-0.26715	-0.54577	0.3811	0.44128	0.071172
0.73496	1.5559	0.40258	-0.79904	-0.92753	-1.0146	-0.45563	-0.045621	-1.4694	-1.3091	-0.48641	1.6926	0.21483	-0.21308	0.40081	0.96682	-0.031633	1.2944	1.6461	-0.13169	-0.095882	0.26113	0.39645	-0.050857	-0.88039	-0.33757	-1.6547	-2.022	-1.6628	0.963	1.1461	2.529	-0.41768	-1.3335	0.40521	0.26667	-0.7024	1.7959	0.90222	1.0641	0.8525	-0.58727	-0.42405	-0.59483	0.044528	-1.8305	-0.38538	-1.22	0.30994	-0.21321
-0.37214	0.24644	-0.89476	-0.40745	-0.40869	-0.92517	-1.2207	-0.31382	0.020598	-1.1053	0.15974	1.3885	0.62471	1.3303	1.7439	2.4187	0.74249	-0.18321	0.36928	-0.072318	0.76684	0.12118	-0.54343	-0.52795	-1.6422	-1.038	-0.10967	-1.6841	-0.26126	0.7079	-1.998	0.33307	0.90709	-0.12407	0.32558	1.2223	0.33668	0.90641	1.2826	0.19378	0.67026	-0.41863	0.24512	-0.061758	-1.5515	-0.93136	-1.042	-1.1556	-0.23268	-1.0288
-3.2143	-1.5286	-1.7965	1.7372	0.59156	0.013046	0.30199	0.94247	1.0959	-0.41136	0.30762	1.6217	0.60918	0.38701	0.35201	0.5382	-0.047715	0.0055839	0.21028	-0.15625	-0.39825	1.4078	0.027558	-0.86181	0.47688	0.22343	-0.22362	-0.67426	-0.63827	-1.0248	-0.65407	0.22624	-0.75671	-0.58041	-0.60396	-0.35649	-0.56568	0.46706	0.29863	0.73668	0.76295	0.95461	0.53715	0.56078	0.95092	2.3119	1.3946	-2.1732	-2.3079	-0.79764
0.6086	-0.55616	-2.6095	1.6183	0.30883	-1.3586	-0.50189	-1.4343	-1.3916	1.5023	3.3411	0.38325	0.74872	0.77676	0.27006	0.98045	-1.4192	0.038994	0.43267	-0.35467	1.0236	-0.065094	-1.5342	-1.0233	0.44712	1.9414	0.25138	-0.46788	-2.6569	-1.3322	0.30077	0.15934	-0.73129	0.017314	1.8187	0.93134	-0.7082	0.1287	0.58459	0.69617	-0.43676	0.40049	-0.24182	-1.4047	-0.29858	0.68506	0.97118	-1.7238	-0.89959	-1.0026
[truncated: 60 more columns]
