# Supplementary material for: Neuronal correlates of cognitive function in patients with childhood cerebellar tumor lesions
Source: PLoS One. 2017 Jul 10;12(7):e0180200. doi: 10.1371/journal.pone.0180200 (PMC5503240; doi:10.1371/journal.pone.0180200)
Supplement: S6 Dataset — (ZIP) [file pone.0180200.s013.zip › WM_2back_tc_C26.csv]

-2.2378	-0.35919	-0.39719	1.3098	1.8118	0.92272	-1.5527	-0.03368	-1.6939	-0.29211	-0.78806	-0.31447	0.42086	2.197	1.7914	-1.5158	1.6216	0.044595	0.20996	-0.099076	0.79507	-0.98615	-0.0051869	0.30844	0.48692	0.86738	-0.037593	-0.82091	-1.4414	0.62015	-0.13854	-0.83881	-0.59467	-0.63641	-1.3204	0.60962	-0.2192	-0.79797	0.49207	1.1164	1.3542	1.5237	0.010072	0.27022	-0.25442	0.70928	-0.11477	1.0558	0.22007	-1.6783
-0.25175	-0.47993	1.1335	-0.88576	-1.0985	0.24577	-0.96297	1.4966	-0.39438	0.23913	0.017663	-1.5086	1.1598	2.3132	-0.66628	0.25025	0.53188	-1.4935	-0.2968	0.33224	-1.0401	-1.314	2.1607	0.6438	-0.75948	0.3747	0.72197	0.34412	1.087	1.5725	0.4271	-1.5942	-0.19789	0.55912	-0.13651	-1.1487	-1.8457	-1.1382	-0.87694	-0.27451	-0.52386	1.6817	1.397	0.42913	-0.66249	-0.078089	-1.0319	0.091116	0.35046	0.9583
0.68613	-2.2775	-0.8564	0.52475	0.54327	-0.81047	0.44356	-0.56772	-0.83439	0.079444	0.29991	0.73685	1.6426	1.1837	-0.29221	0.55703	0.28711	-0.35768	-0.90609	-0.33528	-0.76479	0.52538	1.0656	-0.86318	-0.38701	1.7924	1.8296	1.0477	-1.1114	-0.47524	-0.63869	-0.54664	1.0371	0.073816	-0.80564	-1.3251	1.2337	-1.1972	-0.052741	-0.08546	0.21715	-2.218	-1.9744	-1.3079	-0.53331	2.1126	0.51141	0.0014322	-0.095609	0.45376
0.10946	-0.37256	-0.51911	-0.7278	-0.68806	-0.017422	0.47102	0.51111	0.71148	0.83334	-0.06247	0.23397	0.94105	1.0949	0.57562	-0.65638	-0.20993	-0.56636	-0.44744	-1.1911	-1.3616	-0.67805	-0.064178	-0.3451	0.63679	0.83096	-0.22295	-0.076236	-0.52199	-0.18459	0.13317	0.40001	0.72007	1.8675	1.2776	0.85907	-0.052155	-0.59038	-0.90828	-1.5602	-0.9824	-0.48417	-0.25099	0.40467	-0.13753	0.14834	0.68241	0.84141	1.682	0.34452
-0.72211	-0.47535	-0.4665	-0.48762	0.12936	0.50407	-0.17867	-0.51037	-0.59983	0.72849	0.83121	1.3177	1.2739	0.15061	0.72162	-0.63807	-0.26564	1.0085	-0.5025	0.72814	0.42256	-0.52227	-0.16975	-1.3007	-1.0997	-0.10739	-0.72275	-0.34568	-0.61283	-1.2155	-1.2107	0.23671	0.98502	0.2031	1.4693	0.55866	0.55477	0.65942	0.71717	-0.086375	-0.89968	-0.00028997	1.1237	0.68399	0.38685	0.18547	1.3853	-0.39043	0.056092	1.5017
-1.1366	-1.4529	-1.6258	-0.64587	-0.56925	0.94377	0.62598	0.13399	-0.82594	1.0054	0.23185	0.91387	1.3689	1.4485	1.4542	0.72044	0.60165	0.25748	0.18838	1.2858	0.39239	-0.13144	0.36148	-0.67892	-0.73318	-0.86383	0.057211	-0.61576	-1.8481	-1.3634	-1.5762	-0.85834	-1.621	0.064831	-0.19011	-0.58795	0.8451	0.3905	0.85671	0.86939	0.29883	1.3808	1.0868	0.6387	-0.35291	-0.14534	-0.57026	-0.25906	0.14594	0.32949
-0.39978	1.3225	-1.3064	1.411	-0.55789	-0.62549	-0.86074	-1.0686	-0.30324	0.17808	1.2597	1.4278	-1.0058	-0.21366	1.3411	0.98959	-0.26075	1.1393	0.032297	-0.94545	0.038836	0.36182	-0.019352	0.46276	-0.99347	-0.9527	-0.68984	-0.81241	-0.85528	-0.3263	0.93985	0.11146	-0.28179	-0.73791	-0.85467	1.5353	1.4026	-0.21984	-0.24939	1.0392	0.86668	-0.14646	0.72777	-1.0467	0.39845	0.046634	-0.86207	-0.7924	-0.073795	0.16543
0.6626	0.51388	0.39821	-0.78989	-0.69855	-1.0805	-0.14355	0.7509	-0.4123	-0.61904	-0.2662	1.2542	-0.0011506	0.83555	0.90882	-0.018751	0.30018	-0.75147	0.0056188	-0.31305	-0.020844	-0.11984	0.37688	-0.6272	0.069302	-0.15129	-0.2374	0.089128	-0.15638	-1.3561	-0.75047	-0.48219	-0.4277	0.64679	0.60507	-0.20496	1.0504	-0.59028	0.13857	0.81754	0.25571	1.3544	1.7702	1.3871	0.57221	-0.021463	-0.50045	0.082052	-0.61315	-0.75305
0.55701	0.111	0.32294	-0.54705	-1.2316	-0.88731	-0.28273	-1.6203	-1.6977	-0.79021	-1.3664	0.54933	2.1157	1.8715	0.92265	0.38974	1.4205	1.688	1.1433	1.2468	0.43748	0.3167	0.37722	0.26796	-0.92715	-1.0515	-0.34441	-1.063	0.19614	-1.2656	-1.211	-1.5174	-0.53829	-0.35992	-0.391	0.49828	0.99249	0.26448	-0.55176	0.62419	1.0233	0.862	0.64047	-0.60746	-0.91119	-0.88541	0.19274	-0.42568	0.81951	0.42941
-0.27956	-0.53062	-0.30771	-1.0489	-0.096933	0.35899	1.1367	-0.060264	-1.0842	-0.418	-0.40535	0.90849	-0.31146	0.17489	1.0446	0.51493	-0.023439	0.50115	0.47351	0.79904	0.42669	1.5374	1.3521	-0.093397	-0.88947	-0.43682	-0.396	-0.20126	-0.55512	-1.1966	-0.52447	-0.9107	-0.71273	-1.672	0.43669	-0.39326	-0.010564	-0.18875	0.62572	-0.077803	0.084267	1.0263	1.336	1.0844	0.03959	0.46961	0.45617	0.58175	0.30598	0.29279
1.1014	1.3688	0.22529	-0.91263	0.099755	0.22963	0.8098	-0.18683	-1.3502	-0.61909	-1.1649	0.68412	1.154	0.11747	-0.86163	-2.3118	-1.014	0.43933	0.12619	0.65443	1.0029	0.97987	0.65939	-2.1233	-0.78147	-1.4739	-0.55105	1.3497	0.08549	-1.0134	0.20018	0.93393	1.5958	0.69701	0.74739	0.81	1.1677	-0.15707	-0.014706	-0.24966	0.68443	1.1537	0.18767	-0.77218	-0.58637	-0.64137	-1.1165	-0.64787	1.4296	-0.57313
0.6824	0.36028	0.84304	0.059732	-0.37436	-2.8075	1.6386	-1.139	-1.9951	-0.94936	-0.65463	0.0080385	0.54161	0.38687	0.36759	1.7283	2.1323	0.32548	0.030758	0.077127	0.85641	-0.13472	1.4631	1.8873	-0.61009	-0.36661	-1.6219	-1.5225	-1.0273	-0.73819	-1.0319	-0.88473	-0.14104	-0.061223	0.13712	-0.064041	1.2895	0.24533	-0.21499	-0.034711	0.61419	0.66566	-0.043294	0.073051	0.70768	-0.23876	0.39285	-0.51708	0.48774	0.1999
0.14701	-0.13634	-0.99003	-0.84255	-1.1579	0.86827	1.3301	-0.80685	-1.4838	-0.12589	-0.33024	0.89939	2.07	1.447	1.0818	0.67783	0.90215	-0.47352	-0.76256	0.026413	0.51472	-1.0014	-1.0084	-2.0236	-1.4253	2.0743	1.6759	-0.55032	-0.03317	0.57404	-1.5381	-2.016	0.48475	1.0138	-0.13276	1.169	1.2839	-0.97749	-0.73587	0.33939	1.3771	-1.3031	-0.14794	0.30074	-1.9054	1.0335	-0.16856	-0.78107	-1.205	-0.086365
1.3176	-0.25125	-1.845	-0.4504	0.90354	1.1671	-1.1064	-1.5502	1.2316	0.073297	-0.94795	-0.065936	0.30983	0.37877	0.33126	0.20794	0.64252	-0.31654	0.9642	1.8721	-0.62765	-0.86253	0.21056	-1.7904	-1.4836	-0.88167	-0.62518	0.70359	2.4207	1.6061	-0.67225	-0.55569	0.68898	-0.028058	-0.36392	-0.63344	-0.53502	0.10394	0.71898	0.62624	-0.27147	-0.90564	0.68605	0.3788	-0.53591	0.21185	-0.44886	0.29345	-0.54774	-0.33505
2.4754	0.87269	-2.2244	-3.535	-2.187	-1.2962	-0.19585	0.46646	1.2677	0.27656	0.93969	1.1324	1.2855	0.43238	1.2876	0.71818	0.6773	0.41465	-0.48879	-0.0026287	0.25775	0.5855	1.0228	0.9265	-0.197	0.21015	-0.51836	-1.5301	-0.77372	-1.8238	-1.6518	-1.4508	-0.73056	-0.93663	-1.1073	-0.3084	0.34099	-0.15849	0.5994	1.4564	1.2727	0.94037	1.1119	0.95562	0.58858	1.3218	-0.2083	-0.2768	0.44017	0.12719
0.25761	-0.85134	-0.93278	-0.78189	0.28129	-0.22385	-0.36024	-0.037219	-0.55187	-0.077954	0.55283	0.36142	0.87234	0.70676	0.25863	-0.17745	0.84161	0.69337	0.94634	1.2442	0.1796	0.67424	1.1655	-0.4695	-0.06547	-0.67405	-1.0151	-1.9795	-1.3411	-1.4525	-1.8526	-1.4929	-0.022355	-0.018612	0.28731	0.47182	0.5085	0.34308	0.79312	2.3764	2.5297	1.4968	1.1307	0.77251	0.2542	-0.70258	-1.2297	-0.41246	-1.6561	-0.50445
-0.54429	-1.4469	-1.3485	-0.13237	-0.21572	-0.13729	-0.18855	0.99193	1.0746	0.60289	0.36279	0.10583	0.27704	-0.18422	1.4118	0.53304	-0.037221	-0.44017	-0.15589	1.0118	1.25	0.74527	-0.10502	1.6462	1.081	-1.9985	-1.9906	-1.0089	-0.75076	-2.0363	-1.0871	-0.17466	-1.0152	-0.84698	0.16675	0.25461	0.29184	0.26029	0.63687	0.85553	0.83067	1.5879	1.4697	3.3542	1.2945	-1.4954	-1.8623	-0.018916	-1.3786	-0.98022
-0.49683	0.74846	1.1961	-0.6984	-0.49534	0.91042	0.11341	-0.88032	-1.3177	0.45667	-0.97917	-0.6819	0.10833	0.42224	0.6583	0.9237	0.20741	0.75332	0.19482	-0.36885	-0.43273	-0.046838	-0.32623	-0.079711	0.072125	-0.16576	-0.38799	0.62225	0.59979	-0.72329	-0.26527	-0.66104	0.33342	0.63181	-1.0117	0.73392	0.20073	-0.95647	0.32606	0.58035	0.45717	0.32357	1.6109	0.26845	-0.5095	-0.51037	1.2232	0.58235	0.35352	-1.0015
-1.3097	-0.90695	-0.63421	-0.5027	-0.2164	-0.82446	0.15826	-0.16847	-0.32694	0.081852	-0.04292	0.45942	0.81168	0.99417	1.192	1.0369	0.98618	0.70693	0.64731	0.58168	0.52561	0.50138	0.31462	-0.0011544	-0.08695	-0.22852	-0.53654	-0.68858	-0.89483	-1.1639	-1.301	-1.1776	-0.86096	0.97769	1.033	0.17886	0.57509	0.30197	0.35567	-0.038702	-1.1964	0.083218	-0.46564	0.060997	-0.010038	0.5237	0.2087	0.15582	0.96339	-0.017314
0.773	1.1104	0.91549	1.1082	0.3378	-3.1092	-0.76283	1.1242	-1.5104	-4.1943	0.86008	0.61304	1.2317	0.93595	0.81475	0.31512	-0.037093	0.26411	-0.84042	0.29034	-2.4897	0.62549	1.4003	0.46426	-0.005926	0.21976	0.15175	0.5556	-0.1416	-0.037167	-0.05619	-0.20341	-0.0066406	0.35882	-0.16347	-1.9335	0.56905	-0.0011343	-0.028579	-0.83101	0.077609	-0.038854	0.22674	0.021457	0.15743	0.59294	0.36981	-0.19437	0.41544	0.29732
-0.12742	1.0835	0.21049	0.13399	-1.3541	-0.42428	-0.041731	-0.02184	-1.2351	-1.0036	-1.3399	1.4605	0.85178	0.45084	0.33956	-0.45864	1.2783	1.4769	0.14562	1.1144	0.48118	0.19046	1.2687	0.0069128	0.64577	-0.35213	-1.543	-0.81221	-2.6536	-0.85849	-0.57626	-2.0579	-0.38464	-1.4818	0.27743	0.90527	-0.23204	-0.28575	1.433	1.6133	1.691	1.7114	0.94481	-0.14551	-0.1429	1.2895	-0.020621	-0.15515	-0.78481	-1.0578
-0.10676	-0.98919	-0.093376	-1.1324	-2.2012	-0.015621	0.065928	-0.89583	-0.61077	-0.94442	0.32624	2.301	0.92199	1.6104	1.8841	1.3479	1.2256	-0.56371	-0.46058	0.77787	0.76019	1.8778	2.0716	-0.91005	-1.2744	-2.7281	0.33996	-1.2976	-0.47941	-1.2796	-0.0033729	-1.5354	-0.0061304	0.16757	-0.89512	0.14563	0.71368	-0.73437	0.49153	0.93598	0.28317	0.68449	1.1096	0.90611	-1.7086	-0.28352	0.53698	-1.0981	-0.45556	-0.51529
-0.03005	0.40747	0.95647	-0.64669	-0.92653	0.33387	-0.55661	-0.94713	0.17669	-0.25976	-1.291	1.4784	0.15135	0.19273	0.63469	0.13927	-0.31707	0.5849	-0.04506	0.34211	0.23859	-0.3929	0.32839	0.22262	-0.38461	-1.0206	-0.55591	0.30698	0.21418	0.44672	0.13678	0.36475	0.88386	-0.06455	0.74081	0.58648	0.38897	-0.75917	-0.096588	-0.35476	-0.41446	1.086	-0.46171	-0.53042	-0.27555	-1.3907	-1.4291	-1.0504	-1.3038	-1.0194
0.47248	0.95803	-1.0989	0.008778	1.1986	-0.80585	-0.17738	-0.529	-1.7368	-1.2522	0.37331	1.5386	-0.088797	-0.020111	1.1562	-1.0767	0.10807	0.38415	1.6934	0.55494	-0.17706	-0.043789	1.0228	0.19047	0.96235	-1.8548	-1.0731	-1.3979	-1.3886	-1.8507	-0.17326	0.49384	1.1562	2.056	0.10604	0.17478	0.20237	0.74846	0.68396	1.4387	-0.18268	-0.9192	0.19806	0.45277	0.21062	-0.36952	0.99012	-2.1194	-2.0892	-0.83265
[truncated: 60 more columns]
