# Supplementary material for: Neuronal correlates of cognitive function in patients with childhood cerebellar tumor lesions
Source: PLoS One. 2017 Jul 10;12(7):e0180200. doi: 10.1371/journal.pone.0180200 (PMC5503240; doi:10.1371/journal.pone.0180200)
Supplement: S6 Dataset — (ZIP) [file pone.0180200.s013.zip › WM_2back_tc_C28.csv]

0.012751	0.96782	0.85001	-0.67667	0.34049	-1.4173	0.47391	0.067747	0.45445	-0.24755	0.73498	1.5562	0.0010148	-0.44668	-2.6261	-1.5108	-0.69759	-0.50833	0.6224	-0.68473	-0.19679	-0.55579	1.0326	0.19375	1.6542	0.42855	0.57181	1.0458	0.46206	-0.23561	0.56014	1.0822	0.4076	-1.0479	-0.47506	-1.3286	0.28735	-0.70191	0.60266	-0.33527	-0.17353	-1.2079	-0.65353	-1.2651	-1.0001	-1.2843	0.60645	0.25281	-0.050425	1.0746
0.85268	0.34739	0.3111	-0.44972	1.485	1.3611	-0.61986	0.48322	-0.4176	-0.12533	-0.61755	0.40592	0.36777	-1.3671	-0.7634	-0.52933	-0.63478	-1.1927	-0.69205	-0.34952	-1.2168	-0.33232	0.94468	-0.13173	0.35039	0.24019	0.29172	0.63941	-0.0054952	0.81408	1.9042	1.9698	0.36247	-0.47615	-1.1985	-0.69904	-0.72993	-1.0529	-0.46248	-1.3116	-1.1065	0.020993	0.28787	0.41024	0.37088	1.5319	1.9637	0.83547	1.0411	0.045613
-0.24315	0.96552	0.8622	-0.044525	-0.26729	-0.050074	-0.68861	-1.0508	0.053857	0.15403	0.97842	1.0282	-0.094667	-1.0582	-0.85028	-1.125	-0.90895	-0.61841	0.54612	0.41634	-0.094737	-0.046872	-0.65957	-0.58974	1.1507	3.2487	1.7758	-0.0033792	0.65873	0.95103	1.2298	0.37321	-1.5878	-1.2318	-0.588	-0.36863	-0.63579	-1.973	-0.87691	-2.0421	-2.0412	-1.0973	0.16384	-0.64411	0.99752	1.2732	1.4718	1.7104	2.5227	1.6859
1.1454	1.5432	0.67468	0.47529	-0.35534	-0.45699	-0.80247	-0.99003	0.019725	0.11405	0.12217	0.19467	-0.30927	-0.82232	-0.96415	-0.96411	-0.73185	-0.57121	-0.87931	-0.74943	-0.49827	-0.24085	0.21369	1.3676	1.711	0.90895	0.9605	0.17932	0.47475	0.57987	0.55954	1.6694	1.3403	1.6185	-0.12139	-1.5559	-1.0878	-1.8873	-1.6142	-1.4013	-1.3857	-0.64255	-0.11714	-0.22784	0.01188	0.46894	0.55788	1.0083	0.72192	1.6469
2.2355	1.3508	-0.35578	-0.097012	-0.49692	0.41561	0.52872	-0.22883	0.10078	0.16671	0.32847	-0.04522	-0.98149	-1.608	-1.1787	-1.0095	-0.99483	-0.30849	-0.66505	-0.83283	-0.73295	-0.53887	0.70566	0.71743	-0.04058	0.87565	1.3612	0.60589	0.084352	0.97926	0.99662	1.1367	0.74922	0.108	-0.84975	-0.079933	-1.0645	-1.087	-0.50983	-1.1327	-0.82319	-0.17434	-0.045152	-0.1615	0.71846	2.5497	2.2818	0.87242	0.70282	0.66999
0.90955	0.51856	0.94693	1.5192	-0.65718	-0.98899	-2.1337	-1.2654	-0.032235	0.36572	1.3747	0.86814	-0.37929	-1.0078	-1.2154	-1.3685	-0.98351	-0.39233	-0.32125	-0.25466	-0.47976	-0.085821	0.0001326	1.2475	1.5324	1.1791	1.0012	1.257	1.6298	1.054	0.999	0.84844	0.77814	-0.040558	-1.1457	-0.58576	0.33376	-0.78012	-1.3448	-1.5233	-1.5079	-1.5405	-1.2914	-0.77339	0.21232	0.042591	0.40419	0.43646	0.34155	-0.21883
1.2283	0.28716	-1.1118	0.49632	0.85467	0.084799	0.54372	-1.0212	0.094688	0.58625	0.74633	0.046779	-0.71697	-0.99503	-0.33352	-1.1517	-0.92333	-0.64732	-0.19308	-0.0074381	-0.79885	-0.44744	0.75216	1.4969	0.48092	0.60332	0.56826	0.15517	0.032795	0.50896	-0.030223	0.0036462	0.23763	-0.091068	-0.76224	-1.0022	-0.0097033	-0.83934	-0.72697	0.067097	-0.29387	-0.22587	0.45565	-0.4917	-0.081461	1.8384	2.0677	2.2511	1.2566	-0.048451
1.1	-0.061372	-0.85916	0.64894	-0.037783	0.70547	0.004053	0.60617	0.56586	0.17368	0.70252	-0.1184	-0.35218	-1.0381	-1.1634	-1.4066	-0.66021	-1.2062	-0.71587	0.42541	-0.56331	0.82666	1.2949	1.8489	0.3245	-0.15609	0.11453	0.4266	-0.766	0.23343	0.75413	0.055382	0.1553	-0.57047	-0.93467	-1.3233	-1.6875	-1.7904	-0.54925	-0.76308	-0.019975	-0.074417	0.7627	2.4578	2.5244	2.862	2.1857	1.9832	0.18912	-0.85838
-0.59686	-0.19051	0.38753	0.31428	0.56877	0.90197	0.47314	1.0588	1.6279	0.98809	1.2635	0.62487	-0.46337	-1.6117	-1.621	-2.0016	-1.3249	-1.4209	-1.5138	-0.98201	-0.66589	-0.5212	-0.085557	0.1836	0.44594	0.20706	1.1534	1.1813	0.64026	1.1675	1.4202	1.2216	0.4625	-0.39553	-0.17995	-0.69676	-1.3305	-1.0054	-1.0542	-0.29091	-0.34288	-0.42574	-0.93614	0.67722	0.83917	0.69146	0.37953	1.8966	1.9115	0.31746
-0.69356	0.38642	-1.7304	-0.92035	0.12909	-0.013182	-0.032783	-0.066093	1.0947	0.24616	0.28221	1.2456	-0.1562	-0.023149	0.19299	-0.36564	0.1149	-0.66267	-0.53595	0.52721	-0.21186	0.011123	1.6285	0.94071	1.3866	0.87553	0.34362	0.65348	1.1135	0.45665	-1.0574	-0.82531	-1.7544	-2.2831	-2.9721	0.12536	-0.15862	-0.68142	-0.25295	-1.0002	-0.87271	0.070455	1.0213	0.2232	0.15442	0.90772	0.67867	1.4936	2.4022	1.1777
0.39358	-0.90349	-0.46933	-0.31608	0.19812	0.58707	0.42501	0.57985	-0.045956	0.72081	1.4149	0.66711	-0.47994	-0.25706	-0.25248	-0.31156	-0.43524	-0.4754	-0.76396	-0.23192	0.26328	-0.40529	-0.38726	-0.44303	-0.51783	0.75247	0.21676	-1.1388	0.76654	1.791	1.1935	0.24622	-0.86486	-0.74222	-0.11859	-0.58291	-0.99383	-1.5269	-1.0444	-1.3347	-0.32273	0.40531	-0.27844	0.72389	1.2728	3.2814	2.4995	1.0067	-0.83583	0.27744
0.17744	0.516	-0.39746	0.22923	0.39146	0.010316	1.8211	1.0116	0.16991	0.16892	-0.4221	-0.16819	-0.78612	-0.45548	-1.1263	-0.71426	-0.073297	-1.0571	-0.40432	-1.347	-0.68284	-0.36048	0.84232	0.10516	0.43311	0.79207	1.1612	0.40152	1.0664	1.0066	0.30346	0.28464	-0.16531	-1.3326	-1.2218	-0.79008	-0.4169	-0.15269	-0.67387	-0.41078	-0.21648	-0.87608	-0.75001	0.24913	0.094518	1.5535	2.6261	1.8766	0.21757	0.53545
-1.1338	1.3858	1.7996	-0.2199	0.1354	0.37967	-0.65492	-0.66732	0.90673	1.5245	-0.075428	-0.11959	-1.3834	-1.5962	-0.69935	-0.69427	-1.0456	-0.1651	0.17261	-0.49351	-0.9308	-0.61017	1.2752	0.0082691	1.0279	1.8143	0.84762	-0.46956	-0.27793	0.7823	1.4155	1.5212	0.65388	-0.95891	-0.030188	-0.1029	-1.2362	-0.96817	-1.3218	-1.2454	-1.6862	-1.2017	0.87252	0.44956	0.97761	1.6315	-0.53283	-0.13876	0.55341	2.0046
-1.7164	0.27925	-1.2349	-1.6163	0.95613	0.38438	0.75192	2.3592	0.052303	-0.3975	0.64912	0.91367	-0.78389	-1.6406	-1.2201	-0.5931	-0.18682	0.37857	0.49332	0.60244	0.74404	0.52032	1.191	2.557	1.4811	-0.99829	-1.015	-0.044047	0.13563	-0.92132	0.0065856	0.72371	0.22274	-1.0515	-0.95222	-1.0712	-1.0056	-0.44129	-0.23146	-0.35335	-0.99906	-0.12567	-0.10978	0.31632	-1.3376	-0.44734	1.34	1.0495	0.81161	3.0103
2.3602	1.6062	-0.22971	0.22834	0.29527	-0.23144	-1.1547	-0.66036	-0.82313	0.22891	0.22381	0.67102	-0.99757	-0.56221	-1.011	-0.59322	-0.46305	-0.74919	-0.40092	-0.2214	-0.50919	-0.31173	0.63358	0.61257	0.08905	0.14434	-0.27224	-0.14184	1.3913	2.6114	2.1294	0.23724	-1.0655	-0.38963	-0.71187	-0.46446	-0.88609	-0.90899	-0.32696	-0.56247	-0.2228	-1.0673	0.12891	0.75138	0.8886	0.31992	-0.2247	0.33033	0.25039	0.83026
2.2742	1.3908	0.6138	-0.36703	-0.58017	-1.7416	-0.5834	0.65101	0.37213	1.2263	1.4843	0.93019	-1.0559	-2.0719	-1.1633	-1.6369	-1.4783	-0.75998	-0.96262	-0.39098	0.23565	-0.30546	0.40615	-0.17937	0.43127	0.34389	1.2132	0.3964	-0.21896	1.1294	2.2151	2.0691	-0.10559	-1.1426	-0.56854	-0.35513	-0.31444	-0.90401	-1.193	0.49617	0.0062294	-0.92668	-0.075617	0.3077	0.038475	0.50048	0.44667	1.5129	0.5205	-0.49899
0.098473	1.4073	0.76561	0.28327	-1.7915	-0.57212	-0.14544	-0.91755	0.020427	0.98243	0.17382	1.0017	-0.64335	0.25699	0.3267	-0.76184	0.25501	-0.57026	-0.54898	0.17149	-0.056486	-0.45912	0.46741	-0.69465	1.1739	-0.28615	-0.81438	1.0109	0.73245	0.75785	0.43609	1.0078	-0.32961	-0.43372	-0.44677	-1.1994	-1.0481	-1.248	-0.71423	-0.97465	-0.79668	-0.62356	-0.31545	-0.043338	-0.5723	2.1637	2.2803	1.8632	0.66856	1.639
2.2639	2.5597	-0.89388	-1.9474	-1.0814	-1.4121	-1.1862	-0.91788	1.5406	1.6711	2.0909	1.7681	-0.033918	-1.4421	-0.9776	-0.48302	-1.0135	0.0034629	-0.70385	-0.51046	-0.45944	0.49813	-0.38069	0.21813	-0.37948	0.33859	-0.47915	0.52818	0.30316	0.52179	-0.18397	-0.51053	0.6391	0.5366	0.015309	-0.10774	-0.74859	-0.12826	-0.30662	-0.2507	-0.30438	-0.41111	0.6014	0.13136	-0.84786	-1.063	0.1441	1.8667	2.5887	1.6145
1.2769	1.1048	0.97212	0.66395	0.36926	0.63491	0.032524	-0.10238	0.010502	-0.41171	-0.56079	-0.78243	-1.0548	-0.86465	-0.98699	-0.87838	-0.85655	-0.75057	-0.60388	-0.53123	-0.36453	-0.24062	-0.031891	0.10414	0.25889	0.47815	0.46824	0.70125	0.84093	1.1202	1.0969	1.268	1.2829	-0.23682	-1.1099	-0.23082	-0.54589	-1.078	-0.89955	-0.11908	0.11379	-0.50712	0.73662	0.47965	-0.041054	-0.65213	0.70684	-0.12751	-0.23514	-0.54903
1.0544	-0.66905	-0.99503	-1.2593	-0.10154	1.1514	3.0513	-0.8388	-0.73706	2.3873	-0.047378	-0.42439	-1.0013	-1.1164	0.0043678	-0.59088	-0.5569	-0.41949	1.5131	0.12243	-0.55541	-0.75489	1.6984	-1.0405	-1.1236	-0.31209	-0.39348	0.2059	0.44298	-0.042578	-0.273	0.16899	0.086032	0.12738	1.3794	2.179	-0.1996	-0.23418	-0.64358	-0.1199	0.24093	0.4432	-0.061698	-0.92	-1.0467	-0.9005	1.1299	-0.044581	0.31743	0.59984
0.24419	2.0931	0.92681	-0.17602	-0.86463	-0.70053	-1.8517	-0.68776	-0.045939	-0.36433	-0.28983	1.6713	0.41564	-0.090257	0.24238	-0.84747	0.50331	-0.0057074	-0.60932	-0.81567	-0.62835	-0.098705	0.34679	0.64743	0.14914	-0.30399	0.84862	0.31906	-0.4824	0.39934	2.3953	2.9392	0.39495	-0.11242	-2.1921	-0.65546	-0.99498	-1.1486	-0.73827	-1.1803	-1.3828	-0.76796	0.35337	-0.65967	0.078799	-0.011069	-0.93155	0.36401	1.6652	3.1646
0.43936	1.917	1.1388	0.35378	0.19493	0.64656	0.80507	0.61891	-0.85082	-0.77921	0.34654	-0.28448	-1.4321	-1.4303	-1.464	-1.5726	-1.6279	-1.2223	-0.80313	-0.8792	-0.85845	0.82976	1.6692	1.4312	2.2062	1.4187	0.17356	-0.65853	0.38776	0.72953	0.67133	0.28948	-0.3767	-1.1758	0.17866	-0.51927	-0.76378	-0.91552	-0.44076	0.14683	-0.54305	-0.48349	1.2519	0.40848	0.69072	0.66292	0.45831	1.3211	1.8148	1.0814
-0.009176	1.263	1.9216	-0.56404	-0.71086	-1.4764	-0.63639	-1.1294	0.52943	1.6967	0.83924	-0.85948	-0.56806	-0.65987	-0.43561	-0.89817	-1.5289	-0.18719	1.1304	-0.47911	-0.24697	0.75878	1.3001	1.0044	0.33443	0.97604	1.9371	-0.737	0.15349	0.79088	-0.035009	-0.37591	-1.7962	-0.92381	-1.2352	-0.39478	0.0070093	0.19382	-0.41185	0.40914	0.0069093	-0.66019	0.44744	0.90915	0.2535	1.1106	0.058461	-1.0797	-0.77056	0.57678
-0.81862	0.11074	2.3255	1.7102	-0.75852	0.026461	0.89085	1.1513	0.42838	0.2054	0.087284	-1.1488	-1.685	-1.7956	-1.0179	-0.96239	-0.19227	-1.0392	-0.36711	-1.7837	-0.91025	-0.61075	0.43822	-0.3762	1.1258	2.2965	2.1446	1.4716	1.4244	1.3112	1.3753	0.59992	-0.47861	-1.7005	-1.3465	-0.1568	-0.97829	-0.68022	-1.1531	-0.8944	-0.70646	-0.78404	0.011901	0.55688	0.18191	0.83109	1.7022	1.4229	1.2941	0.17974
[truncated: 60 more columns]
