# Supplementary material for: Neuronal correlates of cognitive function in patients with childhood cerebellar tumor lesions
Source: PLoS One. 2017 Jul 10;12(7):e0180200. doi: 10.1371/journal.pone.0180200 (PMC5503240; doi:10.1371/journal.pone.0180200)
Supplement: S6 Dataset — (ZIP) [file pone.0180200.s013.zip › WM_0back_tc_C3.csv]

1.7023	1.2236	-1.7255	-1.3881	-1.4061	-0.439	-0.33346	0.16087	0.80371	0.60144	0.39385	-0.93077	-0.57221	-0.6817	0.44724	1.0641	-0.19962	1.2009	1.3969	-0.81289	0.90957	0.732	0.59288	0.43007	-0.27685	-0.46075	0.035984	-1.0472	-0.61711	-0.35997	0.022093	0.35807	0.41674	-1.9042	-1.255	-0.8252	-0.20716	0.52563	-0.050503	-0.24894	0.4007	-0.94063	0.4744	1.9775	1.3614	0.66632	0.34308	-1.2117	0.4086	0.51855
-0.5846	-0.11048	1.3333	0.70021	-0.22273	1.2499	-0.69116	1.192	-1.3804	0.39159	0.48789	-1.0306	-0.37642	-0.20663	-1.504	-0.47396	-0.90701	-0.76496	-0.076296	0.46694	-0.53623	-0.43975	-0.64984	0.34381	3.5428	0.38045	0.28035	1.887	-0.64604	-0.17375	-0.59556	0.18801	0.95262	-0.48341	-1.0313	1.7331	-0.88997	-0.003069	0.77411	-0.94827	-1.4445	-0.85316	-1.3079	0.8798	1.3036	0.36942	-0.1386	1.3	1.244	-1.3581
0.96825	0.75596	0.35411	-1.2177	-0.65065	0.16025	-0.070033	-0.64765	0.18114	-0.49579	-1.0223	-0.1455	0.21076	0.17118	0.56992	-0.34657	0.15333	-0.0059519	0.30576	1.1938	0.89839	0.18044	-0.16245	1.3297	0.078563	-0.15554	0.47856	-0.83334	-1.585	-1.7401	0.24413	0.20393	-1.0498	-0.85518	0.73182	1.9279	1.0552	-0.51161	-0.79265	-1.0977	-0.48702	-0.31223	0.045925	0.21088	0.78577	1.7284	0.51211	-0.50012	-0.2706	-1.4741
0.31427	0.52904	0.17335	-0.55487	-0.25205	0.22716	0.30524	0.8288	0.68025	0.4996	-0.26366	0.36499	0.067232	-0.68487	-1.0908	-0.56818	-0.8356	-1.0738	-0.39623	-0.87309	0.3666	1.1646	1.4837	-0.31209	-0.75024	-0.34179	-0.28011	-0.11371	-0.66025	0.32164	1.8276	0.52121	0.73824	-0.53646	-0.9015	-1.1503	0.21523	-0.82758	-0.44288	0.55991	1.1641	1.175	1.2158	0.76236	-1.2957	-1.2238	-0.81001	0.24272	0.86526	2.2247
1.0645	1.2057	-0.62109	-2.4674	-0.7042	0.26761	0.70372	-0.15197	0.29723	0.37846	-0.27742	0.94528	-0.061779	0.22041	-0.38315	-0.76823	-0.014446	0.15803	0.035328	-0.1792	-0.36753	-0.070195	-0.46876	0.027039	0.089225	0.061545	1.3059	2.2728	0.20725	-0.66714	-0.69678	-0.86325	-0.017258	-0.81697	-0.74021	0.14297	0.62995	0.74482	-0.86002	-0.20168	0.16018	-0.78048	-0.97129	0.37783	0.40642	1.4155	0.74098	-0.40982	-0.43357	0.22873
0.62728	0.79906	0.27267	0.12659	0.061696	-0.13786	-0.038572	0.12785	0.059155	0.30425	-0.47756	-0.39344	-0.42241	-0.77579	-0.48921	-0.46165	-0.60606	-0.35356	-0.48942	-0.5028	0.077696	-0.0051898	-0.1743	0.94814	0.18052	-0.19025	0.37532	-0.58059	0.25593	-0.10193	0.70821	2.1016	2.7692	0.63981	-0.41154	-0.44712	-0.44431	-0.43935	-0.14013	0.35165	-0.063044	0.097675	2.003	-4.3462	-3.8943	0.1267	-0.57289	0.48221	1.3345	0.54745
-0.8273	0.47277	0.611	-0.26208	-0.25451	-0.75855	0.46591	0.26838	-0.49183	-0.1562	-0.5916	-0.28963	0.10729	0.43848	0.26924	0.52385	0.065111	0.49074	-0.026377	0.26316	0.3174	-0.43343	0.10643	0.010294	1.707	1.6052	-0.84817	-0.96358	-1.2837	0.28064	-0.82326	-0.49312	-0.4163	-0.14122	-0.044151	-0.16133	0.59845	0.509	-0.2943	-1.0608	0.50698	0.53473	-0.077563	-0.64881	1.069	2.4368	0.1256	-1.0316	-0.96155	-0.94784
1.2362	0.62584	1.1454	-0.61366	-1.253	-1.2589	-1.1231	-1.4404	-0.50432	-0.82561	1.8004	1.4791	0.68715	0.80357	0.24946	-0.023721	-0.54199	0.20087	-0.30775	-0.5446	-0.1754	-0.3931	0.75223	-0.089973	0.18548	0.085224	-0.26005	0.15938	-0.42139	-0.66188	-0.78663	0.047276	0.47302	0.067403	0.19447	0.8833	0.19391	-0.070875	0.090635	0.172	0.96774	-0.21977	0.97244	0.05313	-0.11373	1.4427	-0.72492	-0.56955	-0.59275	1.7953
1.4275	0.94169	-1.1173	-0.15229	0.52374	-0.4634	-0.29642	-0.016832	0.3565	-0.88789	-0.79473	-0.49717	0.23104	-0.65509	-0.85358	0.32859	-0.35242	0.39089	0.24314	0.47298	0.91987	0.9436	-0.34903	-0.59093	2.2883	0.22927	0.39075	-0.59254	-1.0432	0.63822	0.21763	-1.0909	-0.33783	-0.72554	-0.91035	-0.38536	0.46436	-0.45969	-1.0035	0.3614	0.56146	-0.056974	-0.35772	0.16233	1.4998	3.2497	1.1648	-0.74554	0.41909	-0.75119
1.8461	1.0188	-1.1442	-2.0241	-1.3821	-0.58962	-1.1004	0.41174	0.80866	-0.28509	1.3106	1.0026	0.67138	0.32707	0.90056	2.0306	-1.7805	0.71388	-2.97	-2.1618	-0.97807	0.58696	-0.16973	0.10841	0.38269	0.54179	0.66629	0.94409	0.60157	2.9066	1.3137	-0.44654	-0.21997	-0.67824	-1.5985	0.29105	-0.20568	-1.23	-0.50923	0.98535	0.77492	-1.5495	-0.19036	-2.0682	0.091874	-0.066768	-0.9273	0.07574	1.3881	0.30087
0.98544	0.5916	-0.94472	-1.3211	-1.1	-0.68685	-1.1186	0.15525	0.24069	0.3619	-0.32643	0.56666	-0.88464	0.484	2.3075	2.2057	0.35266	-0.91375	0.34874	0.17384	-0.22287	-0.27523	-0.046915	-0.58117	-0.36422	-0.19584	0.72049	0.71131	-0.92517	0.31069	-0.036773	1.1429	1.1797	0.37674	-1.4399	-0.95543	0.53663	-0.57824	-0.80418	-0.68475	-0.77762	-0.63519	0.57225	1.2549	-0.98611	-0.2489	-0.022349	-0.21603	-0.068374	-0.13099
0.27092	2.2436	-0.33936	-0.56581	-0.2856	-0.57294	-0.79693	-0.036411	0.2851	-0.98066	-1.362	-0.6364	-0.10119	-0.042504	0.30091	0.16344	0.34617	0.59889	0.67619	1.7467	0.4165	0.076305	1.2887	-0.24892	-1.4422	-0.30579	0.38278	-0.16054	1.2164	1.4095	-1.6676	-1.6275	0.94429	-0.4818	-1.5043	-0.49695	-0.72485	0.11122	0.091449	-0.48708	-1.573	1.4913	1.7356	2.2515	0.88797	-0.44381	-0.26155	-2.5929	0.53427	0.21441
0.25931	1.1285	1.4028	-1.5349	-1.0165	1.8356	-1.7584	-1.2979	2.4577	-0.46331	-1.5296	-0.19746	-0.92369	-0.097046	0.49288	-0.24596	0.35624	-0.39157	1.2498	0.27235	-0.68791	1.9386	1.486	0.44235	0.65019	-0.99886	-0.56945	-1.1934	-0.88667	-1.4026	-0.80097	-0.46077	-0.6125	0.26152	-0.13239	0.81144	0.64065	0.42185	3.2304	0.19995	-1.1014	0.077007	0.20648	0.6336	-0.40342	-1.3847	0.34551	-0.76821	-0.64836	0.19921
1.0636	0.68556	-0.84786	-1.0149	-0.37656	-1.3007	-1.6538	-0.29869	1.2822	-0.096139	-0.69946	1.1062	0.40869	0.65244	0.068222	0.031735	-0.025	1.3116	-0.16201	0.46184	0.31045	0.81511	0.66524	1.1569	0.49197	-0.32827	0.33244	-0.69491	-1.5278	-1.6585	0.95352	-0.6874	-1.1221	-0.54701	0.8276	0.12838	-0.79854	-0.31459	-0.26362	0.18641	0.37547	0.27591	-0.77568	-0.39449	0.12873	-0.22072	-0.29143	0.79431	-1.3298	-2.093
1.629	1.2562	-1.4276	-0.93546	-1.1269	-0.52888	-0.45758	-0.14383	2.2044	1.9898	-1.1374	-0.33633	-1.5744	0.24266	0.11014	-1.2074	-1.569	-1.4233	-0.37851	-0.24945	0.31193	0.9808	2.5802	2.2444	0.64681	0.34517	0.19776	1.6338	1.7201	0.5394	-0.60555	-2.0069	-1.5465	-0.88679	-0.95603	0.39839	0.32193	-1.3119	-0.34477	-1.0882	-0.25068	-1.0082	-0.44545	0.309	1.1627	-0.013571	-0.10888	1.2099	0.54736	1.3595
0.56756	0.50653	0.2019	0.22071	-0.64408	-0.22178	0.0067484	-0.24433	-1.2953	-0.71767	-0.5085	0.17097	0.20238	-0.26802	0.026678	0.42415	0.055352	-0.45479	1.2187	0.61169	0.29456	0.94687	1.8588	0.1422	-0.23441	-0.98214	-0.25418	-0.47655	0.18235	-0.18459	-0.72218	-0.54662	-0.50236	-0.33909	0.61573	-0.36218	-0.27155	-0.55774	-0.62046	-0.52676	-0.47389	-0.45066	0.13918	0.88783	3.4355	5.0134	2.1344	-1.1143	-2.3811	-2.3192
-1.3043	-0.37809	-1.3381	-0.74808	-0.70681	-0.59819	-0.23204	0.5462	-0.045328	-0.55844	-0.71143	0.21373	2.1303	1.5436	2.1529	1.1137	1.3218	-0.41571	-0.4289	1.2145	0.86785	0.98067	1.0256	0.28129	-0.39848	-2.1668	-0.46913	-0.2001	1.1501	-0.66024	-0.32762	-0.73453	-0.27344	-0.98595	-1.2213	-2.0421	-2.0089	-1.0049	-1.0035	0.27942	0.44403	0.72529	0.4124	0.37085	1.5162	0.62344	0.58478	1.5818	0.19486	0.44117
1.3275	1.295	-0.90589	-1.3996	-0.54687	-0.42238	-0.2047	2.1334	-0.38373	-0.47103	-2.243	-0.88154	-0.66075	0.8894	0.084207	0.56296	0.58686	1.16	0.46478	-0.18283	0.42938	1.4038	0.63616	0.60265	0.096369	-0.68644	-0.55553	0.38317	1.193	-0.68475	-2.4694	-1.6378	-2.1379	-0.88717	-0.35306	0.87593	0.80487	1.2012	0.5999	0.4075	-0.079779	0.52034	1.2554	0.62413	0.72373	-1.0808	-1.0214	0.23356	-0.8364	-0.40175
-0.023683	0.15546	-0.3327	-0.22418	-0.31821	-0.34902	-0.33246	-0.33632	1.2879	0.094219	-0.075075	1.5845	0.7706	-0.13918	1.2821	-0.056564	-0.68868	-0.23466	-0.51767	-0.55685	-0.28527	-0.46559	-0.45512	0.14778	-1.0423	-1.1681	0.74748	-0.24669	-0.70661	0.91691	1.1801	-0.25434	-2.2597	1.2951	1.0702	2.1038	-0.81395	2.8131	-1.4483	-1.4529	0.22567	2.9485	-2.0246	-2.2292	-1.1478	-1.4251	-1.4913	0.97489	1.4869	0.60303
-0.25786	1.502	0.8002	-0.16791	0.023631	-0.30486	-1.7541	1.1358	0.89367	-0.10479	-0.53315	-1.3349	0.54951	-0.78207	-0.28091	0.18851	-1.0816	-0.63635	-0.70426	0.35057	0.63367	0.62337	1.2066	1.4356	-0.18181	-1.2273	0.89528	1.0648	0.24426	0.36516	-1.3718	0.84649	-0.58351	-0.81969	-0.92332	-0.091307	-0.873	-0.90049	-0.26387	0.34762	-1.3916	1.2761	0.29593	0.75907	-1.3533	1.6391	0.04044	1.7013	0.39753	1.5154
1.3591	1.3148	0.27925	-0.67536	-0.85912	-1.7289	-2.0346	-2.6425	-0.82745	0.57994	1.0023	1.0822	1.7463	1.3467	0.98669	1.032	-0.33117	-0.022399	0.59201	0.68222	0.1618	0.25373	-0.76811	-0.53844	-1.2093	-0.93177	-0.14034	-1.3429	-1.8777	-0.18803	0.65846	0.98419	2.4679	2.0199	0.98493	-0.38744	-1.5242	-1.849	-0.49905	-0.025843	-0.4269	-0.65885	0.054802	-0.024448	0.088982	1.4412	1.4075	0.81606	-0.022914	-0.97263
1.2508	1.1185	-0.079748	0.26599	-0.83336	-1.304	-0.74264	-0.054158	0.071877	-0.53477	-0.30932	-0.59343	0.032228	0.60775	0.73841	0.22198	0.39058	-0.13924	0.50327	0.65973	-0.63041	1.2353	-0.098603	-1.6065	-0.90847	-0.98402	0.78069	-0.73532	-1.0125	-0.80916	-0.20512	-0.54439	1.0104	1.4319	2.4479	0.98836	-0.66124	1.4858	1.0746	-0.44137	1.112	0.61405	0.023107	-0.51191	-1.7094	-0.40569	-1.6353	-1.2914	-1.9138	-1.692
0.21425	1.6887	0.29817	-0.71201	-0.42269	-0.39197	-1.325	-1.4715	-0.10339	-1.0072	1.0822	1.3984	0.84901	0.086858	0.054665	-0.4721	-0.3987	0.12368	-0.059393	-0.4102	0.46293	0.5473	0.89917	-0.67827	-0.45557	0.28599	0.50678	-0.95974	-0.39571	-0.89554	-1.0823	1.0657	1.2994	1.5472	1.599	1.1301	0.83886	-0.14916	-0.74797	-1.0132	-1.2821	-0.99265	0.51829	0.99747	-0.76051	-3.2552	-1.5139	-0.90648	-0.21657	0.85298
1.5051	1.5086	-0.8136	-1.2037	-0.31882	-1.0046	0.019871	-0.35862	-0.18192	-0.99627	1.6204	-0.074984	-0.5861	-0.016988	1.1186	1.5517	0.44542	-0.40902	0.78646	-1.0672	-0.28147	0.030454	-0.79003	-0.43696	-1.1093	-0.33681	0.90061	0.93326	-0.76368	-0.38491	-0.47892	-0.42533	0.5459	-0.20186	-0.10358	0.68461	-0.22722	-0.94923	0.57239	1.2502	0.52021	0.22623	-0.43857	-0.48648	1.2514	1.0387	-0.050161	-0.21746	-1.8616	-0.10747
[truncated: 60 more columns]
