# Supplementary material for: Neuronal correlates of cognitive function in patients with childhood cerebellar tumor lesions
Source: PLoS One. 2017 Jul 10;12(7):e0180200. doi: 10.1371/journal.pone.0180200 (PMC5503240; doi:10.1371/journal.pone.0180200)
Supplement: S6 Dataset — (ZIP) [file pone.0180200.s013.zip › WM_0back_tc_C4.csv]

-0.24212	0.2563	0.81851	0.77143	0.87129	0.47741	1.0911	0.68237	1.4536	0.82553	-0.48614	-0.76236	-2.5452	-2.0843	-1.6997	-1.6326	-1.4255	-1.3134	0.78032	-0.8003	-0.2471	-0.38745	1.1571	1.4613	1.4013	0.2829	0.43038	0.78688	0.4157	1.0745	1.1042	1.2392	0.10614	-0.64182	-0.85621	-1.315	-0.84754	-1.2127	0.58583	-0.80758	-0.28691	-0.62633	-0.16478	0.356	1.0199	1.1163	1.3822	1.475	0.0034589	-0.039675
0.95758	-0.08887	1.1949	2.1967	-1.1346	-0.46246	0.021452	-0.11977	0.58581	0.21514	-1.7467	-0.6399	-0.88009	-0.8292	-0.92341	-0.96034	-0.17161	-1.0869	-0.22409	-0.091082	-0.36274	0.3217	1.0435	0.12764	2.4502	0.93692	-0.057778	2.8009	-0.18396	-0.44654	1.3026	0.21177	-1.0891	-0.15222	-1.4375	0.36817	-0.51642	-0.68928	0.091999	-0.78142	-1.9335	-0.27912	0.57364	-1.155	-0.023991	1.0805	0.1046	0.75906	2.8743	0.24286
-0.43432	-0.23649	0.82325	0.095509	0.63797	1.1585	-0.32182	-0.4686	-0.26921	0.59079	0.75126	-0.0021356	-0.037735	-0.83501	-0.12326	0.15519	-0.59172	-1.732	-1.8805	-0.36867	0.2347	0.036087	-0.25824	0.28939	-0.79238	0.73657	1.3346	0.65387	0.57633	-0.47934	0.15922	1.4586	1.2736	-0.90366	-1.0363	0.71205	1.9329	1.2044	0.44111	0.087603	-0.6212	-1.3535	-1.2007	-1.4496	-0.39379	0.50794	-0.45484	-1.3748	-0.51175	-0.35493
1.242	1.3804	1.3191	1.4342	1.2178	-0.22765	-1.5876	-1.7556	-0.69713	-0.86745	-0.90957	-0.25388	0.39647	0.28306	0.081706	-0.76889	-0.41415	-0.80785	-1.2502	-0.87736	-1.0838	-0.2905	1.4829	1.5413	0.045366	-0.19946	0.70628	0.66333	-0.35497	-0.49347	0.66389	1.1865	0.81924	0.60936	-0.58973	-0.96605	-0.22979	-0.6665	-0.85559	0.27391	0.53907	0.53926	1.0883	-0.021162	-0.91573	-0.97758	-1.1525	-0.52418	0.87918	1.7244
-0.21472	2.3844	2.1092	-0.71885	-2.1389	-0.56617	0.41629	0.25543	-0.12034	-0.32819	-0.28662	-1.1691	-0.53681	0.061746	-0.20348	-0.556	-0.30021	-0.071507	1.0348	0.2744	-0.25655	0.852	1.1112	-0.57714	-0.46607	-1.3177	-2.3967	0.31716	2.193	1.3929	1.7704	0.30089	-0.077075	-0.047582	0.077521	0.067326	-0.15233	-0.48884	-1.7376	-0.31313	0.3478	0.77043	-0.59353	-0.6579	-1.0127	0.23374	0.18094	0.82072	0.61167	-0.6193
0.62013	0.62451	0.68975	0.76515	0.48134	0.33237	-0.066771	0.44637	-0.042106	0.046003	-0.28376	-0.49036	-0.66039	-0.67175	-0.52631	-0.42565	-0.61647	-0.55171	-0.56655	-0.61697	-0.68503	-0.31079	-0.42301	-0.49532	0.23331	0.06199	0.28494	-0.089375	-0.1766	0.16145	-0.10766	0.73618	2.0488	1.5957	0.65206	0.27749	-0.014297	0.04172	-0.24903	0.029664	-0.10949	-0.2298	-3.7873	-0.25904	2.0463	1.9635	-1.3832	0.37952	1.506	0.47453
-0.40808	-0.55546	1.6001	1.5118	-0.080296	0.0095471	-0.17381	-0.13367	-0.2347	0.52239	0.78022	-0.36238	-0.26901	-0.80463	-0.78766	-0.15884	-0.19428	-0.30666	-0.53089	-0.11839	-0.47088	-0.77955	-1.056	-1.5423	0.58377	2.4529	0.78886	0.72824	-1.1529	0.16074	-0.16993	-0.027703	0.80977	0.6917	0.67934	1.231	-0.01146	-0.0020052	-0.5114	-1.0822	-0.73141	0.28238	-0.27539	-1.3355	0.22183	1.4666	2.0869	-0.22937	-0.11601	-0.9478
-1.3992	1.1626	-0.37461	0.85357	-0.16408	0.33529	0.22878	-0.61901	-0.18018	-0.057839	-0.72319	1.2049	-0.33205	0.83057	1.2342	-0.11672	-0.37052	-0.5422	-0.87363	-0.62332	-0.29827	-0.73328	-0.20691	0.13676	-0.40016	0.33178	-0.57688	-0.30984	0.62503	0.39896	0.31855	0.9587	0.75068	0.17945	0.24967	-0.055295	-0.037061	0.089561	-0.19593	-0.34888	0.62354	-0.10707	-0.64258	0.70718	-0.6064	0.9839	0.94244	-0.069775	0.33812	0.19517
1.0873	1.4904	0.083832	0.023827	0.73529	0.011015	0.050196	-0.077566	-0.12708	-0.21896	-0.67777	-0.88451	0.15879	-0.17259	-1.8358	-0.54516	-1.0686	-0.28293	0.52925	-0.7291	-0.54289	0.26485	-0.41975	-0.93725	1.4512	2.1895	0.84438	0.82457	0.34563	0.3149	0.85616	0.67572	0.19562	-0.76709	-1.4274	-0.87728	-0.27599	-1.0482	-1.1588	-0.37273	0.20003	-0.51135	-0.98224	-0.33177	0.099121	1.7993	1.8234	0.36749	1.5377	0.98078
-1.5545	0.9173	1.1126	-0.5558	-1.0444	-0.037996	-0.5461	0.26772	1.1003	0.3309	0.74187	-0.041459	0.057764	0.85296	-0.30968	-0.75367	-1.431	0.95774	-0.046611	-2.0792	-1.9145	-0.19101	0.43532	0.16449	1.003	0.91244	0.05297	0.91429	-0.14339	1.1126	1.9629	1.3066	0.54743	0.406	-0.72225	-0.2043	0.49563	-0.45369	0.017256	-0.36027	-0.35862	-2.0169	-0.010659	0.33835	-0.77939	-0.96638	-1.1603	-1.5766	-2.1231	-1.8535
-1.2279	-0.0086641	0.70083	0.96359	0.86953	-0.10572	-0.47776	0.062452	1.6276	-0.0032458	1.0852	0.88078	-1.5157	-1.1003	-0.5941	0.039118	-0.90026	-1.7439	-0.31158	-0.74214	-0.83712	-1.0957	1.1503	0.45029	1.1958	0.37774	0.23014	1.437	0.68404	0.75062	0.015218	0.59933	0.47664	0.61711	-1.9173	-1.051	-0.49175	-0.7584	-0.87868	-1.1877	-0.73982	-1.0751	1.0215	0.64165	1.0642	1.3539	2.0728	1.3498	0.70015	0.38744
-0.45705	0.26868	0.64079	-0.13321	0.57035	0.62589	0.68451	0.38579	1.3088	0.26952	0.40289	-0.00062046	-0.49905	-0.86437	-1.3182	-0.95281	-0.88818	-0.60101	-1.3504	-0.45725	0.14581	-0.31164	0.24357	-0.027566	-0.44798	-0.36941	-0.40061	0.40213	1.7146	2.0354	1.7051	0.64002	-0.068392	-0.90494	-1.1213	-0.80181	-0.81343	0.12843	0.22208	-0.59954	-1.7783	-1.4223	0.95555	0.99841	0.65365	1.0994	1.7303	0.87521	0.77569	0.95786
1.0768	1.5962	1.6656	0.92251	0.080696	0.38807	-0.54001	-1.2261	0.50573	0.96766	-0.037579	-0.43579	-1.5954	-1.2329	-1.0043	-1.4809	-0.7161	-1.1065	-0.38268	-0.79491	-1.3147	-0.7015	-0.55133	0.068105	-0.78149	1.9635	2.23	1.6157	1.8835	1.4756	0.9038	0.5678	-0.94104	-0.72867	-1.5004	-0.87398	0.092929	0.22649	0.61556	0.10383	-0.038599	-0.84562	-0.63925	1.0282	0.37795	-0.094965	-0.43905	0.35737	0.052719	-0.13288
-1.0861	-0.26813	-0.41886	-0.23242	-0.14917	-0.27896	-0.52226	-0.42931	1.1983	1.734	0.63854	-0.045341	-0.33253	1.0689	-0.30039	-0.42559	-0.27863	0.6138	0.19528	-0.098484	-0.011927	0.76562	0.28696	-0.66607	0.43861	-0.44729	0.78189	-0.15575	-1.2707	-1.829	-0.36406	1.5588	1.2645	0.49707	0.39572	-0.40306	-0.77446	-1.1626	-0.65626	-0.26222	0.51006	0.48675	0.74222	0.86699	0.16506	-1.1038	-1.3227	-1.7514	-0.95753	-1.5747
0.069342	0.65257	0.034725	-0.30427	0.090659	0.1838	0.17686	-0.16604	-0.51079	0.4314	1.1209	0.32484	-0.74677	-0.61278	-0.94176	-1.3198	-0.74834	-1.3811	-0.81968	-0.050578	0.30676	0.41992	1.2177	2.1064	1.5304	0.62002	0.75712	0.68398	0.79632	0.93313	0.55043	0.016124	-1.022	-1.2446	-1.6625	-0.68688	-0.75511	-1.6535	-0.84003	-0.98428	-0.31542	-1.1259	-1.1114	-0.2079	0.69695	1.1961	1.4597	3.1752	2.2115	1.6904
-0.75256	-0.88845	0.50244	1.6369	1.747	1.1529	0.73492	0.62399	0.1564	-0.57031	-0.36151	-0.72936	-1.3534	-1.87	-2.2322	-0.31255	-0.99512	-0.98089	-0.51912	1.1752	-0.014692	0.089539	0.050635	1.0462	0.5837	0.26607	0.65137	1.2974	1.4379	1.6684	0.74622	0.4004	-0.63544	0.10478	-0.79347	-0.27929	-0.33466	-0.29936	-0.66173	0.26198	-1.3552	-0.14879	-0.095585	-1.7909	-2.1992	-0.75138	-0.49158	1.0709	0.79049	1.8214
-0.55801	0.22181	-0.30622	0.125	0.023656	-0.4126	0.022659	-0.16351	0.21647	-0.1432	0.31497	-0.18153	-0.68548	-1.7095	0.15468	0.074119	0.49135	0.66937	0.33175	0.75205	0.54543	-0.3942	1.1403	1.7305	1.7762	0.043595	0.0097541	0.49145	0.66936	0.82541	0.38233	-0.10508	-0.83532	-1.6596	-1.4792	-1.8966	-1.7466	-1.6529	-1.108	-1.522	-1.1466	-0.71067	-0.64249	0.2014	1.4384	0.99026	1.1353	0.90031	1.5293	1.768
-0.55458	0.88153	0.93944	0.19164	0.55903	0.94867	0.32649	1.1079	1.7516	0.2737	-0.51546	-1.8504	-2.797	-1.2618	-0.64639	-0.4201	-0.34134	-0.18612	-0.98811	-1.0408	-0.62553	1.1506	1.417	1.0044	0.34883	0.42141	0.40199	0.13399	1.519	0.84071	-0.56402	-1.2402	-1.7908	-1.7849	-0.9378	0.1618	0.4012	0.8614	0.2016	0.28024	-0.28266	0.39338	0.89283	0.33982	1.6426	0.77781	0.90242	0.29134	-0.25787	0.37954
-0.46912	0.19763	-0.18203	0.41111	0.11194	0.018563	0.5019	0.43853	3.2578	0.0081789	-0.74586	0.26969	0.68238	-0.63362	-1.2999	-0.75802	-2.4329	-1.1055	-1.3031	-0.40337	-0.15651	-0.66157	-0.19274	1.5714	-0.24409	0.24805	1.7778	0.88703	1.2634	0.87531	0.7918	-0.020629	-0.6824	-0.49298	0.83118	0.22844	-3.7195	1.1915	-0.55828	-0.43965	-1.0862	3.4406	-1.4562	-0.67206	0.15145	0.76391	-2.3523	0.47086	1.8123	-0.078224
0.57966	-0.20708	0.46345	1.0558	0.44338	0.55738	-2.5316	-0.14767	0.81239	0.56592	0.51355	-1.2195	0.20254	-0.52454	0.28149	-0.5678	-0.93875	-0.12863	-1.3762	-0.60391	-0.64497	1.1157	0.64184	1.5705	-0.12365	-0.45423	0.11539	0.79429	0.14434	1.4104	-0.47807	0.38368	0.24837	-0.43024	-0.026529	-0.69697	-0.26319	-1.3348	-1.1006	0.42365	-0.70948	1.7113	0.27042	-0.064152	-0.85987	1.4886	-1.0207	-0.62574	0.040765	1.4664
0.51009	0.75788	1.5992	1.0872	0.1107	-0.5807	-0.6821	-1.2523	-0.74337	0.17498	0.71323	0.35424	-0.68232	-1.1368	-0.81152	-0.38991	-0.65118	-0.85964	-0.18283	-0.45078	-0.54129	-0.50596	0.34668	0.54987	0.4867	1.2284	1.9408	0.45264	-0.050392	0.12238	1.4	2.1362	1.674	-0.51231	-1.0511	-1.8556	-1.505	-1.4688	-1.4664	-1.3048	-0.35365	-0.34917	0.42829	1.3766	0.86611	0.81166	2.3135	1.6183	0.014501	-1.5685
0.41691	0.75812	0.60493	0.87693	0.5175	0.34765	0.17456	0.41501	0.92702	-0.071833	0.50488	-0.02714	-1.6931	-1.2306	-2.0455	-1.6722	-1.1552	-1.185	-0.55653	-0.4104	-1.7199	-0.11379	0.24481	0.16451	0.74618	-0.10219	2.1897	1.6211	1.6654	1.7661	2.1505	0.66058	-0.42268	-1.2451	-0.020938	0.45578	-1.258	0.075802	-0.32531	-1.2485	-1.0414	-0.65414	-0.13772	0.6505	-0.10459	1.5439	0.97316	-0.095063	0.026916	-1.3678
-0.80087	-0.57508	-0.17008	-0.65819	-0.47518	-0.020478	-0.28888	-0.38639	-0.11342	0.69112	0.36338	0.93012	0.070325	0.055168	0.14139	-0.064767	-0.24412	-0.034332	0.11097	-0.34593	0.43712	0.18242	0.56306	0.97179	0.55303	0.27859	0.70359	0.6603	0.84296	0.89764	0.36718	0.29477	0.86794	0.21987	0.18573	-0.14163	-0.37342	-1.3409	-1.9994	-1.7815	-2.4236	-2.5431	-2.7326	-1.5118	0.14705	-0.31527	0.53513	0.58724	1.433	1.8956
-1.9547	1.5958	0.48723	-0.53091	0.17243	-0.39335	0.66749	0.12859	0.85412	0.054926	0.49783	0.58032	-1.0972	-0.77419	-0.56427	0.48574	0.46994	-0.089491	0.26212	-0.46434	-0.30115	-0.032932	1.1384	0.0079891	-0.96101	0.56618	-0.65427	1.2983	-0.022868	-0.55397	0.096372	-1.2409	-0.2632	0.4621	-0.80562	0.8024	-1.0243	-0.92715	-0.70011	0.085858	-0.29072	-0.074436	0.40469	0.66476	-0.16634	1.1893	0.87931	0.87289	-0.51207	-0.21143
[truncated: 60 more columns]
