# Supplementary material for: Neuronal correlates of cognitive function in patients with childhood cerebellar tumor lesions
Source: PLoS One. 2017 Jul 10;12(7):e0180200. doi: 10.1371/journal.pone.0180200 (PMC5503240; doi:10.1371/journal.pone.0180200)
Supplement: S6 Dataset — (ZIP) [file pone.0180200.s013.zip › WM_0back_tc_C10.csv]

0.48505	-0.92772	0.55226	0.56184	0.94934	0.78542	-0.13819	-0.2151	-0.66683	-0.77109	0.18528	-0.091146	0.32443	0.23337	-0.40805	-1.6162	-1.2782	0.14944	1.0388	0.8811	0.84116	-1.175	-0.40322	0.99909	0.80454	0.34937	-0.055267	-0.71312	-0.53201	0.013697	-0.19542	-0.80204	-0.54451	0.26894	1.4391	0.069513	-0.96514	-0.86938	-0.11789	-0.92775	0.1361	1.29	0.48794	-0.56868	0.63027	0.67672	0.1639	0.40547	0.79636	-0.28284
0.81659	0.78366	0.27386	0.3229	-0.31039	-0.95585	0.15742	0.31337	0.64673	0.21684	-0.045317	0.17701	-0.18723	-0.42815	-0.85321	-1.2404	-0.71053	-0.11459	-0.87642	-0.99133	-0.44685	-0.91005	-0.98842	0.39964	0.8068	0.91015	0.41027	1.8001	1.6027	0.33156	0.55387	-0.43113	-0.59488	-0.30048	0.522	0.99432	1.2552	1.3391	0.70757	0.15904	-1.0659	-1.8913	-1.3854	-1.1667	-1.4326	0.40779	0.67931	1.4507	1.5248	-0.23665
0.59197	-0.72168	1.2429	1.7872	-2.6822	-1.6197	1.5033	0.81038	0.99068	1.4594	-1.6237	0.34057	-1.7206	-0.70093	-0.40272	0.12237	-0.20349	-0.39787	0.73793	-0.21243	0.85433	0.10339	-0.91209	-0.096968	1.0528	-3.5264	0.0662	0.44823	1.4283	2.0872	0.3488	1.1919	1.6373	1.2721	-2.7418	-2.0064	-0.73831	-0.23488	0.046328	0.37539	-0.33454	0.19148	-0.91845	-0.95473	-1.093	-0.63813	1.2832	0.59972	1.2021	1.7613
0.16344	0.11185	-0.62736	-0.606	-0.69006	0.12741	1.0581	0.0024816	-1.0194	-0.57284	-0.83267	-1.0774	-0.98722	-0.49172	-0.34246	-0.10807	0.34238	0.37989	0.72282	1.0634	0.76926	2.3388	4.3463	2.4825	2.0036	0.51569	0.24275	-0.48647	-1.3745	-3.0072	-1.9409	-0.53677	-0.91361	-1.0245	-0.78035	-0.70349	-0.95478	0.06194	-0.41108	-0.21542	-0.19505	-0.7133	0.20733	0.14234	-0.012575	0.95417	1.129	0.84743	-0.83635	0.21141
-0.48117	-0.37859	0.82683	1.2255	0.41965	-0.21001	0.83129	-0.45319	-0.80478	-0.035578	-0.068726	-1.0343	-0.050142	0.010126	0.02568	-0.09417	-0.23837	-0.1913	0.0094032	0.37224	0.42794	-0.44031	-1.7642	-1.1975	-1.2973	-0.22813	0.4498	0.53303	1.1841	1.269	1.4585	1.1655	0.21116	0.43131	0.62054	0.95403	0.27958	-0.014588	0.11324	1.0772	0.76503	-1.4875	-0.26591	-2.4153	-2.9176	0.61213	0.56576	0.47949	-1.03	-1.439
-0.18409	-0.13539	0.084069	0.18642	-0.17656	-0.1982	-0.33742	0.017179	-0.15331	0.097129	0.026736	0.23395	0.082405	0.25501	0.16265	0.23978	0.29462	0.29443	0.15235	-0.031033	0.058651	0.18621	-0.07059	-0.20319	-0.24883	-0.34517	0.12664	0.023128	0.080193	-0.50433	-0.17368	-0.62813	-0.56794	-0.11927	0.2193	0.15899	0.26267	0.45693	0.27115	0.41352	0.63116	0.81769	-1.3968	-3.4921	3.7469	0.14251	1.0736	-0.78902	-1.5416	0.23859
-0.98005	-0.48212	1.1057	0.74805	-0.0074543	0.64505	1.4953	3.0013	2.2983	0.79683	-0.60837	-1.9238	-1.8406	-2.2272	-1.8095	-0.8628	-1.2032	-0.56969	0.079056	-1.0407	-0.071408	-0.37402	-0.42109	-1.1085	-0.72424	0.60434	1.2453	0.58104	0.89068	1.0792	2.2692	1.5315	1.0294	-0.54938	-0.0035152	-0.25879	0.82749	-0.18765	-0.088395	0.088807	-0.15789	-0.21724	-1.2819	-0.048045	-2.2226	-0.51227	-0.64753	1.4907	1.0497	-0.052204
-4.3961	2.8291	0.97272	-0.27974	0.5213	0.42541	0.21613	1.0683	0.89712	-0.046018	0.22371	-1.2168	-0.35283	-0.44758	-0.7967	-0.83282	-0.44345	-0.26705	0.37939	-0.055212	-0.35681	-0.30323	0.21064	-0.6449	0.61307	0.72674	1.0266	1.4948	1.0215	0.63928	0.70752	-0.20757	-0.070547	-0.10817	-0.81331	-0.67678	0.034132	-0.81587	-0.8275	-0.67994	-0.87582	-1.0577	0.41422	-0.34294	0.10572	0.39074	-0.039164	-0.36508	1.9852	0.21566
1.2365	-2.2577	1.3673	-0.96394	1.3948	1.5156	0.069048	1.0556	0.40243	-0.19538	-0.0048668	-0.82473	-1.6005	-1.341	-1.055	-2.0908	-0.7622	-0.59904	-0.75922	0.13782	0.33499	0.49174	0.77403	-0.67444	0.26154	1.4759	1.1993	1.2983	2.2888	1.3129	1.0923	0.56398	0.18468	-1.1173	0.040729	-0.31392	0.00040646	-1.4478	-0.6489	-1.4604	-0.18507	-0.92294	-0.71823	-0.12393	-0.32125	0.51331	1.163	-0.14905	-0.5304	0.054708
1.9773	-0.17367	1.7301	0.32357	-0.21354	0.75391	-0.21554	-0.83461	0.79585	0.20624	-1.407	-0.41714	-0.84744	-1.8299	-1.8601	-1.1145	-0.018658	1.5272	0.56681	0.6641	0.42609	0.65793	-0.70878	0.99999	-1.7087	0.42777	-0.78101	0.66797	-0.079167	-1.5207	0.10638	0.83667	0.65538	0.63064	-0.32066	-1.7097	-0.19775	0.33598	-0.37115	0.52616	0.034384	-0.057636	0.80317	1.0495	0.70453	0.76206	1.347	0.86646	-0.43784	-0.94054
-0.53839	-0.49133	-0.96119	-0.05889	0.32986	-0.23598	1.2453	0.22219	0.52412	1.7237	1.2376	-0.55943	-0.52891	0.30049	1.1506	-1.7455	-1.3547	-0.27279	-1.5058	0.28887	0.42118	-0.9398	0.0177	-0.14804	0.30446	-0.099026	1.8235	1.4452	0.29344	-0.16588	0.29282	0.074979	-0.589	-0.30298	-1.157	-1.7744	-0.63739	-0.34771	-0.64545	0.78171	2.0308	0.77166	0.56717	0.61041	0.65467	-0.24898	0.079306	0.54588	-0.32852	-1.0482
-0.99561	-1.4674	-1.7502	-0.94531	-0.13784	0.7436	1.2087	2.6637	2.1961	1.1319	0.64435	0.63223	-0.29476	-0.28117	0.32358	-1.6084	0.092008	0.15563	-1.0031	-1.2987	-0.96174	0.031709	0.32484	0.42306	-0.62532	-0.8129	-0.75392	0.59051	0.6247	-0.14588	1.3466	1.0644	-0.26977	-0.098562	-1.0163	0.45923	1.2103	-0.69353	0.98994	0.50297	-0.92505	-1.3752	-1.0191	-0.16122	-2.5502	-0.62972	0.75976	0.22993	1.1755	2.9565
-1.6149	-0.7283	-0.26275	0.11751	0.54385	0.63169	0.63073	-0.39716	-0.30235	1.3962	1.8701	0.34206	-0.54835	-0.62088	-0.25006	-1.3179	-1.3951	-0.20005	0.02096	-0.76237	-0.078178	-0.32905	-1.8432	3.9053	1.3376	1.0812	0.777	0.053307	-0.17174	0.23379	0.19059	0.96085	-0.45493	-0.44679	-0.89856	-1.0968	0.29017	-0.62887	-0.62453	0.15489	0.2135	-0.5512	0.80627	-0.64173	0.034923	-0.14424	-0.14753	0.31816	-0.031933	-0.51925
1.1156	0.32576	1.4672	1.178	0.57635	0.077651	0.26503	-0.443	0.62809	-0.7693	-1.2584	-1.3784	-1.779	0.72496	-0.031129	-0.44561	-0.65914	0.51333	-1.0697	-0.67705	-0.52517	-1.6453	-0.36781	0.30867	0.2061	0.21891	1.6605	2.1929	1.4696	0.62608	-0.3722	-0.67775	0.051131	0.32966	-0.68904	-0.78047	-0.48367	-1.1611	-0.85729	-0.071519	0.89998	-0.61228	0.081487	-0.034637	-0.73207	0.74219	0.48593	2.0456	1.8356	1.5242
2.1582	0.75757	0.23364	0.48397	0.66585	-0.05668	-0.070337	-0.034325	0.23151	-0.69099	-0.34505	0.81365	-0.76989	-0.20581	-1.0059	-0.4897	-1.0179	-1.0073	-1.6898	-0.41946	-0.11713	-1.253	-1.7869	-0.46309	0.95211	0.64563	1.6502	1.8476	-0.36299	0.43186	0.9301	1.2519	1.9664	0.21189	-0.72214	-0.52702	-0.53379	-2.0693	-1.4282	0.39074	0.051149	-0.85944	-0.70952	0.037677	0.82193	2.009	1.5902	2.1373	0.25992	0.35879
0.036577	-1.3311	0.07232	0.53772	0.78066	1.0099	-0.28133	0.29503	0.159	-0.68685	1.4522	0.51804	0.42194	-0.8752	-1.1339	-1.1666	-0.75789	-1.4089	-1.841	-0.3774	0.22888	0.96358	0.46474	0.28154	1.0868	1.4294	1.5309	1.3298	1.3	0.54627	-0.32806	-0.084287	-0.57116	0.42552	-1.5908	-0.74409	-1.1391	-1.6498	-1.7233	-0.57542	-1.1136	-1.4559	0.13845	0.073361	0.90765	3.4886	0.96305	1.3093	1.9196	1.2286
2.5621	1.6435	1.036	0.56149	-0.30142	0.086708	-0.18554	-0.025163	-0.53363	-0.16791	0.22457	-0.83905	-0.68666	-1.8437	-0.68325	-1.4033	-0.51575	0.15564	0.3146	-0.5051	-0.50272	-2.1121	-2.3908	-3.1984	1.18	-0.080143	1.5125	1.7177	1.7236	1.698	1.3618	1.0414	0.36267	0.79241	0.84475	0.38104	-0.20918	0.33721	0.18219	0.28002	-0.055714	-0.17021	0.10056	-2.3161	0.2038	0.15664	-0.47483	0.043641	0.28517	0.272
0.8661	0.81224	0.013177	-0.35024	-0.80669	-0.30756	-0.30628	0.25311	0.020288	2.3361	0.31451	1.3717	-0.39517	-1.2304	-0.19787	-0.57396	-1.0062	-0.72729	-1.0465	-0.98491	-1.325	-0.83269	-0.85448	0.44274	0.56409	0.71771	0.37227	-0.52801	1.0224	1.2957	2.3439	0.72303	0.95153	0.39802	-0.27782	1.0541	-0.15107	-0.31849	-0.71211	-0.94767	-0.60932	0.28562	-0.97411	-1.5344	-1.1321	-0.61041	-0.36117	-1.1253	-1.515	1.9237
0.046755	0.12759	0.25392	0.36767	0.34131	0.28995	0.39082	0.094787	-0.23255	-0.14582	-1.1224	-2.4744	0.48129	0.50948	-1.8898	0.4136	-0.76383	0.42399	0.61945	0.94887	1.1343	0.98856	0.28267	0.57214	0.93869	0.21296	-1.0458	0.92197	-1.2556	-1.7055	-2.8186	0.72401	2.1185	0.4074	-0.4783	-1.4561	-0.15336	1.1343	0.86322	-0.11805	-2.28	0.34633	1.9716	1.3937	1.2757	3.758	0.82652	-2.1158	-1.5405	-1.6605
1.6978	-0.386	1.0996	0.94697	1.1639	1.1857	-1.2135	-1.5358	-0.81799	0.17229	1.3274	0.8295	-1.0596	-1.1717	-0.71729	-1.0757	-1.0563	-0.73106	-0.70987	-1.1084	-1.0544	0.5082	0.064184	0.34964	-0.096303	0.81739	-1.34	-0.41819	-0.58302	-0.55583	1.1425	-0.27247	0.71491	1.9374	2.3305	2.0022	2.3142	1.4559	-0.71702	-0.070283	-0.16695	0.27318	-0.40258	-0.84098	0.41041	0.79563	-0.96579	-1.2442	-1.1409	-0.60788
-0.8218	-1.2434	-0.22192	-0.31012	-0.074895	-1.4401	-0.02332	0.69891	1.9367	3.1071	2.9882	0.13342	-0.77716	-1.2767	-0.65652	0.69389	0.67949	0.23704	-1.5827	-0.91879	-1.1989	-1.1521	-0.54553	-0.58072	-1.6588	-0.68704	0.10156	1.1394	1.2398	2.0608	1.0482	-0.35541	-0.39075	-0.20676	-0.36496	0.22655	-0.045768	1.069	1.059	-0.044301	0.87322	0.39914	-1.604	-0.62581	1.0554	0.48412	-1.9672	-0.92649	0.24556	-0.32663
1.2708	0.80715	0.34593	0.066479	0.031402	0.43299	0.48784	0.42686	-0.35905	-1.154	-0.58261	0.096227	-0.89689	-0.64247	-0.62457	-1.314	-0.3416	0.26227	-0.92472	-0.88943	-0.4318	-0.74298	-0.073702	0.87018	2.1249	1.9003	0.55458	0.53479	0.4485	0.27049	0.29926	0.36754	0.07848	-0.41265	-0.73639	-0.47898	-0.32542	-0.90929	-1.0033	0.33127	-0.97125	-0.35258	0.34551	0.29283	1.6431	-0.44168	0.10955	0.13301	0.10494	0.89348
1.3357	1.1329	0.77415	0.90744	0.81468	0.48111	0.17041	0.0087909	-0.2505	-0.25427	-0.12908	-0.59183	-0.36613	-0.7878	-0.646	-0.81799	-0.76103	-0.51616	-0.77837	-1.0127	-0.78019	-0.97431	-1.0382	-0.17842	0.26878	1.1563	-0.39497	0.38425	0.76272	1.0215	0.88248	0.24803	-0.56822	-0.25356	-0.19804	-0.13014	0.01321	-0.22033	-0.38004	-0.06388	0.23836	1.6709	-2.1166	0.23271	1.2099	1.956	0.81995	1.3532	0.60347	0.33285
-1.5922	-0.13425	0.83087	0.74895	-0.046574	-0.19566	0.56703	0.73357	0.61116	0.49336	0.49732	-0.44722	-0.46502	-0.56459	-0.16683	-0.46308	-0.19277	-0.1758	-0.29332	-0.76314	-0.087377	0.2937	0.41767	0.7676	-0.63479	0.36315	1.0948	0.58831	-1.227	-1.222	-0.94202	0.41232	0.50315	0.19207	0.19906	0.49556	-0.17823	-0.76444	0.713	1.3017	0.63016	-0.58478	-0.3218	-2.7812	0.14461	0.18076	0.48385	-0.21147	-0.11315	0.23508
[truncated: 60 more columns]
