# Supplementary material for: Neuronal correlates of cognitive function in patients with childhood cerebellar tumor lesions
Source: PLoS One. 2017 Jul 10;12(7):e0180200. doi: 10.1371/journal.pone.0180200 (PMC5503240; doi:10.1371/journal.pone.0180200)
Supplement: S6 Dataset — (ZIP) [file pone.0180200.s013.zip › WM_0back_tc_C15.csv]

1.3568	1.0377	-0.94851	-1.3213	-1.0196	-0.61583	-0.12262	0.019659	1.831	0.41726	-0.087019	-1.1463	-0.93895	-0.84219	-0.094709	0.63082	-0.27269	0.97676	0.94379	-0.78934	0.43309	1.1178	1.0048	0.71979	0.066452	-0.59579	-0.11175	-0.30626	-0.14606	0.37122	0.20659	1.3486	0.36665	-1.0992	-1.3124	-1.665	-1.2681	-0.059234	0.33294	-0.25702	0.077253	-1.7621	-0.59946	-0.001747	-0.062585	0.98471	1.0303	0.066818	1.0891	1.5547
1.6382	-0.089668	0.016163	-0.30076	-1.0484	0.79448	-0.31951	0.081023	0.35569	-0.72526	-1.0629	-0.71228	-0.46602	0.45958	-0.4454	-0.043822	0.88078	0.18595	-0.11855	-0.16477	0.41021	0.4841	0.1484	1.8749	2.2055	-1.5349	-0.77479	0.25425	-1.3059	-1.3362	-2.1845	-1.406	0.97323	0.51544	0.49673	1.8971	1.0584	1.4783	0.92032	-0.66451	0.21975	0.21624	-1.4709	-0.47005	-0.37526	-0.32936	-0.79221	0.99616	-0.75459	-0.14158
-0.36563	-0.33701	0.51113	-0.47499	0.2713	1.0551	0.026894	0.4781	-0.1699	-0.68958	-0.50459	-0.38871	-1.0939	-0.27653	0.087925	-0.075422	0.66164	0.31802	0.6375	1.2185	0.4755	-0.035604	0.55761	1.4963	0.062577	1.2429	0.24109	-1.0735	-1.2596	-2.306	-0.67647	-0.29633	-1.1116	-1.5271	0.3346	1.326	0.99343	0.71985	-0.12435	-1.6045	-1.0329	-0.87884	-0.20302	-0.17453	0.77625	1.5451	0.25309	0.67746	1.5623	0.030429
0.57759	0.59536	-0.039547	-0.16455	-0.35216	-0.58284	-0.025876	0.079827	0.94111	0.43176	-0.072855	0.63034	0.4883	0.18004	-0.70654	-0.57715	-0.56222	-1.4594	-0.43888	-0.24947	0.014994	0.1183	-0.20807	-0.93849	-1.7448	-0.11374	0.070589	0.83954	1.6653	2.1433	2.4182	0.70239	-0.049621	-0.75641	-1.509	-0.81149	-0.79324	-0.69043	-0.46799	0.18792	0.053738	1.1368	0.42677	0.39578	-0.2658	-1.2628	-0.37815	0.58831	1.8918	1.7919
0.092259	1.0288	-1.1385	-2.8284	-0.42245	1.2752	1.0108	0.078122	0.50542	-0.036326	-0.5424	-0.027079	0.17298	0.077476	-0.026217	-0.63074	-0.30186	0.067667	0.89903	-0.68049	-0.39798	1.466	0.64661	-0.49536	-0.76002	-0.72673	-0.037243	0.87646	0.7994	1.1934	1.8368	1.3342	0.20173	0.4006	-0.93559	-0.90897	-0.73642	-0.077839	-0.64218	-0.053801	-0.85619	-1.0081	-0.75292	-0.47117	-0.88701	-1.3508	0.019152	0.096105	-0.00068914	0.15003
0.64996	0.86738	0.73885	0.5795	0.15845	-0.089159	0.14525	0.079742	0.089861	0.072631	-0.65231	-0.50271	-0.33272	-0.49423	-0.55728	-0.62992	-0.42142	-0.68686	-0.46902	-0.61143	-0.42222	-0.24657	-0.35962	0.46922	0.27936	0.25823	0.47639	-0.24034	-0.14264	0.26464	0.52557	1.3218	1.4141	0.67875	0.12507	-0.62183	-0.44931	-0.36785	-0.045333	-0.27695	-0.11608	0.13018	0.65186	-0.37084	-0.87886	1.206	-2.0911	-0.47595	1.5514	0.72735
-0.93899	1.3711	0.2074	-0.8384	-1.1711	-1.1398	1.0619	2.4256	1.2217	0.54565	0.59585	0.30903	-0.6455	-0.78421	-1.273	-1.0857	-0.75714	-1.3078	-0.66152	-0.20305	0.43447	-0.087715	0.075837	0.56203	1.8204	1.0509	-0.78	0.413	0.31856	0.67332	1.7123	0.62195	-1.4479	-0.95424	-1.0007	-1.257	-0.60648	-0.45715	0.16949	-0.054635	0.34024	-0.071805	0.38085	0.90233	1.4679	2.108	0.70196	-1.1661	0.28411	-1.4973
1.0368	0.92818	0.39462	-0.67184	0.20713	-1.3523	-0.49149	-1.3091	-0.49462	-0.33038	0.15386	0.54894	1.1132	-0.47359	0.29742	0.20706	0.11106	-0.84313	-0.79726	0.085953	-1.2498	-0.39171	0.66637	0.78644	1.0831	0.68314	0.99754	-0.25213	-0.60039	-0.48284	0.20999	1.4908	0.76439	-0.25987	-0.73292	-0.6889	0.43862	0.62208	0.46586	-0.00051869	-0.083566	0.13273	0.66777	0.16077	-0.4994	-0.61085	-1.963	-0.5469	0.39026	1.6801
-0.83551	-0.019445	-1.3167	0.055857	1.2826	1.0767	1.4222	0.71549	0.46752	-0.8437	-1.0751	0.40824	0.9163	-0.52073	-0.90654	-0.77774	-1.1451	0.38645	0.019603	-0.37438	0.93099	0.34928	-1.3664	-1.5881	1.0721	1.9068	2.1241	0.12681	0.10408	1.0511	0.76631	-0.8086	-0.63376	-1.97	-2.6996	-0.69369	0.3398	-1.0126	-1.7016	0.0072827	-0.27937	-0.055198	-0.034804	0.47543	0.67517	2.8511	2.2102	1.2896	1.1321	0.88052
-0.4458	1.4257	-1.0784	-2.7587	-1.19	0.061526	0.95187	1.9539	0.81773	0.60842	1.1121	1.0263	0.52401	-1.6213	-0.050089	1.6637	0.73796	-0.28752	-3.0447	-2.0934	-0.48683	0.078123	0.38756	1.1734	-0.070636	0.27639	0.80275	0.31053	-0.47552	-0.52022	-0.64537	-1.0458	0.43663	0.83075	1.4077	1.2361	0.084951	-1.6041	-0.076077	0.20525	-0.21958	-0.62087	0.39919	-0.7217	-0.23209	-0.52464	-0.28895	0.092852	1.5314	-0.20454
1.009	0.64729	-0.072907	0.71058	0.08291	-0.60611	-0.4811	0.4272	-0.29639	0.37133	1.4288	0.11468	-0.65705	-0.94183	-1.5419	-1.5266	-0.80475	-0.79205	-1.7156	-0.71966	-0.41733	0.17486	0.50188	1.1078	0.94998	1.5022	1.8184	-0.62311	0.57142	1.5318	0.87725	1.9872	-1.6064	-1.2717	-0.78406	-0.056197	0.37506	0.52126	-0.0054267	-0.18079	-0.3722	-0.34498	0.53148	-0.48511	-0.66888	1.2115	1.447	0.30875	-0.99492	-2.3017
0.82565	-0.68596	-2.4208	-1.7091	-0.73276	-0.12678	0.68335	1.5035	1.9993	0.18044	-0.25414	0.49162	0.57478	0.4562	0.17359	-0.060551	-0.41922	-0.033729	0.031158	0.52358	0.42285	1.1796	0.91891	-0.9948	-1.3764	-0.8395	0.62089	1.1811	0.85122	0.59852	-2.0602	-2.3199	0.35894	0.34858	-0.8422	-1.0224	-0.80853	-1.2079	-0.33976	0.097416	0.17042	2.5646	1.8191	-0.29309	0.16052	0.0026295	-0.44748	-1.4333	0.97891	0.60827
-0.26784	-0.22083	0.2629	-0.82496	0.46632	0.69584	-1.7392	-1.1071	0.5557	0.37707	0.8302	1.2766	0.16298	-0.33211	0.19971	0.1418	0.099423	-0.85181	-0.79391	-0.69104	-0.86678	0.31604	0.76216	0.31745	0.075975	-0.60562	0.015836	0.73335	2.5177	1.6916	0.55356	-0.76603	-0.97039	0.19492	0.28014	0.54149	0.43362	-0.54823	-0.69598	0.71037	-0.99353	-0.21372	-0.27967	-1.3966	-1.9638	-1.5099	-0.67536	-1.1655	-0.62422	0.83214
-1.2186	-0.06966	-0.036165	-0.39105	1.2709	0.47425	-0.078392	1.6343	1.7209	-0.80373	-0.97011	-0.055912	0.21519	-0.44441	-0.67202	-0.64265	-1.0942	-0.46695	0.76475	0.8815	-1.3504	-0.65985	-0.46423	-0.19131	0.65761	1.1312	1.3647	1.0425	-0.49086	-0.56441	1.2945	0.52185	-0.41036	-0.76439	-0.71476	-0.23819	-0.84016	0.010007	0.34156	-0.041292	0.32544	-0.14998	-0.61143	0.061641	-1.8911	-1.1233	0.70826	2.9339	0.84689	0.14021
1.1418	0.50452	-0.94989	-0.87405	0.097659	-0.13591	0.3284	-0.43076	-1.1305	-0.43527	0.0050966	1.0526	0.81484	-0.27651	-0.1409	0.034107	-0.40371	-0.35119	-0.88474	-0.89241	-0.31735	0.10215	0.8042	1.5632	1.1896	0.68286	1.3629	1.421	2.0648	1.5792	-0.92283	-1.6967	-1.5426	-0.90133	-1.2675	-0.74951	-1.0342	-1.5477	-1.3685	-0.53341	-1.6792	-0.28687	-0.33424	0.015799	1.0588	1.2547	1.8547	2.7964	2.2055	1.7898
1.487	-0.11611	-1.2217	-0.44115	-0.28512	1.3004	1.254	0.79855	0.54401	-2.2801	-1.4267	0.40148	0.8164	-1.0345	-0.83964	0.24503	0.1547	-0.15688	-0.67032	-1.2174	-0.55878	-0.077581	0.48424	0.22351	0.821	0.84998	-0.55618	-0.16544	2.2102	3.2212	0.74586	-0.093708	-1.1082	-0.3841	0.96533	-1.4831	-0.60228	-0.23328	-1.7997	-0.62227	-0.41442	-0.73784	0.23562	0.1041	1.3212	0.62952	0.088444	-0.46292	-1.027	-1.5088
-1.8707	-0.55567	-0.14696	0.25099	-0.24868	-0.030437	0.27313	0.41784	0.13605	-0.96376	-2.1201	-0.099124	1.1357	2.1193	2.2768	1.5495	0.67575	-0.86488	-0.58007	-0.55871	-0.014982	1.9536	0.1612	0.41557	-0.095027	1.2773	-0.22356	-0.44583	0.34004	-0.59646	0.46648	-0.052511	-1.676	-1.2747	-1.9716	-2.2455	-1.7057	-0.97632	-1.343	0.057761	0.82565	0.41984	0.50342	0.5068	1.0733	1.278	1.2147	1.7559	0.47997	0.93615
2.1443	1.5332	-0.79491	-0.96906	0.094299	-0.3187	-0.48897	1.7458	1.291	-0.39469	-2.5151	-1.9178	-0.67065	0.48509	-0.65371	-0.59343	-0.18773	0.1196	-0.10222	-0.81415	0.90891	0.94189	0.83012	0.73428	0.81712	0.58743	0.76235	0.90154	0.90516	-0.19016	-1.5969	-1.2956	-2.5956	-1.5981	-1.0927	-0.66216	0.16143	1.4005	0.5138	0.82373	0.23557	-0.44956	0.87168	1.2433	1.2741	0.80046	0.14972	1.2105	0.1048	0.8946
-0.011908	-0.031357	-0.25752	-0.11833	-0.38405	-0.45438	-0.50065	0.097817	-1.3923	0.8776	1.9346	2.7977	-0.82983	-0.71788	1.9874	-0.96008	1.1541	-0.79199	-0.62544	-0.74967	-1.2167	-1.081	-0.0046166	-0.95366	-0.65309	0.86298	1.0335	-1.0627	0.6333	1.4516	2.3316	-0.036579	-1.2679	-0.16972	-0.069579	0.4144	0.92577	-1.5561	-0.11872	0.71746	2.0542	-1.9367	-2.4818	-1.1362	-0.68449	-3.4822	0.49031	1.3109	-0.14762	2.7922
-1.5095	1.3371	-0.84436	-1.2857	-1.2558	-1.0722	2.0206	1.0912	1.0697	-0.17798	-1.5738	-0.98444	0.81787	0.73295	-0.29347	0.38701	0.72362	0.10282	0.96634	0.95893	1.136	-0.36458	1.142	0.34859	0.20747	-0.39292	0.4071	-0.88795	0.40936	0.38016	0.019617	0.95869	-0.58879	-1.9925	-2.3054	-1.8134	-1.9972	-1.7008	0.4045	0.24893	0.59599	0.19499	1.2052	0.76972	0.71605	-1.2374	0.91746	1.4699	0.52314	-0.38366
1.5629	1.6104	1.3081	0.96963	-0.4376	-1.2371	-1.129	-2.4545	-1.9041	-1.1972	-0.30535	0.94898	0.74596	0.34747	0.41381	0.25621	0.041138	-0.3544	-0.14003	0.30003	-0.19297	-0.063353	0.11352	0.062668	0.13659	0.075684	-0.0069286	-0.71188	0.34982	0.68397	1.2378	-0.21806	0.28908	0.9355	1.585	0.045469	-1.222	-1.2791	-1.6615	-1.4587	-0.59155	-0.34554	1.1635	1.0717	0.14704	0.81177	1.9624	1.5258	-0.30258	-1.9162
-0.26598	-0.177	-0.019056	0.043527	-0.62557	-1.5332	-0.90947	0.26815	0.31176	-0.037481	1.2285	0.77629	0.51982	0.32536	0.86734	-0.301	-0.24642	-0.13402	0.55312	0.13609	-0.20154	1.0982	1.7166	-0.062693	-0.83205	-0.29548	-0.4477	-1.2804	-2.0797	-0.84837	-1.2776	-1.8383	0.009037	1.865	2.3841	1.1187	0.50913	0.93181	0.81455	0.7094	1.2405	0.10521	-0.11112	-0.18057	-0.80569	-0.26996	-1.4289	-1.8466	-1.0797	-0.77026
0.83377	1.0257	0.039043	1.0342	0.44911	-1.1623	-0.26332	-0.48279	-1.1441	-1.2123	-0.30737	0.29595	-0.28005	-0.13097	0.022564	-1.0067	-1.2441	0.51772	0.72431	-0.5383	0.40739	0.72023	0.72167	0.016978	0.50841	0.24924	-0.26614	-0.2837	0.40204	1.1356	1.991	0.9141	-0.4934	-0.77637	-0.57957	-1.0435	-1.2224	0.20923	0.47528	0.78017	1.3645	0.33354	1.6902	1.4835	-0.83761	-4.2685	-2.7813	-0.636	-0.046293	-0.29403
-0.45718	0.3152	-0.4588	-0.31563	-1.6324	-0.43546	0.57859	2.2776	1.4981	0.74283	1.7889	-0.88714	-1.0931	0.42112	-1.3934	-0.66302	0.10365	0.074433	0.65642	-1.7547	-0.7714	-0.053605	0.048257	-0.0099462	-0.043785	-0.17627	2.3191	0.64008	-0.87911	-0.80737	-0.56942	0.5445	-0.53035	-0.51688	0.59445	0.97652	-0.21129	-0.65399	-0.84909	1.3522	1.7307	0.75486	0.50081	-0.66264	-1.9749	-0.77175	1.1601	-0.14707	-0.84217	0.80743
[truncated: 60 more columns]
