# Supplementary material for: Neuronal correlates of cognitive function in patients with childhood cerebellar tumor lesions
Source: PLoS One. 2017 Jul 10;12(7):e0180200. doi: 10.1371/journal.pone.0180200 (PMC5503240; doi:10.1371/journal.pone.0180200)
Supplement: S6 Dataset — (ZIP) [file pone.0180200.s013.zip › WM_0back_tc_C16.csv]

-0.82016	-1.473	-0.1494	1.1406	1.5409	1.56	1.4318	0.61108	0.74504	-0.76223	-1.3139	-1.4948	-1.1655	-0.30812	-0.66165	-0.10739	0.12232	1.2843	-0.82909	-1.1977	0.02503	0.029576	0.21478	1.7593	1.064	-0.13669	-0.044132	-0.516	-0.49023	0.91523	0.72515	1.0572	-1.1584	0.021813	-1.8062	-1.0967	-0.46229	-0.24137	-2.2392	-0.67814	0.65168	1.3608	0.28176	0.0047347	1.4551	2.283	0.30354	0.97047	0.87506	0.10618
0.86312	0.68379	1.4839	-0.74111	-0.21661	1.6839	-0.076161	-0.38481	1.189	-1.3821	-1.1248	-1.0906	-0.85371	-0.63649	-0.81998	-0.63547	0.34664	0.6354	-0.72967	-1.2033	-0.12544	-0.54307	-0.53536	2.442	1.4635	-1.2308	0.37321	1.4692	0.29232	0.074414	0.11489	-2.3804	-0.22304	0.65283	2.1032	1.789	-0.17518	1.1916	-0.12743	-1.3424	0.40665	-0.4211	-2.6382	-0.57216	0.76203	-0.22142	-0.027682	1.8856	0.17345	-0.08695
-1.8975	-0.25742	1.9518	1.0472	-0.42218	-0.22172	0.1089	0.77315	0.050229	1.2241	0.44697	0.022778	-1.5237	-1.5172	-1.1397	0.10243	0.032142	-0.4561	1.2576	0.59119	-0.05395	-0.83281	0.262	0.76255	0.92107	1.3786	-0.49923	-1.137	-0.53998	-1.6859	-0.76266	1.3318	1.7233	0.93424	-0.75832	-1.5331	-1.5593	-0.12642	0.15491	-0.47831	0.65017	0.93551	-0.55307	-0.82993	-0.15279	0.076717	0.91159	1.6655	1.8705	0.78703
1.3368	0.58474	0.016854	0.34108	0.34523	-0.61417	-0.97146	-1.3392	-1.109	-0.82745	-0.33051	0.18935	-0.07612	-0.0044632	-0.46945	-0.70747	-0.76458	-0.091468	0.74887	1.6916	0.46384	1.3536	2.267	0.25509	0.52455	-0.10219	1.1572	0.58052	0.69818	-0.15864	-0.35767	-0.91452	-2.6928	-1.9043	-1.1735	0.54747	-0.62985	-1.0542	0.28906	0.61153	1.053	0.71437	-0.53922	-1.4761	0.22545	1.0631	1.4788	1.4022	0.80732	1.1067
-0.3721	0.78178	-0.33797	-0.48385	0.5524	2.6056	1.4647	-1.8304	-0.98976	-1.7491	-0.51749	-0.32062	-1.1346	-1.7895	0.16987	0.21856	-0.76298	0.49952	1.3861	0.39722	0.23968	1.4098	1.0267	0.80739	-0.56826	-0.36411	0.017159	-0.5384	0.53572	1.5335	1.5031	1.4319	-0.51584	1.097	0.56782	-0.18243	-1.6	-1.5562	-1.6884	-0.83399	-1.4458	-0.22359	-0.017883	-1.5448	-1.261	-1.3431	-0.1886	1.3771	2.0141	1.3862
-0.014585	0.16519	0.23151	0.24826	-0.0033351	-0.052837	0.48197	-0.39431	-0.40628	-0.46659	-0.18771	-0.11068	0.062357	0.14039	0.036185	-0.068186	0.1954	0.10453	-0.032394	-0.36288	-0.13397	-0.089158	0.22709	0.58286	-0.19733	-0.14801	0.38158	0.43447	0.80198	0.32933	0.78884	-0.17268	-1.5237	-1.1771	-0.54387	-0.69416	-0.037715	0.1022	0.38885	0.082456	0.30089	0.88011	1.8325	-0.58421	-1.7456	-2.4833	2.6166	0.3126	-1.4037	0.85464
0.35795	1.5338	0.92041	-1.2366	-3.1214	-2.0904	1.0721	2.6606	1.6566	0.69942	-0.13248	-0.26565	-0.40758	-0.94393	-0.91094	-0.78864	-0.047384	-0.20594	-0.12637	-0.85284	-0.50306	-0.9128	0.2096	1.2261	0.91901	1.161	1.1243	0.28752	-0.088678	0.36923	0.85716	-0.1136	-0.33957	-0.74454	-1.1852	-1.4305	-0.7862	0.16468	1.4614	0.81925	0.46351	-0.43331	-0.26678	1.172	0.91156	1.658	-0.25995	-1.4612	-0.20098	-1.6391
-0.94366	-0.10169	-0.9191	-0.59053	-0.55125	-1.2063	0.28938	2.1138	2.2601	0.99689	0.21358	-0.33782	-0.24557	-0.83914	-0.83809	-1.3358	0.66553	-0.87704	-0.88443	0.06161	0.81184	0.15968	1.3938	1.3797	1.5233	0.073774	0.28557	-0.39496	-0.51282	-0.8066	-0.12687	0.39983	-0.43822	-0.1187	0.35847	-0.18005	-0.47102	0.16573	0.9004	0.25668	-0.92208	-0.24579	-0.60433	0.38322	0.83467	-0.27401	-0.38807	-0.43702	-0.94197	0.65373
0.74241	0.039727	0.31113	-0.27995	0.64633	0.91932	-0.036034	-0.13197	0.82557	-0.7834	-0.48515	-0.72991	-0.49706	-0.80168	-0.73046	-1.057	-0.19911	0.3695	-0.66243	-0.83095	0.14863	0.2977	0.69012	0.10944	1.0751	1.9319	1.9832	-0.27254	0.32612	1.1021	0.97127	-1.2433	-1.4055	-1.107	-1.842	-1.2179	-0.31554	-0.75161	-1.25	-0.32707	-0.42462	0.024773	0.79614	1.6688	2.0951	1.9402	2.1489	1.1355	-0.092614	0.38632
1.2451	1.2615	0.34696	-1.3153	-0.31556	1.2437	0.59157	-0.021112	0.46289	0.02001	-0.3526	0.98573	-0.26435	-2.1397	-1.093	-0.89334	-1.5138	-0.14889	-3.1234	0.067301	0.77251	1.3295	0.78293	0.19703	-0.31286	-0.44604	1.5997	1.6942	0.028138	-1.1541	0.38657	-0.032719	0.8954	0.79994	-0.050597	0.51384	-0.13852	-0.36665	0.842	0.15793	-0.61745	-2.0108	0.29336	-1.7301	0.96579	0.44185	-0.50994	0.042068	1.4159	-0.59132
0.026564	-1.1256	-1.0393	0.16632	-0.16068	0.33337	1.9482	1.7476	0.84693	2.2009	1.2824	-1.2368	-0.59393	-0.61649	-0.96863	-2.2103	-1.5094	-0.74543	-0.12536	0.43849	0.18699	-0.41161	-0.10082	-0.20013	-0.74689	0.042895	1.0991	0.52402	0.64042	0.96543	1.9184	0.49467	-2.073	-1.2587	-0.44381	-0.37364	-0.4012	-0.80207	-0.6889	0.079289	1.3084	0.91905	0.17353	0.40825	0.9901	0.99477	0.92453	1.463	-0.14213	-0.82018
-0.06225	-3.1845	-1.9191	-0.47774	1.5479	1.2762	1.1677	1.7347	1.1262	0.28581	0.5676	1.0111	0.24786	0.26329	0.12065	-0.6097	-0.29729	0.22186	-0.059477	0.0096571	-0.50054	-0.67824	0.23213	-0.77604	-2.0613	-1.7273	-1.4125	0.023447	0.56196	0.61355	0.078769	-0.95385	-0.69062	0.28757	0.0080226	0.16455	1.3118	1.6579	2.0173	2.0053	0.6055	0.71175	-1.7335	-1.3256	-0.72659	-0.10443	-0.3197	-0.016641	2.0936	0.61892
0.47504	-0.8751	-0.92501	-0.69277	0.42623	0.58752	-0.34675	-0.71272	-0.52646	1.1028	1.9681	1.508	-0.27276	-0.63853	-0.31884	-0.0046157	-0.78711	-0.83439	-0.54987	-0.36645	-0.49303	-0.5505	-1.0007	0.43968	0.35591	2.9833	0.58401	0.4401	0.78494	1.0673	1.1075	-0.46822	-0.54927	-0.2906	-0.49475	-0.14047	0.5788	-1.5248	-0.14177	0.58276	-0.44682	-0.92622	0.049698	-0.34124	-1.2051	-0.19076	-0.1774	-0.71743	0.65808	-0.20246
0.19467	0.9226	0.41519	0.33191	0.87034	0.71058	0.063195	1.5487	0.13171	-1.3526	-0.2289	-0.37835	-1.7046	-0.65965	-0.44301	-0.9664	-1.1125	-0.72064	-0.33676	-0.0062128	-0.80516	-1.6103	-0.72078	0.12148	0.53147	0.54321	1.6478	1.7866	1.6061	1.7189	1.6387	0.73859	0.40975	-0.13518	-1.43	-1.4593	-1.2896	-1.1477	-0.83288	-0.18861	0.70456	-0.39322	-0.53562	1.1328	0.66478	0.80667	1.5992	1.3238	0.067291	0.65431
2.2841	1.7602	0.46021	0.24669	0.053901	-0.96207	-0.97635	-1.7361	-1.7095	-1.5396	-0.76254	0.97559	0.33669	0.27868	0.53864	0.45214	0.11551	-0.27662	-1.2906	-0.27445	0.073939	-0.48308	0.16963	0.55903	0.17724	0.36658	1.0127	1.1341	1.0395	1.1628	-0.045782	0.58294	0.63337	-0.53287	-1.2867	-0.72714	-1.5791	-2.2418	-0.29337	-0.056003	-2.1771	-0.97102	0.2412	1.5393	2.1196	2.2375	2.122	1.0266	0.94557	0.31722
-1.4147	-0.24412	-1.0504	0.4605	0.22633	0.69405	1.2806	0.88591	0.83387	-1.2597	0.10625	0.012617	-1.0209	-0.30073	0.31402	0.029024	0.37214	-0.002694	-1.3659	-1.0919	-0.95127	-1.4385	-0.31474	-0.2638	2.3304	2.8589	0.20582	1.9017	2.1722	1.0612	-1.5054	-0.35999	0.013802	-0.4976	0.073853	0.31231	0.030631	-0.21123	-1.388	0.083105	-0.49005	-1.1512	-0.29503	-0.23875	-0.69299	-0.92485	-0.6366	-0.11886	0.97464	0.60763
0.22615	-0.11018	-0.21238	0.181	-0.26803	0.56206	0.78562	0.77598	0.395	-0.43613	0.33807	-0.070705	0.3102	0.088158	0.18717	-0.022541	0.024804	0.9251	0.42468	-1.6026	-1.3099	-1.6764	-2.4279	-2.7857	-0.88942	0.72645	1.5325	1.9949	1.0041	0.18362	0.12921	-0.64448	-0.95962	1.1505	0.11125	-0.59975	0.12022	1.4221	0.32309	1.0172	0.61408	0.10703	0.4098	1.2372	0.51206	-0.3569	-0.76253	0.56519	0.53224	-0.50833
1.9863	0.24528	-0.40962	-0.14057	1.1276	0.92267	1.5	0.5682	0.3113	-0.49099	-2.0271	-0.86552	-0.27443	-0.67962	-1.1379	-1.3817	-0.99511	-1.0479	-1.1044	-2.0323	-0.088746	-0.17769	1.204	1.8657	1.932	1.992	0.87296	1.0473	0.74646	-0.14226	-1.8149	-1.4669	-1.7926	-0.60664	0.38165	-0.31834	-0.018541	1.6553	1.0424	1.1244	0.57237	-0.025616	0.084943	0.038246	0.052488	-0.90441	-0.45062	0.067885	0.13201	0.99874
0.54561	0.48177	0.69909	0.97016	0.27025	0.060008	0.021689	-0.75291	-1.9271	-0.13264	-1.2897	-2.4771	0.27961	0.56446	-1.6818	0.55136	-1.2241	0.59006	0.84087	1.0302	1.149	1.0692	0.69308	0.95975	1.2267	0.45539	-0.23576	1.7103	-1.716	-1.1968	-2.6744	1.3132	1.9399	0.65647	-1.5652	-1.7602	-0.086121	0.64153	0.79124	-0.49763	-1.4508	-1.2585	1.0359	2.2723	0.027709	1.9368	1.5539	-1.9267	-2.107	-0.83046
1.5937	-0.037783	0.24468	0.98761	0.5441	0.98358	-0.16737	-2.4587	-1.227	1.1236	1.8599	0.82396	-1.0943	-0.80585	-0.42547	-0.36905	-0.61736	-0.96402	-0.096672	-1.4673	-1.4427	0.24884	-1.7204	-0.33789	-0.33487	1.4045	-0.42465	0.55397	-0.19811	0.28745	1.7184	-0.51523	0.37959	0.7612	1.4917	1.4555	1.6864	0.88811	-0.40676	-0.47907	0.67785	0.041943	-0.87561	-0.73121	1.4098	-0.63773	0.045526	-0.54432	-0.45244	-0.31777
-0.35304	1.0258	2.3736	1.8768	-1.2239	-2.1829	-0.37457	0.93497	1.0711	0.30682	-0.81127	-0.40224	-0.37165	-0.46483	0.36054	0.62903	0.9135	0.052301	-1.2917	-1.0574	-0.66363	-0.64168	-0.88013	-1.5528	-1.4341	-0.76059	-0.58953	0.4252	1.0353	1.7276	1.2171	-0.82057	-1.3622	-0.36729	-0.14045	0.081947	0.25906	1.1187	1.3938	1.0961	1.3572	1.9063	2.0225	1.3129	0.16989	0.29266	0.8048	-0.97633	-2.2825	-2.0512
-0.079552	-0.25047	0.55761	0.33249	-0.11278	1.4735	2.0922	0.85034	-0.21262	-1.3453	-0.27686	-0.60427	-0.6466	-0.18662	-0.69534	-1.4719	-1.1778	-0.66741	-0.77272	-0.23878	0.78111	-0.59062	0.45698	-0.29356	0.84322	0.042446	0.45763	0.43189	0.10378	1.1414	1.6012	0.70841	0.36688	0.66222	-0.13344	-0.043872	0.5813	-1.0619	-2.1311	-0.18255	-0.41738	-0.70844	-0.86932	-0.19999	0.60168	0.50763	-0.35799	-0.9729	-0.81925	1.1971
2.2219	0.356	0.13399	0.79405	0.37069	-0.50326	-0.39845	-0.25667	-0.51125	0.57169	0.5266	-0.77099	-0.97307	-0.43721	-0.40761	-1.4364	-0.84024	-0.38801	-0.6177	-0.81548	0.1734	0.39156	0.2224	1.3962	1.6655	0.71118	-1.2578	-0.33801	0.79728	1.6706	1.4062	-0.10841	-0.70137	-1.4214	-1.2775	-1.0794	-1.9295	-0.61058	-0.39103	0.38524	-0.27491	0.97327	0.34642	1.1857	0.78194	0.44192	0.23381	1.0496	1.4523	0.75056
-0.8368	0.054846	1.5507	1.6886	-0.64572	-0.25814	1.2938	2.2396	1.3641	-0.031542	-0.27147	-0.7999	-0.95629	-0.25691	-2.0394	-1.3265	-0.2002	-0.97143	-0.78563	-1.7832	-1.4539	-0.63946	0.87537	-0.017246	-0.54269	-0.37701	1.9721	1.6995	0.65562	0.33219	0.37376	-0.023304	-0.51464	-1.0677	0.065482	1.9197	0.56066	-0.44675	0.36175	2.047	0.32834	0.095214	-0.25966	-0.37073	-0.399	-0.44534	1.1082	-1.291	-0.96507	-0.22707
[truncated: 60 more columns]
