# Supplementary material for: Neuronal correlates of cognitive function in patients with childhood cerebellar tumor lesions
Source: PLoS One. 2017 Jul 10;12(7):e0180200. doi: 10.1371/journal.pone.0180200 (PMC5503240; doi:10.1371/journal.pone.0180200)
Supplement: S6 Dataset — (ZIP) [file pone.0180200.s013.zip › WM_0back_tc_C17.csv]

0.16437	0.9693	0.12604	-0.25013	-0.024731	-0.5314	0.28752	-0.34002	-0.95566	-1.6327	-1.2069	-0.78915	-0.47981	0.85528	0.95264	1.4733	1.777	1.5923	-1.3525	-2.0231	0.29221	0.9647	-0.38093	-0.81096	-0.52519	0.50798	1.6618	0.93795	1.4853	0.4708	-0.92043	-1.1105	-0.24257	1.0197	-0.63408	-0.13476	0.97121	2.0353	-0.93787	-1.1186	-1.1556	-0.71012	-0.35281	-1.4358	-0.95294	0.27358	0.26482	-0.30648	-0.54672	0.41183
0.44971	-0.27942	-0.59707	-1.5314	-0.34441	1.4551	-1.17	-0.15217	0.44777	-0.55999	-1.1761	-0.20131	0.96542	1.3014	1.0564	1.0769	1.5908	1.3315	0.28085	-0.32299	0.085046	0.082014	-1.2972	1.0165	0.068826	-1.8291	-0.6497	-2.1171	-1.1254	0.98278	-0.97998	-1.9551	1.8939	0.048838	1.087	-0.19783	-0.68057	0.39025	0.62337	-0.43668	1.9198	1.8347	-1.4943	-0.56836	1.4023	-0.65742	-2.1526	0.22006	-1.5843	0.34852
-1.6972	-0.45121	1.2369	0.71107	-0.41134	0.080102	-0.03418	0.30381	-0.13914	-1.0125	-1.4056	-0.0017713	0.47354	-0.33047	0.036303	1.188	1.891	1.7512	1.1485	0.20495	0.035914	-0.16675	0.12974	-0.77308	-0.57007	0.44975	-0.17889	-1.1233	-0.67461	-0.70125	-0.71644	-0.27234	-0.6866	-0.33572	1.4581	-0.20511	-0.55418	0.050786	-0.71372	-1.115	0.015765	-0.27972	-0.0060563	0.4841	1.2716	0.95025	-0.97701	1.5674	0.72812	-0.4776
-0.96828	-1.0372	-0.87583	-0.95621	-0.67391	-0.074143	-0.023327	0.13163	0.44807	0.90827	1.2728	1.8118	1.4002	1.1223	0.62537	0.25468	-0.5261	-0.16874	-0.030042	-0.12942	-0.011292	-0.0093797	-0.67406	-1.5226	-1.1086	-0.94761	0.0082113	0.16961	0.98922	1.1907	0.2997	-0.81888	-0.98608	-0.9856	-0.1663	0.98048	-0.49518	0.48095	1.2414	0.26867	0.00070796	0.036388	-0.90385	-1.1911	0.70416	1.078	1.4135	2.1227	1.1168	-0.61535
-0.62026	0.11089	-2.1851	-3.1355	-0.49756	0.59666	0.62359	0.3434	0.40221	1.2943	1.3587	0.72541	0.62956	0.99995	1.2747	0.67419	0.28901	0.77923	0.57943	-0.28964	-0.57914	0.17933	-0.10063	-0.92306	-1.2367	-0.73484	0.58109	-0.76823	-0.57025	-0.58656	-0.59139	-0.1576	-0.033125	-0.13708	-0.32974	0.25272	-0.19836	-0.0096064	1.2719	0.80018	-1.0863	-0.65311	-0.56848	1.6167	0.98372	-0.95333	-0.18336	0.73094	0.37468	-0.52794
-0.44098	-0.46612	-0.42309	-0.34118	-0.55145	-0.53598	-0.14091	-0.40762	-0.22383	0.083715	0.39919	0.52001	1.0272	0.72317	0.51019	0.12379	0.0091217	0.32041	0.7494	0.67129	1.0067	0.58331	0.39736	0.47489	-0.29351	-0.62319	-0.6003	0.09365	0.36486	0.025158	0.6233	-1.2306	-1.8523	-1.9694	-1.1163	-1.0991	-0.67602	-0.79133	-0.33078	0.017291	0.25341	0.42979	3.6856	3.429	-0.72416	-1.1048	2.1455	-0.4894	-1.9048	-0.93041
-0.73613	1.3201	0.3378	-0.3049	-0.41735	-0.098068	-1.3396	-0.29028	-0.34734	0.10171	0.69318	1.4718	0.92307	1.1442	0.72625	-0.39059	-0.2914	-1.3168	-0.92484	-0.81593	-0.64708	0.20296	0.27342	2.0126	0.50622	-1.64	-1.8227	-0.59368	-0.27616	-0.65703	0.33718	1.5001	1.5378	0.51615	0.25476	-0.42687	-1.2025	-0.60039	0.49047	1.2564	0.96991	-0.66559	0.20024	0.82163	0.7743	-0.59732	0.66302	-0.8106	0.21729	0.036676
-0.59282	0.39104	0.62356	0.54499	1.009	0.55547	-0.095157	-1.2098	-0.46761	-0.1665	-0.39405	0.31603	1.5224	-0.69053	-0.75243	0.37399	-0.49868	-0.93707	-0.12615	-0.42118	-0.3532	0.80992	0.30233	-0.14308	-0.96218	-1.6409	-0.71918	-0.54577	-0.088772	0.92304	1.1744	0.68743	0.79082	0.89109	0.14645	0.83555	1.1822	0.59067	0.55831	0.92662	0.81776	0.058778	-0.17268	-1.488	-1.0059	-0.64578	-1.4889	-0.79791	-2.2481	1.3347
-0.23897	-0.33277	0.52244	0.5667	0.23713	-0.27783	-0.69898	-0.62286	-0.9395	-0.73491	0.060489	1.1212	0.88281	0.35596	1.5436	0.90628	1.5187	0.45642	-1.2069	-1.356	-0.68307	-0.83846	0.045252	0.29431	0.73475	-0.22595	-0.82169	-1.6051	-1.3823	0.11605	-0.36352	-2.0138	-0.97558	0.33506	0.70082	1.2511	1.5839	1.9659	1.5864	1.8419	0.55486	0.14828	-0.13033	0.73819	1.0423	-0.17793	-1.2825	-1.7316	-1.7526	-0.49898
0.61993	0.67609	-1.6591	-1.9337	0.61816	-0.14065	1.6765	1.1903	-0.40195	0.60901	0.30055	0.69259	0.33922	-0.54052	1.0593	-0.077814	-1.3688	-1.3599	-3.7603	-0.63644	1.6047	1.792	1.0096	-0.63614	-1.0315	-0.33659	0.73627	-0.32638	-0.098399	-0.67644	0.070559	-0.51493	0.33449	0.90318	1.3871	1.7004	0.33117	-0.13565	0.20123	0.76538	0.41935	0.37392	0.21363	-1.2263	-1.6046	-0.34732	-0.35526	0.092056	0.88794	-2.7517
-0.42381	-0.37137	0.63543	0.58617	0.16185	0.14985	-0.18119	-1.1591	-1.5715	-0.66703	-0.88043	0.47035	1.1592	0.17225	-0.22843	0.32764	2.0178	1.533	-0.29026	0.5997	0.96912	1.6529	1.4051	0.083964	-0.08281	-0.37226	-1.6988	-2.5319	-2.5589	-1.7303	-0.30221	-1.5533	-0.64034	0.34105	0.44889	0.89188	1.3316	1.5374	0.46024	-0.15291	0.22596	0.89118	0.8291	-0.15936	0.27792	-0.32403	-0.63501	-1.3239	-0.76764	-0.4439
-0.95335	-1.7787	-1.7272	-1.5567	-1.613	-0.54497	0.95792	2.5486	1.6673	1.0398	0.17413	1.0475	1.0647	1.1276	1.6304	0.77482	0.23364	0.036406	0.21739	0.30899	-0.080527	-0.30661	-0.54252	-1.5184	-0.65242	-0.65168	-0.93851	-1.0737	-1.4021	-1.7395	-1.2418	0.012743	0.93046	1.2125	0.74132	1.2925	1.4033	0.84657	-0.27768	-0.35078	-1.2859	1.7589	2.1198	-0.36795	-0.16423	0.78046	-1.0913	-1.1676	1.3518	-1.5134
0.10975	1.0496	0.73205	0.27501	1.1684	-0.13453	-0.068822	-0.32521	-0.59934	-1.3815	-1.4538	0.84766	0.98796	-0.080896	-0.30879	0.34876	-0.50798	-0.33383	-0.23216	0.40388	0.26999	-0.72743	-0.50269	-1.78	-1.3952	0.15904	0.2231	-0.24259	0.75645	1.5742	1.5362	-0.13362	-1.0663	0.60896	0.71972	-0.30543	-0.104	-0.18205	0.31898	1.3666	-0.9855	-0.084335	-0.83313	-1.9065	0.0633	2.0374	2.5452	0.48343	-0.099455	0.053765
-1.2394	-1.2707	-1.2687	-0.15202	1.6143	1.0084	0.25342	0.97093	0.80535	-1.4669	-0.67729	0.54397	-0.5778	-1.5614	-0.22658	0.72568	1.3439	1.7132	2.0664	0.71519	0.59465	-0.1571	0.174	0.77088	0.65914	-0.45335	-2.704	-2.1098	-1.5857	-0.96938	-0.0081818	-1.1501	-0.92103	-0.14421	0.23444	2.3366	1.261	1.4708	1.8348	-0.39334	-0.74575	-0.82789	-0.81289	0.51346	-0.25365	-1.4242	0.30995	0.8817	0.32222	1.1239
-1.1077	-1.1931	-0.25409	0.70524	1.41	1.2286	0.1401	-0.5163	-0.41673	-0.9598	-2.7036	-0.84546	1.2807	0.33689	1.8536	1.0754	-0.36701	1.5964	0.65922	-0.66179	0.17722	0.35371	0.096288	-0.9835	-0.68479	-0.57464	-0.76259	0.47759	1.1628	1.0558	-0.91972	-0.43098	-1.5796	-0.28789	1.1406	0.6925	1.3627	1.8227	-0.31491	-0.73974	-1.8393	-0.76526	0.074848	0.24698	-0.73514	-0.11685	1.7179	-0.46701	-1.6398	-1.6437
0.43798	-0.14627	-0.18977	-0.9208	-0.21749	-0.13527	-0.40246	-0.35008	-0.12675	-0.77023	-0.72859	0.96128	0.35512	0.92117	1.0456	0.82397	0.74287	1.2963	1.388	0.029246	-0.30007	-0.92954	-0.74286	-1.4368	-1.2651	-0.40312	-0.32647	0.025153	0.19264	0.13074	-0.4042	0.34557	-0.12456	-1.0133	-0.58423	-0.61659	-0.39751	0.92108	1.8527	2.5622	2.9054	2.1361	0.43691	-1.5646	-1.5445	-1.2969	-1.3767	-1.2553	-0.93241	-0.5352
-2.5664	-1.5701	-0.061103	-0.34025	-0.47372	0.72739	0.34014	-0.5709	-0.089811	1.3125	0.47467	0.85761	1.4103	1.9107	1.4507	1.2355	0.87912	-0.3074	-0.28405	-0.057949	1.1205	0.61651	-0.47549	0.11935	-1.364	-1.1964	-1.0918	-1.1703	-1.3437	-1.0983	-0.42695	-0.36343	-1.6168	-0.82636	-1.1484	-0.68503	0.51877	0.88503	0.66069	1.6292	1.2928	0.54652	1.0003	0.36434	-0.27691	0.59729	0.71598	1.3875	0.17073	-1.3041
-0.62541	0.098509	-0.20824	-0.27889	0.32989	-0.67115	0.60539	0.87464	-0.11806	-0.47038	-2.1473	-0.57679	1.1479	0.6799	0.55304	1.0038	0.67228	1.0833	1.0069	0.7023	1.5058	-0.23958	-0.66383	0.089628	-0.29	-0.66429	-0.40077	-0.41788	-1.3728	-1.197	-2.5592	-1.9389	-1.7635	0.15082	0.44416	-0.28006	0.75054	0.34296	1.2971	0.9788	1.3789	0.52853	0.64962	1.3507	1.1331	0.27902	0.083899	1.0927	1.2551	-0.21575
0.30453	0.1459	0.016206	-0.35716	-0.18367	0.231	0.3037	0.12536	-0.55114	0.14338	-0.74602	-2.3495	0.4975	0.74839	-1.3564	0.54825	0.26582	0.92326	0.7858	0.78526	1.0198	0.91288	0.67668	0.0038787	0.39312	-0.20575	-1.5873	0.11806	-0.79484	-1.8328	-2.5187	1.1141	2.6528	0.043232	-0.75497	-2.3525	-0.60298	-0.016053	1.8749	1.2839	-1.414	-0.76185	2.882	1.0961	1.4497	3.6501	0.66732	-1.6045	-1.3002	-1.5611
0.61136	-0.89496	0.25474	0.744	1.0681	0.83652	0.47298	-1.3177	-0.69045	0.20181	0.83628	1.4196	-1.2616	-0.72689	-0.39995	-0.32795	-0.18634	-0.093547	0.8353	-1.8429	-1.8615	0.0070424	-0.4853	-0.56248	-0.61744	1.1638	-0.89919	0.29028	-0.87405	-0.43437	1.2941	-0.71782	0.90659	1.8818	1.5576	1.2844	2.0812	1.9724	0.16114	-0.54536	0.80622	-0.64535	-0.15552	-1.3291	0.75502	-1.1825	-0.76062	-1.6196	-0.52297	-1.2705
0.28475	1.3636	0.31965	0.15405	-0.93148	-0.48058	-1.3865	-1.6849	-1.3089	-1.3826	-0.98492	1.0351	2.556	2.1408	1.5579	-0.18857	0.13335	0.42484	-0.88721	-1.0916	-0.23829	0.74287	1.3112	1.865	2.755	1.7852	-0.91457	-2.0743	-1.2463	-1.4725	-1.1838	-1.5273	-1.8344	-1.3136	-0.50263	-0.58582	-0.5531	-0.28692	0.4006	0.72581	0.99469	0.99176	1.7285	1.3862	0.3282	0.36881	0.18182	0.20218	-0.53196	-0.40218
-0.556	-1.0174	-0.97881	-0.4682	-0.45113	-0.29808	0.22178	1.0272	1.1492	-0.52698	0.040241	0.3499	0.39661	0.4217	1.3654	0.71772	-0.046019	-0.37083	0.22795	0.14602	1.059	-0.038688	-0.39094	-1.0494	-1.6896	-0.71373	-0.25588	-0.076606	0.8358	1.5164	0.63527	0.48737	-0.454	0.87042	0.16714	-0.045767	0.82517	0.26092	-1.4705	-0.78837	0.12637	0.8513	-1.1223	-0.79379	-1.6094	-1.2787	-0.76973	-0.46449	-0.60628	-0.38641
-1.2951	0.51037	-0.2105	-0.83311	-1.0396	-0.43753	0.10565	0.78839	0.016052	-0.88516	0.12959	-0.11448	0.15721	0.93586	0.494	-0.26563	0.28935	0.0095586	1.214	0.71316	-0.66078	1.0426	0.50778	0.40614	0.3189	1.181	0.32042	-0.49377	-1.4411	-0.16645	0.24044	1.3354	-0.50811	-0.01158	0.38352	-0.18028	-0.55633	-0.12191	-0.35381	-0.84251	-0.59731	-0.0066148	0.091905	-0.2895	-2.5345	-3.7829	-0.054595	0.35787	0.1283	1.3263
0.45794	-0.92865	-0.84661	0.33756	-1.5576	-0.88149	-2.118	1.196	1.1392	-0.73206	0.94672	1.7868	2.1838	1.8144	-0.40635	0.80414	-0.061061	0.073546	-0.33365	-1.1352	1.1032	0.3661	-1.186	-1.5607	0.22117	-0.59819	0.76997	-0.62518	-0.025763	-0.52719	-0.52286	0.68464	-1.8093	-0.82771	0.1886	-0.74702	1.9128	0.9086	-1.0735	-0.93787	-0.39597	1.1151	1.2024	0.39059	-1.5405	-0.99912	2.6921	2.1349	2.5555	0.87165
[truncated: 60 more columns]
