# Supplementary material for: Neuronal correlates of cognitive function in patients with childhood cerebellar tumor lesions
Source: PLoS One. 2017 Jul 10;12(7):e0180200. doi: 10.1371/journal.pone.0180200 (PMC5503240; doi:10.1371/journal.pone.0180200)
Supplement: S6 Dataset — (ZIP) [file pone.0180200.s013.zip › WM_0back_tc_C18.csv]

-1.2587	-1.079	-1.6794	-0.1192	-0.13429	0.90756	0.64914	1.487	-0.16687	1.5978	2.5804	-0.89824	0.44074	-0.64828	-0.30312	-0.129	0.15778	2.0748	-1.8554	-0.79911	0.61833	-0.19688	-0.84372	0.27587	-0.43768	-0.18397	-0.14737	-0.22348	-0.34326	-0.55912	-0.24421	-0.0069094	0.97571	-0.40209	-0.53656	-0.32874	0.17812	1.6937	-1.8641	1.5944	0.34451	-0.3721	-0.87503	-0.22976	1.562	0.90086	0.4791	-0.48093	-0.57461	0.41012
-0.541	-1.1398	0.60799	0.36761	-0.18338	0.90737	-0.73582	1.0286	1.2485	0.50213	1.0242	-0.66198	-0.5035	-0.81653	-0.96281	-0.84317	-1.2372	-0.018871	0.20143	-0.41414	1.0275	1.0873	-1.3633	2.0297	0.99808	-0.71163	0.35062	-0.70217	-0.79587	1.0267	0.38893	-1.5433	0.8308	-1.2258	0.41679	1.93	-0.86961	-0.18639	-0.67576	-1.5887	0.12517	0.97724	-1.8301	0.019067	3.3559	1.1528	-1.0545	1.5415	-1.1894	-1.2577
-0.12325	0.6495	-0.12481	-0.23025	0.70785	0.62835	-0.38262	0.26101	0.20899	0.12401	-0.01313	-0.40638	-0.81354	-0.19013	-0.47528	-0.90708	-0.67152	0.21735	0.86745	0.18617	-0.070281	-0.2473	0.5591	-0.11331	0.071158	0.60033	0.65145	0.2678	-0.38344	-0.94027	-0.2432	-0.32886	-0.8062	0.47385	2.306	1.4123	-0.47965	-1.2583	-1.3547	-1.7115	-1.147	-0.6722	0.094363	1.0054	1.549	0.62224	0.1167	1.0011	0.16851	0.66073
-0.42332	-1.1624	-0.96946	-1.0382	-1.0234	-0.13427	0.23024	1.2668	1.0558	1.1211	1.6442	1.1342	0.61894	0.36639	-0.26116	0.17228	-0.25384	-0.1106	0.35842	-0.11861	0.1645	0.28946	-0.21838	-1.3352	-1.0564	-0.85721	-0.85433	-0.38658	0.34451	0.74921	1.2747	-0.3365	-1.3484	-1.9307	-1.2219	0.2175	0.010291	0.098414	1.6888	0.9705	0.79152	0.82956	0.33661	-0.67586	-0.2176	0.89018	1.368	1.86	1.4399	0.86783
-0.88818	1.254	-0.15477	-1.949	-0.51906	0.010379	-0.29874	0.31735	-0.47232	1.0959	2.2305	1.9768	0.078525	-0.00045279	-0.55716	-0.46775	-0.21451	0.17304	-0.52163	-0.54821	-0.29463	-0.68481	-0.89999	0.14865	1.3367	1.4374	2.3063	0.66515	-0.91237	-1.6111	-1.9924	-2.1777	-1.303	-1.1777	0.20083	1.012	0.68769	0.28618	0.58292	1.2048	0.4702	-1.0075	-1.1781	-0.0015189	1.086	1.3971	0.13156	-0.010098	0.57609	1.2992
0.46339	0.14006	0.059154	-0.17216	0.26613	0.068085	0.70924	-0.050187	0.44454	0.31961	0.26219	-0.062424	-0.27951	-0.83009	-0.45806	-0.5724	-0.89055	-0.41146	-0.57411	-0.51958	0.13234	-0.47732	-0.033035	1.0402	-0.18479	0.15934	-0.11602	0.45735	1.1627	0.67079	1.6591	1.8457	-0.22177	-1.3432	-1.2854	-1.0034	-0.51311	-0.59706	0.34893	-0.47465	-0.74658	-0.69674	-2.2646	0.23427	2.1202	1.4131	-0.62879	1.4138	0.12482	0.31978
0.57796	0.33088	0.20972	-0.10889	0.62887	0.10819	-0.18274	-1.0061	-1.1888	-0.47502	-0.9365	-0.5063	-0.11313	-0.40332	-0.012734	-0.057482	0.24711	0.67369	0.43282	0.45716	1.2283	0.18937	0.11645	2.0104	1.4919	-0.79849	-0.27719	-1.2334	-0.36134	0.012826	-0.39092	0.058101	-0.16401	0.12158	-0.33646	-0.47743	-0.23539	0.095192	-0.52229	0.03354	0.83518	-0.22035	-0.51621	0.44732	1.2667	0.32783	-1.2338	-0.16328	-0.59462	-0.50531
-1.2204	-1.24	0.25168	-0.9962	-0.43221	0.37353	-0.56755	0.72497	0.44518	0.63094	1.0806	0.60035	0.55458	0.77632	-0.31616	-0.60045	-0.21446	0.22005	0.34834	0.14704	-0.22638	0.084695	0.47957	-0.047851	0.44793	-0.39004	0.0029077	0.27142	-0.79858	-0.57862	0.15898	-0.3778	0.050966	0.11302	-0.11269	0.82867	0.26448	-0.81514	-0.38663	-0.13878	-0.19399	0.030945	0.54612	-0.44307	0.54336	0.39472	-0.7533	-0.60785	-0.48805	2.187
-0.97068	0.16748	0.55077	0.52252	0.69496	0.74426	-0.77301	0.50434	0.25121	-0.49339	0.15172	-0.42401	-1.4238	-0.97288	-0.22507	-0.67344	0.59458	0.63157	-0.95735	0.35366	-0.32043	-0.57245	1.2721	2.3293	1.8659	-0.63664	-0.66073	-1.0285	-0.03977	0.77498	0.00673	-0.35611	-0.46375	-0.15616	-0.35343	-0.24117	0.33309	-0.45776	-1.1405	-0.0071733	-0.4016	-0.38206	0.31631	1.9767	2.9756	0.76874	0.083527	-0.8123	-1.2449	-0.29119
0.30158	-0.35829	-1.6978	-2.937	-0.31908	0.28844	0.50157	1.6712	1.1692	0.75268	0.28741	0.79335	0.47355	0.17616	0.9994	2.0697	1.3028	-0.90389	-3.6756	-2.4913	-0.94332	-0.49366	0.5156	0.40564	0.87221	0.21258	-0.12327	0.25424	0.87249	0.69824	1.2294	0.46669	-0.31259	-0.65147	-0.52077	-0.39675	0.063072	-0.21088	-0.26295	0.59316	0.29955	0.71198	-0.97212	-1.3708	-0.15161	-0.042006	0.10974	-0.10017	-0.35299	0.68176
-0.017934	-1.1788	-1.6564	-0.51375	0.38896	0.44822	0.094564	0.016497	0.57015	1.8354	-0.94074	-1.0304	-0.053296	0.37695	0.23127	-0.84309	0.74871	0.85101	-0.60327	0.63629	0.088138	-0.84372	0.14752	1.9889	1.8534	1.6148	0.094068	0.83258	-0.32438	-0.8401	0.71007	-2.0729	-0.78617	-1.3052	-0.85796	-0.44182	0.29801	0.0023469	0.62134	-0.62024	-0.58575	-0.88245	0.13541	0.62613	-0.65692	-0.96149	-0.79892	0.0037855	0.52891	0.46628
-0.76142	-1.7305	-0.43037	1.1578	0.93821	0.79181	0.05958	0.07969	-1.136	-0.64464	-0.086812	0.10999	-0.70144	-0.15088	0.81645	-0.45295	-0.016707	0.90828	0.86844	0.70325	-0.5051	-1.4884	0.63685	1.6545	1.0943	1.4191	0.92336	-0.70245	-0.65374	-1.8667	-0.3521	1.0597	-1.1288	-0.18723	1.2426	-0.062308	-0.54077	0.5522	-0.54256	-0.40918	-1.7344	1.8217	-2.1038	-1.0767	0.22011	0.88041	0.50741	-0.062587	2.6879	-1.8497
-0.16849	0.87926	-0.83894	-0.495	0.53144	1.4913	0.98709	0.73311	1.4788	0.062046	-0.83954	-1.0165	-0.91226	-0.52232	-0.74523	-0.52474	-0.24768	-0.25766	-0.33234	-0.42697	-0.89808	-0.34974	0.27151	1.3117	1.7154	1.4089	-0.35544	-1.506	-1.6433	-0.63914	0.65768	0.34381	0.51523	-0.95242	-0.55346	0.27269	-0.77163	-0.78768	0.60343	-0.69976	0.60776	0.97149	0.76409	2.1368	1.5516	0.455	1.4375	0.12235	0.046775	0.051517
0.3825	-0.14127	-1.8363	-1.3516	1.0697	-0.17288	-0.66991	-0.99211	-0.20939	0.73321	0.64382	0.44073	0.77011	0.77205	1.9565	1.2145	-0.27681	0.27463	0.61614	-0.65609	0.68788	-0.094557	-0.729	0.67916	0.15049	-0.73514	-0.62306	-0.87154	-0.53957	-0.40288	-1.3271	-1.8517	-1.2995	1.1189	2.2598	0.49968	-0.87743	-0.16364	-0.16532	0.66301	-0.24906	-0.66559	-0.91584	0.88628	0.77174	1.0103	1.5669	0.99126	-0.39	-0.43162
-0.17848	0.8106	-0.55217	0.54637	0.12024	-0.91255	-1.0541	-0.12819	-0.033091	1.729	-0.06584	1.1884	0.42396	0.28576	1.1901	0.30903	-0.97304	-0.021919	-1.027	-1.4177	-1.15	-0.63377	0.69789	1.0491	-1.3458	-0.27355	-0.64899	-0.8583	-0.31526	0.28507	2.1646	0.77274	-0.23001	0.23784	0.12242	0.33529	-0.016313	1.6306	2.4451	-0.88325	-4.8521	-0.80847	0.16941	0.32566	0.088776	0.19297	1.2642	0.66474	0.45653	0.08375
0.74319	0.80138	1.3937	1.1448	-0.65127	-1.0783	-0.7814	-0.80206	-0.44455	0.9679	-0.061377	-0.21705	-0.95015	-0.90277	0.13196	-0.78594	-0.90544	-0.28854	0.31709	0.45733	0.29106	0.66618	0.017862	0.41705	0.31951	-0.58914	0.19827	0.81748	0.96656	0.30206	-0.82411	0.14312	0.17887	-0.098984	-0.8313	-0.72389	-1.2089	-0.28762	0.034375	0.98026	0.81983	0.1445	-0.075532	0.81203	1.3924	0.40796	2.8148	1.1936	-1.4898	-1.8478
-1.5815	-1.7291	-1.2616	-1.4207	-1.455	-0.78585	-0.060687	0.89419	0.20795	1.1096	1.2912	1.4314	2.3753	2.0588	1.1356	0.80844	0.35389	0.11841	-0.33042	0.78729	1.3581	0.61898	1.0725	0.79338	-0.80686	-1.3703	-1.3661	-0.76928	-0.88484	-1.1081	-1.4886	-1.1195	-0.44391	-0.60407	-1.388	-1.4368	-0.83831	-0.38234	-0.14429	0.52777	0.061577	0.083315	0.56555	1.4108	1.4291	0.51577	0.81263	2.1369	0.5844	-0.76104
-0.19493	0.097896	-0.40203	0.041162	0.75105	0.95123	1.4412	1.7002	0.022052	-0.36808	-2.2408	-2.5044	-0.82668	-0.23642	-0.634	0.48274	-0.67045	0.96375	0.98374	0.97797	0.86379	-0.38888	-0.7998	-0.30101	0.54153	-0.038453	1.1161	0.91839	1.4333	0.73079	-2.7189	-1.9892	-2.2258	-0.20928	0.23019	0.53354	0.30043	-0.63055	0.18225	0.45694	0.51597	1.3266	7.2842e-05	0.22449	-0.35722	-0.15435	0.50507	1.0485	0.073226	-0.35174
-0.34076	-0.65241	-0.98531	-1.0995	-0.47735	0.43655	0.70494	0.15685	-1.9468	0.49968	0.41564	1.9217	0.10226	-0.094919	0.87075	-0.34131	0.44804	0.29563	0.34051	0.24165	0.19171	-0.62329	1.8278	1.4453	0.70376	-1.2822	-0.94505	-0.13827	-1.3482	0.42156	0.29534	0.47829	1.0415	1.1412	-1.9954	-1.0519	1.2786	-0.34349	-2.7719	-2.996	-0.011264	-0.62241	1.0192	2.5547	-1.5362	0.34192	3.2279	-0.17351	-1.1122	0.98351
1.5358	0.52604	2.2811	0.89997	0.91759	0.67801	-2.1002	-1.4452	-1.9338	-0.81788	0.60185	0.70791	-0.43756	-0.74141	-0.28229	0.091704	-0.70845	0.17886	-1.0741	-0.54755	-1.2016	-0.76144	-1.8262	0.058508	0.47357	0.84871	1.3569	1.4318	-0.25144	-0.48538	-0.29633	-0.87905	0.56293	1.9105	1.4268	1.931	1.134	1.5988	0.28331	-0.18312	-1.0792	-0.40746	-2.0446	-0.19035	-0.6927	0.62988	-0.14217	0.8657	0.85926	-0.55823
-1.0038	-0.43769	-0.65916	0.23848	1.2821	-0.43978	-1.2111	-1.088	0.036065	0.83836	0.90654	0.78035	-0.13376	-0.43062	0.54331	0.60971	0.50609	1.5255	1.3962	-0.30613	-0.58376	-0.76259	-0.8867	-1.6804	-0.93831	0.38843	0.92842	1.1794	0.9437	1.1145	1.0985	0.80559	0.49772	0.04592	-0.34233	-1.708	-1.8871	-1.6805	-1.4102	-1.5356	-1.7927	-1.7493	-0.83788	0.076429	0.89388	1.0417	0.15018	1.3001	2.1995	2.0643
0.45162	-1.4603	-1.8199	0.087574	0.29214	-0.010798	0.72702	1.765	1.5405	0.058236	1.6946	-0.21295	-0.64419	1.3115	-0.62092	-2.0686	-1.2296	-1.1288	-0.81182	-1.3282	0.55685	-0.16947	0.81989	0.12478	0.42597	1.5923	0.38471	0.26318	1.0578	0.76672	-0.50802	-0.94843	-0.52614	1.5048	-0.84594	-1.0825	0.031801	0.94456	-0.086667	-1.267	-1.5905	-0.56037	-0.075211	1.1719	-0.44552	1.1129	2.0244	0.90088	-0.85959	-0.69009
-0.77377	-0.12152	-0.078224	0.73512	0.65387	0.7429	0.021389	0.70843	0.84349	-0.13109	0.033086	-0.27988	-0.52256	-0.12525	-0.50249	-1.4501	-1.8998	-1.1277	-0.82518	-0.52103	-0.21168	0.4903	0.42944	-0.3369	-0.097432	0.88445	3.1932	2.2272	1.2383	-0.019743	-0.81568	0.24524	-0.46596	0.49521	-0.10969	-0.30071	-0.16367	-0.18625	0.42028	-0.55363	-0.76855	-0.53667	2.0445	1.9085	-2.333	-2.9184	-2.0378	-0.72451	-0.058617	0.9223
2.4902	-0.7964	-0.02623	-0.91079	0.18062	0.25913	0.50489	0.11896	-0.27015	-0.012088	0.20014	-0.0089147	-0.21098	-0.7399	0.15547	-0.7166	-0.35766	-0.53402	-0.69456	0.64365	-0.2074	-0.18125	0.22111	0.6318	-0.47163	0.57339	0.92814	-0.69179	-1.0061	0.87552	-0.076329	0.23991	-0.18713	-0.11701	-0.66016	-1.0811	-0.071242	-0.032696	-0.072436	0.76526	0.21117	-0.14826	-0.27227	1.2031	0.9061	0.49189	-0.070249	0.46005	0.80412	0.71051
[truncated: 60 more columns]
