# Supplementary material for: Neuronal correlates of cognitive function in patients with childhood cerebellar tumor lesions
Source: PLoS One. 2017 Jul 10;12(7):e0180200. doi: 10.1371/journal.pone.0180200 (PMC5503240; doi:10.1371/journal.pone.0180200)
Supplement: S6 Dataset — (ZIP) [file pone.0180200.s013.zip › WM_0back_tc_C19.csv]

-0.94862	0.78078	0.4433	-1.7612	-0.85631	-1.1804	-0.13454	-0.42043	1.1751	0.89689	-0.10962	1.2181	-0.31185	-0.35983	-0.36081	0.36603	0.92691	-0.34561	3.8109	0.044477	-0.76237	0.1318	0.4674	-1.0978	-0.62015	-0.020182	0.33764	0.01104	-0.12979	-0.38134	-0.90433	-0.13927	0.99305	-0.64359	-0.030948	-0.6361	-0.053508	0.0066281	1.6647	0.020206	0.76771	-1.1178	-0.66852	-0.58279	-1.6743	-0.77629	1.0717	0.65053	-0.3449	-0.41882
0.89122	-0.28197	0.18087	1.9784	-0.6244	-1.3292	1.143	-0.32269	-1.6132	-0.14321	0.12167	-0.47116	-0.77693	-0.51869	-0.16193	-0.42056	-0.17988	-0.7556	0.71758	0.95065	-0.098534	1.0527	1.2467	-2.4599	2.0194	2.6066	-0.22421	1.0804	-0.45316	-1.5967	0.49296	0.57543	-1.5495	0.87851	-2.2938	-0.41734	0.035984	-1.1829	0.84619	0.86541	-2.211	-0.00034235	1.7098	-0.582	-0.30714	2.0258	0.99746	-1.3629	1.4128	-1.1098
0.47351	-0.69371	0.16311	0.026945	1.5038	1.0598	-0.073415	-0.47621	0.1279	-0.022711	-0.20814	-0.74058	0.19173	-0.65266	0.42779	-0.42595	-0.92802	-0.90622	-1.1062	0.31111	0.33347	0.52783	-0.29287	-0.13796	-0.28091	1.4132	1.1316	0.62938	-0.45237	-1.3116	-0.73841	0.022412	0.09789	-1.0044	0.076266	2.1663	2.3308	0.68902	0.12236	-0.34211	-1.872	-1.4024	-0.38643	-0.33984	-0.12029	0.56706	0.46106	-1.7604	-0.25516	0.025465
0.51825	1.1554	0.61369	0.055796	0.01727	-0.6505	-0.84525	-0.66819	-0.22833	0.0055052	0.020543	0.45605	0.71963	0.98876	0.7817	-0.28372	0.13455	-0.34247	-1.1739	-0.75439	-0.18399	-0.13146	-1.103	2.0539	-2.0888	-1.3833	-1.1573	-0.40964	0.00050629	0.77547	0.52911	1.4319	1.0153	1.0698	-0.51518	-1.0241	-0.44459	0.053597	-0.45051	0.67084	0.028429	0.51879	1.1066	1.0342	-0.0041218	-1.0268	-1.0736	-0.53269	1.5041	1.1578
2.6424	1.1441	1.0787	-1.7866	-3.2358	-1.8848	0.041009	0.77308	-0.051857	-0.82978	-0.54406	0.9992	1.1619	0.97302	0.10281	-0.4919	-0.14158	0.20026	0.52671	0.64197	-0.61108	-0.41896	0.10024	-0.38156	-0.17155	-0.33435	-0.57257	1.3203	1.5051	-0.5637	-1.1314	-1.1396	0.11911	-0.31029	-0.39553	-0.043267	0.60482	0.56028	0.12957	0.02165	1.0179	1.1949	-0.51264	-0.90918	-0.17286	1.151	0.58016	-0.83132	-1.5201	-0.96854
0.11684	0.085861	0.2404	0.23132	0.34093	0.28451	-0.0059188	0.37365	0.24853	0.26561	-0.017263	-0.27589	-0.37905	-0.22498	-0.28889	-0.22989	-0.32177	-0.33789	-0.4148	-0.26584	-0.32524	-0.42223	-0.4282	-0.23164	0.40349	0.1709	-0.1651	-0.28015	-0.25542	0.14378	-0.1914	0.99558	1.917	1.2166	0.071452	-0.068728	-0.33906	-0.29118	-0.2217	0.10679	-0.1886	-0.42535	-5.5042	1.5882	2.8551	1.8267	-2.0669	-0.011056	1.9326	0.18209
-0.44783	-0.89045	1.5767	1.2411	1.1983	0.88019	-1.2267	-0.82105	-1.7475	-0.53946	0.38161	-0.037535	1.1617	-0.056674	0.1925	-0.59867	-0.13739	-0.43272	-0.39116	-0.071857	-0.34223	-0.23731	-0.5004	-0.24878	0.81237	1.7651	0.68656	-0.16066	-1.3077	-0.54453	-0.42573	-0.49727	0.7999	0.074223	0.94783	0.96892	0.33255	0.43851	-0.58864	-0.38206	-0.97146	0.45254	-0.38631	-0.77426	0.31312	1.154	2.176	-0.19576	-0.49997	-0.68923
0.27458	-0.042393	-0.21356	0.16405	-0.3354	-0.34693	-0.31839	-0.33054	-0.99877	-0.75398	-0.5864	0.46258	0.71196	0.9628	1.4391	1.0348	0.12198	0.33119	0.60692	0.1652	0.056636	-0.1333	0.012153	0.035127	-0.34438	-0.30781	-1.1525	-0.82323	-0.65879	-0.5029	-1.1297	-0.67681	0.70277	0.58494	0.3868	0.39139	0.44188	-0.073049	0.036261	0.33566	0.55539	0.25195	-0.4344	0.1194	-0.19806	0.057592	0.17002	0.0040304	-0.22307	1.046
2.4266	1.1048	-0.43308	0.0042317	0.2195	0.04722	0.061727	-1.1688	-1.3428	0.25115	-1.9614	-0.75458	0.33129	0.15573	-0.43857	0.80293	-0.70405	0.082527	1.7261	-0.35874	-0.8717	-0.49723	0.10692	1.1551	0.27417	-0.11829	0.14299	1.625	-0.91725	-1.0887	0.25772	0.64229	0.16786	-0.58441	-0.66524	-0.34337	-0.74949	0.91871	-0.1723	-0.17858	0.64466	0.39877	-0.16771	-1.3145	0.13259	1.1396	0.77283	0.72804	0.42132	-0.91539
-0.66878	0.28877	1.3658	-0.025608	-2.3881	-1.3636	-1.6088	-0.67345	0.50146	0.40152	0.52975	0.63115	1.1453	1.931	0.5175	2.0096	1.3307	1.3494	1.4435	-2.999	-3.3711	-1.3785	-0.56915	-0.1186	0.67428	0.27176	-1.7149	0.042123	0.16236	1.0986	0.80629	0.41451	0.12562	-0.52061	-0.14772	0.23684	1.0249	0.51019	0.10189	-0.099738	1.4308	0.95476	0.32005	0.10519	-1.1956	-1.352	-0.57219	-1.1127	-2.0421	-0.20602
0.0095447	0.64705	0.0066636	-0.21443	-0.28132	-1.137	-1.0976	0.058657	-0.15139	-1.0271	0.27626	-0.042363	-0.76397	-0.97066	0.74213	1.7139	-0.042449	0.47302	1.1628	-0.60725	0.38425	0.7439	0.57346	0.74743	0.9689	1.1871	1.682	0.627	-1.0835	-1.7335	-2.5792	-0.4092	0.31407	0.023357	-0.53051	0.84881	0.11901	0.26492	0.34156	-0.50261	-0.70596	-0.1344	-0.2752	0.39302	-0.076475	0.248	-1.076	-1.5063	-0.3769	-0.12285
2.2348	0.96314	0.35163	-1.8014	-1.3887	-1.8198	-1.8232	-1.2299	0.88095	-0.14478	-0.5426	-0.85227	0.70558	1.3642	0.98916	0.83173	0.6433	-0.3467	-0.58531	1.4121	1.7125	0.46638	0.60022	1.045	0.0315	0.3383	0.18801	-1.0698	-0.86248	0.15427	-0.77335	-0.94719	0.38456	-0.63038	-0.81426	-0.47535	-1.0118	-0.58231	-0.1253	-0.79068	-0.80394	-0.11666	3.836	2.3273	0.1214	-0.47566	0.36098	-2.4824	-0.9203	1.7371
-0.50997	0.097212	2.4089	-0.078394	-2.4919	-0.31011	-0.086633	-1.2113	1.4972	0.86007	-1.2392	-1.2573	0.44636	1.1424	0.53819	0.075788	0.95686	0.056129	0.41516	0.96352	-0.81819	-0.48813	0.27729	-0.70758	-1.5676	-0.83543	0.84807	0.4806	-0.015228	-0.060083	0.22388	0.64211	0.30034	0.15941	-0.32441	-0.82023	-0.16493	1.012	1.136	0.21175	-0.57997	-1.2992	-0.029041	1.0985	-0.16913	-1.6922	-0.98192	0.75411	-0.21333	0.07202
-0.072561	0.098822	0.27831	-0.81581	-1.5278	0.10373	-0.40809	-2.0368	-0.44699	0.8719	-0.089341	0.56878	1.9575	1.4753	-0.071949	0.042283	0.39791	0.098244	-0.0085889	-0.23769	0.071779	1.2967	1.817	-0.81778	-0.069067	-0.25229	0.5332	0.20485	-0.83641	-1.332	0.25346	1.4307	-0.088427	-1.943	-1.2306	0.24363	0.32133	-1.1778	-0.82291	0.34687	1.2771	1.0119	-0.13771	-1.0962	0.036163	-0.84204	-1.7349	-0.48307	0.72529	-1.2021
-0.83233	0.53284	0.049983	-1.3508	-1.0426	-0.35767	-0.83711	-0.42325	1.1489	2.1955	1.1212	-1.1101	-0.82564	1.8436	0.64209	-0.50005	0.21384	-1.3924	0.24543	1.0663	-0.012304	0.51854	1.647	1.6627	-0.073652	-1.2559	-1.4325	-0.9189	-0.95206	-0.45466	0.48349	-0.6915	-0.67786	0.20448	0.069379	1.212	1.1735	0.43518	1.4219	-0.46348	0.12766	-1.8799	-1.659	-1.5444	-0.81661	-0.94698	-1.2235	2.1409	1.6515	1.9741
0.88759	1.2131	1.2874	0.8915	-0.13823	-1.235	-0.66384	-0.89644	-0.9339	-1.1834	-2.1281	-1.588	0.26848	1.4936	0.43163	1.3798	0.36663	0.38335	0.95528	1.4451	-0.031018	-0.059612	1.1495	0.37997	-0.98019	-1.3632	-1.0765	-1.1276	-1.526	-0.062232	0.26058	0.14212	0.59384	0.36364	-0.027593	1.0022	-0.05926	-0.26578	-0.0032643	-0.5036	-0.75496	0.48835	0.56884	0.096348	0.11595	1.8118	1.6988	1.0584	0.12941	-0.43588
-1.4504	-1.4586	-1.79	-1.0435	-0.45477	-0.80792	-0.125	0.30773	0.31342	-0.022358	0.36863	0.54913	1.2182	1.1917	1.8213	1.5531	1.5713	1.1281	0.81904	0.72229	-0.020716	0.80731	1.6166	1.0355	0.84025	-1.0515	-1.212	-0.9901	-0.24578	-0.85643	-1.188	-0.83888	-0.56144	-1.5363	-1.0336	-1.6972	-2.1889	-1.6362	-0.87694	-1.0542	-0.2258	0.52274	-0.2424	0.88682	1.9143	1.3203	1.2042	0.88909	1.2816	1.0214
-0.39683	0.87069	0.84124	-0.63885	-1.3809	-0.55252	-1.0127	1.3184	1.7284	0.51504	0.72775	-2.0508	-2.7124	-0.61049	0.2293	0.9152	0.84559	0.25797	0.92631	1.366	0.12584	1.7418	0.31221	-0.1623	-0.85382	-0.85327	-0.57041	-0.12064	1.0366	0.86535	-0.084405	-2.0983	-0.99199	-2.0489	-0.91149	0.48577	0.26633	0.373	0.31584	0.53382	0.2728	0.5317	0.80611	0.46542	1.2416	-0.086702	-1.093	-0.31779	-0.34393	-0.31427
-0.059547	0.059469	-0.24121	-0.35254	-0.41655	-0.68893	-0.39961	-0.29339	3.556	-0.59128	-0.76765	0.77286	1.5703	0.17276	-0.61031	-0.33622	-0.5883	-0.060253	-0.30426	-0.37487	-0.32308	-0.32249	-0.14366	0.9297	-0.84183	-0.57825	0.19437	-0.30361	-0.18822	0.4621	1.8818	0.67189	-1.3563	-0.80363	1.8191	1.4212	-3.4192	-0.077793	-0.16497	1.8742	0.08848	3.0961	-1.6304	-1.1909	-1.301	-1.1325	-3.8731	-0.040353	2.1393	0.69801
-0.23688	-0.52454	0.28825	2.0919	-0.61425	0.65288	-1.9619	-0.0091928	1.4409	-0.12062	-0.57905	-1.1291	-0.25717	0.088573	0.63226	-0.27678	-0.609	0.36868	-0.028664	0.28197	0.74831	1.4563	-0.46621	0.53546	-0.75405	0.51206	-0.18107	0.18848	-0.51878	1.0591	-1.0056	0.078401	-0.18673	-0.40564	-0.32324	-1.0613	-0.57983	-1.455	-0.19844	-1.0084	-0.18365	0.69739	1.4236	0.10298	1.9273	0.65798	-1.1902	-0.091983	0.17723	1.2445
0.92079	0.40785	0.52249	-0.16229	0.79763	-0.39253	-1.3186	-2.0398	-2.3982	-1.3926	-0.75466	-0.37729	0.66846	1.2422	1.0043	1.239	0.4393	0.37772	1.8785	1.4338	1.0373	0.24595	-0.028637	-0.019476	-0.26107	-0.25108	0.74655	-0.65474	-2.1648	-2.2214	-0.084745	1.3251	2.5411	1.0604	0.33132	-0.44474	-1.1743	-1.9259	-1.546	-0.82863	-1.1033	-1.0212	-0.16027	0.68186	0.59507	0.62129	1.16	1.3924	0.73427	-1.1488
1.0773	1.1212	0.11336	-0.88704	-0.26982	-0.76999	-1.616	-1.6189	0.053448	0.87653	-0.56956	-0.35274	0.43806	1.4143	0.5903	1.2357	0.26948	0.23506	0.53008	0.45317	-1.4393	0.66183	-0.29161	0.16868	-0.54042	-1.2978	0.39825	-0.57016	-0.81862	-1.0062	-0.1024	-0.18318	0.10744	-1.1482	1.7707	1.2179	-0.31552	1.6442	2.2771	0.31624	0.34102	0.39749	0.25531	-0.9132	-1.2144	-0.54501	-0.041815	0.37198	-0.53363	-1.5256
-0.93288	-0.30055	0.55858	-0.19193	-0.055914	-0.048303	-0.38405	-0.18391	0.47378	0.1785	-0.51526	1.2084	0.67596	0.16341	-0.022222	-0.089046	-0.025472	-0.11137	-0.35419	0.077091	0.23999	-0.75353	0.27117	-0.41011	-0.95968	-1.0999	0.90734	0.55572	0.04034	-0.94884	-0.94944	-0.253	2.101	1.5106	1.298	1.0626	1.3436	0.5829	0.10525	-0.19847	-0.65526	-0.7008	0.97254	-1.1567	0.75623	-1.7243	-2.8591	-2.9145	-1.556	-0.32112
1.7963	1.9882	-0.70491	-2.1002	0.72193	-1.2185	-0.98901	-2.0898	-0.3108	-0.11331	-0.046875	1.6874	-0.9995	-0.10918	1.104	2.1422	1.5607	0.61011	0.63927	0.2273	-1.0779	-1.2612	-0.44169	0.1169	-0.63801	-0.71321	-1.2281	2.7636	0.55049	0.025342	-0.44615	-1.4426	0.073309	-0.012177	-1.5663	-0.74558	-0.13827	-0.25747	0.56134	0.38848	0.22796	-0.56612	-0.37185	-1.0632	2.0882	1.39	-0.029385	1.6282	-0.53938	-1.1473
[truncated: 60 more columns]
