# Supplementary material for: Neuronal correlates of cognitive function in patients with childhood cerebellar tumor lesions
Source: PLoS One. 2017 Jul 10;12(7):e0180200. doi: 10.1371/journal.pone.0180200 (PMC5503240; doi:10.1371/journal.pone.0180200)
Supplement: S6 Dataset — (ZIP) [file pone.0180200.s013.zip › WM_0back_tc_C20.csv]

-1.4915	0.68718	1.3129	0.79256	-0.28325	-0.36869	-1.2012	-0.60638	-1.3478	-0.63804	0.16011	-0.40338	-0.14534	1.1249	1.103	0.74684	0.72213	1.1436	-1.1955	-0.97126	-0.37997	-0.41219	0.75577	0.43551	0.0054901	-0.14615	0.54563	0.70351	1.3085	1.1807	-0.34184	-1.8471	0.052009	1.5337	-0.37076	0.13952	0.55091	1.3521	0.29162	-1.0266	-2.3049	-1.7467	-0.43896	-0.87003	-0.63498	0.13596	-0.71342	-0.5817	-0.31259	0.39675
-0.57274	-0.99995	-0.22553	-0.51482	-0.3045	0.70776	-1.6665	-1.348	0.35167	-0.035019	-0.78468	0.22174	1.3422	1.3893	1.2732	1.1228	1.1431	1.6085	1.3663	0.80422	1.0408	0.63723	-0.46639	1.35	-1.0271	-2.2806	-1.2394	-2.0352	-1.8259	0.24489	-0.65771	-0.93332	0.87379	-1.2261	-0.032014	-0.7045	-0.95953	0.057465	0.43535	0.45985	1.9531	0.93419	-0.70564	0.62725	2.4067	-0.007104	-1.9157	-0.60328	-1.8334	-0.46807
-1.7917	-1.5619	0.95422	0.3775	-0.018315	0.64981	1.7616	1.94	0.25663	-0.36065	-2.2924	-0.99114	-0.38725	-0.51606	-0.49645	0.49178	0.96967	0.51333	-0.14281	0.3	1.703	1.1495	0.36054	0.17708	-0.53662	1.1226	-0.1995	-0.61753	0.34357	-1.0397	-1.2183	-0.89418	-1.1769	-1.422	-0.22476	0.16317	0.36158	0.18983	0.050838	0.47118	1.1086	-0.059078	-0.31134	-0.56874	0.41433	0.72771	-0.65858	0.056111	0.29736	-1.2738
0.79648	0.48993	0.60013	0.35968	-0.43097	-0.66871	-1.2097	-0.79188	0.086315	-0.22448	-0.43688	0.34325	0.70796	0.53897	-0.50156	-0.38303	-0.006704	-0.025997	-0.092029	0.88325	-0.30995	0.75896	-0.76665	-0.784	0.037895	-1.0908	-0.25152	0.13175	0.52648	0.99046	0.72551	0.14397	-0.7397	0.16816	-0.018139	0.030303	0.4003	0.59284	0.13091	0.43382	1.4823	1.3011	0.45945	0.38582	-0.43136	-0.91503	-0.83719	-1.6775	-2.0955	0.82335
0.1434	0.2437	-0.72829	-2.0446	-0.37689	0.49521	-0.021305	-1.6024	-0.39235	0.12443	1.0189	0.25029	-0.1102	-0.77359	0.0089713	0.99263	0.26982	1.1671	1.3031	1.1867	0.97874	1.0677	0.37115	-0.66499	-1.1801	-0.66397	0.11081	0.089785	-0.0037184	0.86935	0.0031307	-0.85474	0.11168	0.20579	-0.52624	0.024844	-0.29894	-0.025458	0.25812	1.011	-0.3045	-0.93814	-0.22152	0.63668	0.24467	-1.4463	-1.5328	-1.4601	-1.0935	-1.5891
-0.33944	0.065339	0.61287	0.6088	0.26932	0.3275	-0.0409	-0.35472	-0.37317	-0.4533	-0.57151	-0.14356	0.20478	0.20095	0.39424	0.43736	0.49957	0.18517	0.31125	0.070003	0.17072	0.32403	-0.11621	-0.11848	-0.79648	-0.95023	-0.2628	-0.70685	-0.68087	-0.85567	-0.80761	-0.60776	0.099627	0.2372	0.42633	-0.0053286	-0.057847	-0.28238	-0.14925	0.16794	0.73673	0.3455	1.0103	4.0254	2.5078	-0.44438	3.2986	-0.13108	-3.7487	-1.7606
-0.36465	1.8005	1.4064	0.27484	0.41462	-0.40915	-1.2616	-1.3478	-0.46681	0.81472	1.1512	1.585	-0.063089	-0.25783	-1.2167	0.5689	-0.38914	-1.5913	-1.9069	-0.11701	-0.65747	0.446	1.4157	-0.5531	0.31557	0.11272	-1.733	0.45247	0.35127	-0.35544	-1.0868	0.28744	-0.96145	0.45961	0.71792	-0.4091	1.4159	0.030818	0.27915	0.047743	0.58764	0.16657	2.687	1.783	0.28857	0.50108	-0.74318	-1.0383	0.1172	-0.33597
-0.5858	0.52895	-0.0041068	0.77774	0.6625	-0.025353	-0.26631	-1.2838	-0.25928	-0.46383	0.026456	0.66481	1.4752	-0.69575	-0.20755	0.52772	-0.44847	-1.0625	0.10163	-0.52567	-0.046886	0.81012	0.24567	-0.32112	-0.91483	-1.5632	-0.60532	0.20034	1.0021	1.3829	1.0725	0.9023	0.48138	0.35458	-0.32576	-0.38756	0.71517	0.40946	-0.43893	0.66591	-0.098699	-0.80606	-0.18866	-0.93256	-1.5913	-0.50531	-0.45171	-0.557	-0.811	1.7142
-0.15401	0.19423	0.072494	0.51604	0.58691	0.23293	0.51457	0.0099096	-0.31744	-1.4645	-0.86342	0.24317	0.41713	0.32059	0.22079	0.55182	-0.048841	0.95127	-1.3437	-1.6473	-0.051659	0.54092	-0.0051999	-0.56257	-0.062821	0.044863	-0.46395	-0.83357	-0.92738	0.72831	0.31443	-0.14168	0.53256	0.35152	0.0099747	0.78091	1.2915	0.69391	0.6514	1.32	0.82216	0.46346	0.60132	0.91695	0.18391	-2.2624	-2.1793	-1.5463	-2.157	-1.2013
-0.56519	0.66095	-2.1631	-1.8818	-0.49099	0.2713	0.75518	1.25	0.31587	0.71	0.81192	1.2761	0.63093	0.27349	1.2222	0.48824	0.086442	-0.73176	-2.783	-0.078627	1.2888	1.3749	1.1202	0.042725	-0.84296	-1.6679	0.17064	-0.73883	-0.52434	-1.1454	-1.1822	-1.5008	-0.002399	0.83738	0.99545	1.2372	0.26416	-0.54987	-0.5084	0.076316	-0.46826	-0.67296	0.79682	-1.2403	-0.33498	0.31946	0.01194	1.7484	1.9271	1.4574
1.5227	1.2046	1.51	0.85943	-1.0018	-0.43522	-0.89142	-1.1953	-0.61746	0.54734	-1.2169	-0.45399	0.38264	-1.4335	-2.5027	-1.6299	0.18497	1.2752	1.0322	2.0891	1.6477	1.5058	0.63344	1.0237	-0.60277	-0.61363	-2.2082	-1.3056	-0.86705	-0.88313	-0.89335	-0.32753	-0.54184	0.63347	1.5051	0.85268	0.50743	0.93739	0.30109	0.40427	0.68556	0.73355	0.31751	0.27296	0.15011	0.050368	0.019983	0.066038	-1.2747	-0.23752
-2.7743	-3.1957	-2.0777	-0.23134	-0.22252	0.30932	0.93932	1.7881	1.4512	1.2293	1.16	1.6273	1.5999	1.8361	1.3474	0.6994	0.030965	-0.41316	-0.46255	-0.28439	0.21004	-0.37144	-0.69743	-1.0497	-0.86662	-0.69785	-0.84885	-1.2183	-1.1153	-1.1449	-0.15777	0.57241	0.13505	0.63423	0.40985	0.42877	0.41919	0.7492	0.38287	0.4751	-1.4574	0.96902	-0.1479	-1.4376	-0.25725	1.1269	-0.35744	0.052509	1.6915	-0.47373
-0.48828	0.92359	-0.93172	-1.332	0.41947	-0.6257	-1.1102	0.54304	0.1961	-0.77504	-1.8532	1.2221	2.4017	1.53	0.91456	0.7448	-0.7069	0.13941	0.60039	0.22965	0.95169	-0.16605	0.052695	-0.43404	-1.4957	-0.095567	-0.034097	0.70765	0.24657	-0.48712	-0.90761	-1.881	0.038802	1.5833	0.92357	-0.33639	-1.4436	-0.058187	0.080414	-1.1506	-1.0387	1.1323	1.7806	-1.9742	-1.2918	0.47866	0.73144	0.19582	-0.12898	1.1746
-1.6241	0.022641	0.11669	-0.28309	1.1695	-0.075966	-1.0194	-0.2562	0.41715	-1.1998	-1.2269	1.1196	1.0645	-0.2586	1.4059	1.7483	0.29088	-0.91647	0.11582	0.96573	0.94789	0.40373	0.91056	1.0604	-0.14003	0.37912	-1.0338	-1.8587	-2.2173	-1.3846	-0.50957	-1.0561	-1.4941	-0.70108	-0.25565	0.56923	1.0858	1.5513	1.9318	0.28388	-0.42076	1.0232	1.0229	1.8099	-0.18997	-2.2224	-0.58286	0.40751	0.088301	0.2913
1.1398	-0.093446	0.31291	0.67819	0.38853	0.11323	-0.56646	-0.40291	0.31512	-0.2328	-2.0472	-0.61248	0.73269	-1.3149	-0.3752	0.30903	0.96467	2.2221	1.0437	-1.0036	-0.93644	-1.235	-0.18739	0.61607	1.0137	1.07	-0.007197	-1.2466	-1.2624	-1.894	-1.6773	-0.35783	0.54711	1.0398	1.688	0.9706	1.3525	1.0773	-0.27751	0.3515	-0.6438	-0.052687	1.8421	0.71142	-0.43371	-1.5674	-0.34452	-0.88809	-1.9256	-1.5757
0.9819	0.095799	-0.24659	-0.89939	-0.50197	-0.33596	0.60968	1.0263	0.20648	-1.321	-1.081	0.68552	1.0237	1.1581	1.0915	1.1489	0.73446	-0.29021	-0.69514	-1.3427	-1.509	-0.85109	0.13859	-1.0576	-1.8777	-1.4918	-1.271	-0.096972	0.45533	1.3275	1.3679	0.86643	0.94682	0.81205	1.102	0.35084	0.96482	0.47285	-0.45859	-0.33319	-0.23866	0.32121	0.90781	0.97749	-0.14892	-0.38603	-0.95988	-0.59184	-0.56854	-1.0533
-1.7574	0.29444	1.0823	0.28286	0.16829	0.52696	-0.013332	0.48893	0.36041	0.031053	-0.79388	0.37325	1.2754	2.0519	1.3559	0.19178	-0.93784	-1.8656	-2.3229	-1.4976	0.061903	-0.53106	-0.023836	-0.058092	-1.5516	-1.5046	-0.78751	-0.020873	0.47922	0.91153	1.7389	1.3386	-0.26106	-0.45108	-0.85203	0.021016	0.10312	0.56202	0.13784	1.6099	1.1908	1.0523	2.1409	0.61735	0.024323	-0.17615	-0.83929	-0.16867	-1.3302	-1.739
0.37903	0.24693	0.23519	0.33085	-0.051511	-0.82349	-0.10391	0.58577	0.020512	-0.78449	-3.0652	0.31705	1.1577	0.84655	0.57441	0.81703	-0.040678	1.2709	0.37815	0.26171	0.77699	-0.68351	-0.44385	-0.23987	-0.60674	-0.77654	-0.42953	-1.2029	-0.9683	0.18785	-1.4575	-0.47545	-0.59068	1.1653	0.79225	-0.1831	0.92778	1.0138	1.065	0.62726	0.11843	-0.034423	0.7514	0.86255	0.42901	-0.18082	-0.12516	-0.084	0.26285	-0.15837
0.24597	0.0066928	-0.2613	-0.67646	-1.038	-0.70936	-0.6882	-0.4162	-1.7373	0.91108	2.0946	1.5806	-0.4843	-0.23582	0.60235	-0.40458	1.8959	-0.21908	0.3355	-0.60891	0.46544	1.0994	0.46902	-1.0455	-0.6832	0.60825	-0.64139	-0.411	1.7607	-0.10755	-0.16297	-2.1353	0.96455	0.73324	0.41872	-1.3897	1.07	-2.0682	1.8404	1.3264	1.2804	-3.9727	-0.82314	-0.24458	-1.3877	-1.5002	1.313	2.0702	-0.15816	0.012524
-1.0319	0.35864	-1.1087	-1.7877	-0.03784	-0.49333	2.4035	0.85682	0.66992	-1.251	-1.7004	-0.4639	0.51966	1.4106	0.08927	0.67638	0.45465	1.4684	1.1515	1.2452	1.9567	-0.90268	-1.4395	-1.2027	-0.26105	-0.00080534	-0.37616	-1.0449	-0.14618	-0.57346	0.92333	1.0016	-0.16071	-0.38367	-0.47855	-1.014	-0.42839	-0.72528	0.45549	-0.41715	0.55527	-0.4073	1.1464	-0.0081774	-0.18582	-2.2707	0.7484	0.57605	0.33235	-0.063331
1.5448	0.93988	-0.046804	-0.43614	-0.11839	0.55524	-0.68886	-2.7374	-2.3914	-2.439	-1.4228	0.15788	1.4451	1.4602	1.6093	0.66242	0.23932	0.21957	-0.13666	0.11931	0.87825	1.288	1.0362	1.2704	1.0476	0.67325	-0.18162	-1.2009	-0.79165	-0.70307	-0.59273	-0.78632	-0.21203	0.33183	0.59598	0.82455	0.053923	-0.19888	-0.51022	-1.0804	-0.53683	-0.34854	0.6873	-0.31864	-0.71857	-0.81483	0.57272	-0.55058	-1.3315	-1.395
0.15007	-0.52772	-0.12226	-0.34407	-0.22032	-1.6524	-0.94399	0.12033	0.20413	-0.7169	0.85212	0.49978	0.15405	0.050325	1.3536	0.59143	1.3097	1.1732	0.31866	-0.10755	0.67691	0.24435	0.49171	-0.35079	-0.4719	0.45774	-0.82159	-1.1095	-0.51952	-0.39967	-2.2014	-1.2718	-0.54673	1.1424	0.55035	-0.14193	0.38108	0.3572	1.4918	0.57253	0.74405	0.43708	0.71921	0.015726	-0.042686	-0.33478	-0.7003	-0.53797	-0.79491	-0.55428
-0.32882	1.1829	0.97073	0.23626	-0.22996	-0.031698	0.41993	-0.3863	-0.77939	-1.3781	-0.22709	-0.53629	-0.021996	-0.061289	-0.51235	0.12042	0.052958	0.50244	0.4915	0.087666	-0.58952	0.23439	-0.38301	0.35094	0.33406	0.81049	-0.7315	-0.9735	-0.8124	-0.60209	-0.61395	0.66644	0.36807	0.67259	1.0697	0.64802	1.0439	1.249	0.85246	0.68661	1.0398	0.95489	0.58076	0.36026	-0.88784	-0.17655	-2.8259	-1.8812	-1.9012	-1.8146
-0.64303	0.29117	0.074552	0.69693	-0.93505	-0.68084	-0.48455	-0.46438	-0.98772	-2.0742	-0.39125	1.7029	1.8381	1.4979	-0.4575	-0.071395	0.60269	1.0509	0.39906	0.14357	0.7331	1.5389	0.34038	-1.6863	-0.58311	-1.066	0.76473	-0.0095547	-0.034513	-0.63531	-0.63258	-0.22286	0.20125	-0.96286	-0.42285	-0.020295	1.8678	0.57094	0.31039	-1.3815	-0.96436	0.51716	1.2337	1.0413	-0.00034652	-0.2357	0.074004	-1.4746	-0.49085	-0.62381
[truncated: 60 more columns]
