# Supplementary material for: Neuronal correlates of cognitive function in patients with childhood cerebellar tumor lesions
Source: PLoS One. 2017 Jul 10;12(7):e0180200. doi: 10.1371/journal.pone.0180200 (PMC5503240; doi:10.1371/journal.pone.0180200)
Supplement: S6 Dataset — (ZIP) [file pone.0180200.s013.zip › WM_0back_tc_C23.csv]

-1.3365	0.50186	-0.76742	-0.13423	-0.095278	0.088878	-0.51953	1.1344	-1.5314	-0.8805	0.072442	1.416	1.3616	0.13617	0.049897	0.42079	0.53028	2.5552	-1.4883	-0.015492	0.27988	0.02428	-0.48288	-0.14366	-0.39465	0.039541	-0.30705	-0.69931	0.24516	-0.20807	-0.22862	0.15925	0.58764	0.96626	-0.17508	-0.83812	0.18144	1.3817	-0.90524	0.19987	-1.1387	-0.6266	0.16314	-0.74902	0.085836	0.69864	-0.76356	-1.2827	-0.67042	0.013937
-1.6862	-0.59648	0.64542	-0.71869	-0.41674	0.8764	-1.8522	-1.1157	-0.29958	1.4299	1.1637	0.58749	1.2045	0.69015	0.4312	0.22158	-0.028751	1.5194	1.0677	-0.15394	-0.07547	-0.3914	-1.6599	1.2308	-0.43543	-0.4945	0.67692	-1.9809	-0.51255	2.0868	-0.9948	-0.90533	1.8483	-1.1464	0.56845	-0.55004	-0.79688	0.061	-0.40983	-1.1683	0.9685	-0.19899	-1.4117	0.62772	2.5165	-0.72425	-1.4407	0.70221	-1.0521	0.45031
-1.1068	0.0022092	0.38727	-0.57323	0.13686	0.45051	0.67508	0.59881	1.131	1.1999	-0.0052752	-0.37545	-0.75031	-0.40579	-0.40863	-1.2147	-1.2256	-0.77352	0.077407	0.29158	0.080894	-0.3548	0.42624	0.11469	-0.065948	2.4774	1.3931	0.69161	0.69044	-1.0638	-0.61909	-1.0454	-1.8402	-0.88903	2.0222	1.6757	0.32198	-0.8377	-1.2264	-1.4446	-0.43439	-0.35248	-0.31019	-0.62938	1.0417	1.1977	-0.78146	0.25633	0.072877	-0.46207
-0.37625	-0.63102	-1.3434	-1.3998	-1.2209	-0.29795	0.8004	1.2534	0.77994	0.88691	1.1924	1.2987	0.24245	0.051025	-0.48572	-0.12665	-0.35328	-0.22162	0.58928	1.0617	0.94196	0.90838	-1.1186	-1.2045	-0.38406	-0.90027	-0.84106	-0.94338	0.84805	1.5926	1.0217	0.33964	-1.8836	-1.3365	-1.3124	0.31681	-0.33236	0.4937	0.52824	0.68183	0.77079	0.88532	0.20159	-0.78296	0.52574	0.59822	1.0651	0.86139	0.15602	-0.096898
-0.066677	0.92487	-1.9241	-2.1524	-0.61896	-0.30823	0.58925	0.63017	0.41656	0.51113	1.0076	2.2688	1.2936	0.057363	-0.064993	-0.36758	-0.015494	0.057994	-0.32531	-1.3565	-0.56682	-0.42621	-0.829	-0.33385	0.65508	0.74005	1.3418	1.5094	-0.055016	-0.66391	-1.756	-1.7432	-0.35387	-0.89938	-0.82679	-0.28881	0.37212	1.2557	1.1019	1.5849	0.96424	-0.95234	0.38533	0.27642	1.0473	1.4081	0.10229	-0.90605	-1.041	-1.3781
-0.65867	-0.40013	-0.47146	-0.62697	-0.38601	-0.54965	-0.14457	-0.028479	0.38472	0.8519	0.72454	0.71423	0.808	0.33238	0.4414	0.39514	0.069128	0.39375	0.26641	-0.012569	0.73492	0.45443	0.11672	0.51193	-0.70185	-0.62381	-0.64288	-0.60041	-0.14862	-0.73544	-0.872	-0.71626	-1.1981	-1.1086	-0.66671	-0.53103	0.012558	0.18628	0.38902	0.55104	0.66718	0.52496	1.6125	4.3573	0.65812	-1.8331	2.3207	0.65495	-3.4014	-1.2783
1.3954	1.5	-0.67184	-0.7901	1.4741	-0.022408	0.22809	-0.36871	-1.0532	-1.1228	-1.2682	0.74985	-0.52269	-0.28941	-1.0303	-0.63348	-0.69388	0.87943	-0.056695	0.39727	1.0717	-0.38727	0.89835	0.55956	0.40972	-0.83937	-0.82851	-0.98442	1.1773	0.29217	0.29686	2.1348	-0.5327	-0.51997	0.45576	-0.40116	0.88932	0.66019	-0.083309	-0.69714	0.13362	-1.5481	0.12735	-0.21597	-0.48065	0.68181	-1.3998	0.61113	-0.79087	-0.82999
-0.23335	0.36907	0.065606	-0.29889	-0.048138	-0.48727	-0.14012	-1.2816	-0.92994	-0.37882	0.17828	0.80335	0.69834	0.34354	0.41474	0.38374	-0.6189	0.80422	0.75431	-0.24219	-0.35503	0.3736	-0.31718	-0.18154	-0.016029	-0.34206	0.99657	0.64841	0.23424	0.78304	0.058784	0.19057	0.50046	-0.49593	-0.98409	0.25801	0.2219	-0.79674	-0.73024	-0.28463	-0.83195	0.31307	0.63496	-0.7083	-0.27432	-1.01	-2.2775	-0.26728	-1.2738	2.7835
-0.96767	-0.2641	0.38297	0.85919	-0.14648	0.55394	0.65945	0.26535	0.062581	-1.5637	-1.5534	0.69076	-0.14563	-0.8347	0.55768	0.056581	0.30505	1.184	-1.6682	-0.7624	0.53203	-0.15914	0.4762	1.4082	1.0932	-0.87441	0.84914	-0.47783	-0.3981	0.7064	-0.068174	-0.86561	-0.4427	-0.26701	0.17811	0.57014	1.2268	0.65783	-0.12358	1.443	0.050716	-1.0452	0.10626	1.5203	0.97336	-1.6364	-1.6657	-1.7022	-2.2288	-1.2363
1.6715	0.41941	-2.3062	-2.5854	0.060651	-0.27155	0.68918	1.1401	0.50024	1.0995	-0.013587	1.0425	0.51426	0.17846	1.304	1.8311	0.65862	-1.9856	-4.0662	-1.7356	-0.14519	0.20998	0.10204	0.42796	-0.12685	-0.80073	0.61418	-0.14947	0.93336	0.23275	0.41151	-0.3918	-0.038019	-0.080808	-0.09784	0.32093	0.034329	0.29644	-0.21493	0.62244	0.87659	0.8977	-0.97312	-1.4248	0.06495	0.77058	1.1909	0.79104	-1.5766	-0.33692
0.84245	0.9507	0.37178	-0.25123	0.64347	-0.53894	-0.67042	-0.58555	-1.9791	-0.67878	-1.921	-0.85644	0.35571	0.56977	0.77623	0.43183	2.1886	1.1162	-1.1932	-0.56564	0.41167	1.2478	-0.055686	0.23662	0.81871	0.69975	0.39328	-1.0076	-1.2808	-1.1983	-0.032557	-0.77743	0.81925	0.63847	0.81255	0.55309	0.47402	1.2531	0.67963	0.083103	-0.61374	-0.89592	0.052725	-0.17773	-1.3736	-1.6891	-1.9553	-1.9205	0.11413	-0.72351
-1.1958	-0.98841	-0.44543	0.90396	0.46962	0.57365	0.13434	0.53756	-0.61457	-0.62596	-0.859	0.16485	0.012281	0.41599	0.64954	0.18394	-0.50891	-0.008333	0.74268	0.59227	-0.46663	-1.7388	-0.66457	0.56607	1.8699	1.721	1.0179	-0.69597	-0.4796	-0.37867	0.37263	1.2231	-0.2281	-0.058862	0.63716	-0.13311	-0.75573	-0.52485	-1.1716	-0.39008	-0.33562	2.6322	0.2589	-0.75134	-0.91621	-0.041828	-2.0149	-1.0725	1.2044	-1.2812
-1.191	0.58846	-0.40487	-1.5904	0.46581	-0.095159	-0.061978	1.7911	0.55267	-1.6005	-2.061	0.16066	0.89039	1.1305	0.30555	1.4677	-0.4609	0.73424	0.99051	0.60392	-0.19223	0.293	0.98069	-0.15178	0.33666	0.27532	-0.063464	-1.3367	-2.3864	-1.7526	-0.57551	-0.42702	1.7813	0.49329	-0.29255	-0.19549	-0.57198	0.42058	-0.48158	-1.8843	0.10103	1.1278	1.1375	-0.34538	-0.36059	1.0838	1.4048	0.53299	0.68047	1.7626
0.03108	0.69805	-0.45111	-1.3152	0.15389	-1.2713	-1.7319	-1.3925	-0.46913	-0.27354	0.95597	2.8242	2.9578	-0.46686	1.7775	1.7231	0.43686	-1.0666	-0.88555	-0.52713	1.7643	0.25197	-1.0673	0.82073	-0.63909	-0.48351	-0.31481	-1.6501	-0.99278	-0.057889	-0.26148	-1.0797	-1.3312	-0.096842	1.2334	0.91916	-0.18666	0.27718	0.4583	0.73722	0.00095633	0.042941	-1.0899	0.89156	-1.092	-0.89918	1.0186	1.1604	-1.5322	-0.49597
1.2682	0.31589	0.18429	0.39308	-0.25258	-0.15707	-0.24914	-0.51333	0.88918	0.34988	-0.86991	0.38458	0.76317	-1.1455	0.6527	0.037876	-1.5582	0.26764	0.37188	-1.03	-0.41368	-0.46679	0.3099	-0.67906	-1.24	-1.1473	-0.60787	-1.0612	-0.17581	-0.20169	1.1172	1.5197	0.78992	1.4427	1.395	0.32224	0.97439	3.0622	1.8865	0.65465	-1.8111	-2.3841	-0.47326	-1.6587	-1.669	-1.9863	0.38155	0.49568	0.59702	0.1799
1.759	1.0492	1.3982	-0.73429	-1.3454	-0.95304	-0.3173	-0.38043	-0.74182	-0.3093	-0.72103	1.6292	0.2922	0.07067	1.4523	-0.27457	-0.38722	-0.80255	-0.07069	-1.4211	-0.42402	0.68133	1.217	-0.10088	-0.78113	0.22562	-1.2726	-0.8117	-0.48085	-0.39079	0.3544	0.86197	1.5864	0.65221	0.45356	-0.77211	-0.2171	-0.6998	-0.87641	-0.56095	0.011509	-0.5133	0.50308	1.1938	1.9779	1.9262	2.136	0.55121	-0.86563	-2.0038
-0.90677	-1.0538	-0.20453	-1.1357	-0.69326	-0.19538	0.040894	1.2382	-0.5862	0.68511	0.15077	1.3143	2.0813	2.4194	0.51769	-0.22364	-0.70307	-1.3416	-0.48362	0.23918	0.50975	0.72582	1.5345	1.4505	-1.3406	-1.5709	-1.5968	-0.63538	-0.6862	-1.4852	-0.79391	-0.22583	-0.036171	-0.12215	-0.67738	-0.37703	0.11081	0.52857	0.23989	1.4545	0.57041	-0.11686	1.1835	1.0395	0.56392	0.66543	0.60515	1.9515	-0.27571	-1.8261
0.090399	0.59401	0.072412	-0.035249	0.065725	-1.0014	0.13054	2.361	0.19966	-2.1436	-3.6303	-0.41385	1.1667	0.34872	0.38851	0.61905	-0.39961	1.282	1.4095	1.116	1.0745	-1.2771	-1.3736	-0.67781	-0.51051	0.20722	1.1246	0.49494	1.6272	-0.012767	-2.8199	-0.75838	-1.163	0.93047	0.90525	0.012535	0.69437	-0.23824	0.14457	-0.22764	-0.1528	-0.30897	-0.37576	-0.32204	-0.85049	-0.69011	-0.22275	0.52411	0.72766	1.1476
0.45155	0.0025352	-0.015	-0.18267	-0.25171	0.11606	-0.075711	-0.48775	-1.1985	-0.047553	1.0663	0.20806	-0.38905	-0.23369	-0.29028	-0.303	0.69467	0.18634	0.12221	-0.35362	0.16721	0.008653	0.7259	-0.44813	0.12972	0.44112	-0.11164	-0.12442	1.3078	0.92532	0.63307	-0.72546	0.83452	-0.57167	0.13555	-0.36733	0.84881	-3.3637	0.88352	2.8595	1.4875	-5.9863	0.21153	0.54267	-3.0557	-2.7347	0.80812	1.8731	0.85896	0.006089
-0.99253	0.77564	-0.61093	-1.5632	-1.1954	-1.3114	1.6918	0.9421	0.62128	-1.1285	-1.4716	0.30157	0.59804	1.002	0.39626	1.2396	1.1158	1.0484	1.3311	0.88827	1.162	-0.55659	-0.67686	-1.1314	-0.36069	-0.097599	0.12285	0.18992	0.4537	0.015958	-0.058489	0.34949	-1.2055	-1.1459	-1.5184	-0.67958	-1.2639	-1.0579	0.68557	-1.4025	0.073535	-0.7412	1.2232	0.7491	0.50371	-1.2543	1.2745	1.3416	1.3117	0.61324
0.41772	0.88716	-0.93645	0.10463	0.78724	0.12389	-1.44	-3.0123	-1.0226	-0.11542	-0.091525	0.73415	1.6422	1.2193	1.0441	0.839	0.096336	1.1594	0.57113	-0.57771	-0.71767	-0.29205	-0.83914	-0.34954	0.11758	0.18873	0.16536	-0.52576	-1.2097	-0.56809	0.51803	1.5251	1.6168	1.4568	0.71292	-0.54206	-1.8421	-1.5681	-1.1878	-0.67433	-1.317	-1.4881	-0.081783	-0.21252	0.93721	2.2102	1.4254	0.26844	0.55913	-0.59202
0.15587	-1.5064	-0.96438	0.036567	0.49331	-0.23515	0.54733	1.0849	-0.14997	-0.82905	0.31509	0.072057	1.2259	0.089232	0.51074	-0.70744	-0.71698	0.53645	0.67643	-1.0577	1.0957	-0.11563	0.17385	0.13253	-0.36993	1.5118	-0.14919	-0.7126	0.58445	0.6256	-1.3034	-1.1613	-1.0683	1.3614	-0.82468	-1.9323	0.43583	1.76	-0.43345	-1.2889	-0.43924	-0.31041	0.41898	0.85433	1.1529	1.5141	0.97326	0.70978	-1.4185	0.14176
0.37122	1.4856	0.73692	0.9883	0.39808	-0.063945	-0.48499	0.20152	0.31323	-0.76585	0.44226	-0.29455	0.037009	-0.1301	-1.1271	-1.1735	-0.75215	-1.0043	-0.72425	-0.27161	-0.57275	0.42697	-0.0010284	-0.9188	-0.85477	0.50759	0.52279	-0.046	-0.83156	-0.63276	-0.2673	1.1556	0.30453	0.56136	1.2221	0.96787	0.72893	0.83128	0.63936	-0.057793	0.74027	2.4603	1.9529	1.2302	-2.1554	-2.055	-1.3139	-0.63594	-0.70709	-0.46461
2.7518	-1.1651	-0.68383	0.23882	0.0087761	-0.42477	-1.5417	-0.47669	-1.7132	-0.91359	1.5544	0.56407	0.80913	0.86457	0.61091	1.0955	-0.17606	-0.40133	-1.0163	-0.38097	-0.66812	0.69639	0.19946	-0.077685	0.53338	0.56625	2.6375	-0.96775	-0.87673	-0.98653	-1.34	0.61058	0.20094	-0.51937	-0.53774	-1.0014	1.3943	0.3226	0.39152	-0.56838	-0.68191	-0.34389	-0.23429	1.444	2.0532	-0.9056	0.29516	-1.2572	-0.6824	0.57691
[truncated: 60 more columns]
