# Supplementary material for: Neuronal correlates of cognitive function in patients with childhood cerebellar tumor lesions
Source: PLoS One. 2017 Jul 10;12(7):e0180200. doi: 10.1371/journal.pone.0180200 (PMC5503240; doi:10.1371/journal.pone.0180200)
Supplement: S6 Dataset — (ZIP) [file pone.0180200.s013.zip › WM_0back_tc_C26.csv]

-1.6009	-0.64948	0.29839	0.79678	0.011243	-0.13467	0.5246	1.0255	0.077386	-1.2363	0.4649	-1.3132	-0.67907	0.32623	-0.13747	1.3075	0.61901	1.753	1.0965	-2.1392	0.10441	0.6129	0.030393	1.0441	0.30259	-1.3723	0.40248	-0.37342	-0.011809	0.94926	-0.63448	-0.85609	-0.54176	1.2476	-1.6297	-1.9339	-1.5101	1.5021	-0.21271	-0.72474	0.60152	0.80514	0.7161	1.3046	0.9411	0.45848	0.46774	-0.30389	-1.569	-0.7037
0.57524	-2.2968	-1.0218	1.1197	-0.06167	-0.19979	-1.415	-0.2235	-0.27047	-0.4212	0.5645	0.60773	0.99557	0.44604	-0.56149	0.6126	1.5827	0.86684	0.59122	0.52122	0.13667	0.10101	0.35894	0.65177	1.3226	-0.65988	-0.61887	0.10545	-1.8344	-0.82613	1.6916	-1.0399	-0.62582	-0.19946	-1.8543	1.4608	-1.8252	-1.5643	-0.5402	0.60952	-0.33888	0.75996	0.16995	0.31172	1.9385	2.0656	-2.1095	-0.93261	0.2725	-1.677
-0.29334	-0.94502	0.48855	0.13863	0.191	0.54636	-0.30778	-0.26298	0.40993	1.1092	-0.32321	-0.36435	0.54211	-0.53342	0.36858	0.52847	-0.67651	-1.1441	-0.55219	0.46749	0.75708	1.2558	1.1382	1.1649	-0.53769	-1.137	0.54641	0.067546	-0.16907	-2.1614	-1.3565	-0.14459	-0.67375	-1.0939	-1.6274	1.1555	1.7624	1.1935	0.41526	0.16001	-0.70544	-1.127	-0.56307	-0.4996	0.3688	1.5563	0.32996	-0.43017	0.12222	-0.45974
0.055017	-0.21427	0.070226	-0.20638	-0.37398	-0.056203	-0.15979	0.99582	0.76453	0.89247	0.64521	0.82694	0.69117	-0.33945	-1.077	-0.98551	-1.086	-0.91462	-1.1665	-0.6267	0.2692	1.0448	2.0694	0.058073	-0.26632	-0.93155	-0.61042	-0.1527	-0.73687	-0.28518	1.2554	1.429	-0.34713	-1.7159	-1.4682	-0.92865	-0.060057	0.22031	1.2031	0.86261	0.8988	0.88929	1.6117	0.30638	-0.79205	-0.11965	-0.37743	0.54597	1.052	0.96332
0.21124	0.01207	-0.022371	-3.0211	-1.2125	0.76798	0.93375	-0.45625	-0.72159	-0.62394	0.44369	1.7039	1.0053	0.26688	1.024	0.13425	-0.031583	1.0338	0.70685	0.38875	0.43798	0.13441	-0.15659	-0.63602	-1.3357	-0.8058	0.52427	1.2744	0.89125	-0.69911	-0.89553	-1.4202	-0.53726	-0.65492	-1.1387	-0.21123	0.069603	-0.21844	-0.40032	1.21	1.5898	0.27892	-0.066466	0.45464	0.22544	0.4319	-0.1168	0.0041835	-0.57696	-0.7449
0.26905	0.2677	0.46783	0.42976	0.082356	-0.10712	-0.35439	-0.081923	-0.41378	0.25532	-0.059644	-0.0034867	0.042114	-0.088559	-0.054617	-0.046677	-0.18756	-0.15144	-0.15369	-0.27751	0.25394	0.1846	-0.087093	0.32477	-0.67377	-1.0106	-0.26257	-0.32454	0.1977	-0.45775	0.24048	0.60451	1.8243	0.35215	-0.10287	-0.15626	-0.24128	-0.38915	-0.21811	0.47857	0.35924	0.2418	-5.4512	-0.10821	4.4327	1.7864	-0.082546	0.68624	-1.3257	-0.62697
0.023098	0.98659	1.3907	0.52731	-0.6127	-1.7437	-0.97576	0.41014	-0.10101	0.096882	-0.77667	-0.19237	0.40796	-0.53137	-0.23851	-0.057777	0.40825	0.81355	-0.39171	-0.81685	-0.28684	-0.92168	-0.89205	-0.024395	2.481	2.8812	0.909	-0.31295	-0.7279	-0.30808	-1.2698	-0.76415	0.242	0.52737	0.97784	-0.63701	0.045362	0.44772	-0.63835	-1.2808	0.33458	0.31495	0.65701	0.46136	0.66969	2.4756	-0.24945	-2.176	-1.8015	-1.5227
-1.0977	-0.79244	0.56041	0.28511	0.0032879	0.091731	-0.7762	-0.24216	-0.023712	-0.34421	0.97149	0.6551	0.99548	1.4399	0.41315	0.015697	-0.40715	-0.89497	-0.53884	-0.33864	-0.22723	-0.13141	0.53791	-0.55174	0.10925	-0.17647	-0.66717	0.33815	0.047674	-0.3591	-0.25531	-0.48512	0.15232	0.5726	0.14731	0.071153	0.8849	0.46616	-0.61222	0.40635	0.86479	0.07772	0.81063	0.35771	-0.91077	0.67321	-0.19057	-1.0044	0.16317	0.94983
-0.41781	-0.53626	-1.4021	-1.0364	1.8586	0.44645	-0.73336	0.5622	0.7741	-0.51559	-0.46305	-0.36249	1.5747	1.2065	-0.7945	-0.027287	0.77852	0.90824	0.37545	-0.99353	-0.87053	0.046104	-0.43911	-2.1138	1.6682	0.89326	0.45625	0.14263	-0.61641	0.49381	0.61845	-0.66249	-0.063244	-1.1608	-2.1482	-0.39617	1.753	0.24749	-0.63203	0.45432	1.51	0.038397	-0.44369	-0.37382	0.50199	2.2668	0.82812	-1.1497	-0.82734	-1.1473
0.88167	1.1212	0.2107	-1.9277	-2.0993	-1.2449	-1.3199	0.49075	0.51052	-0.63867	0.89426	1.3228	0.98493	0.84963	1.2904	1.6756	-0.46593	0.57711	-2.46	-2.4437	-0.61165	1.2584	0.68273	-0.052855	-0.11303	0.30743	0.16313	0.56262	-0.1571	-0.32893	0.92715	0.58565	0.036685	-0.41163	-0.63231	0.79657	0.52774	-0.26391	0.28076	0.90356	0.26005	-0.70251	0.0041126	-1.4844	-1.3155	-1.0906	-0.46205	-0.32176	-0.63725	1.7376
0.15095	-1.2636	-0.27711	0.64708	-0.32132	-0.1891	0.40464	-0.58056	0.057196	0.78634	-0.98275	0.48667	0.4034	-0.047817	0.18212	1.0581	0.54056	0.22815	-0.034305	0.46869	0.52517	-0.2336	1.5508	-0.058117	-0.70798	-1.7441	-0.40633	0.14271	-1.2759	-0.98801	0.24036	-1.3384	0.76696	0.88018	-0.33944	0.68221	0.84643	0.4643	0.51132	-1.5144	-1.4039	0.11483	1.1134	0.25594	-0.38675	-0.38182	-0.21774	-0.47206	-0.25829	-0.26386
-0.0049086	-1.483	-1.4347	-0.9836	0.12743	0.68319	-0.23451	-0.016199	0.8997	0.77857	-0.59923	-0.42431	0.99868	1.3558	1.1068	0.93469	0.60599	0.48452	1.0484	1.1987	-0.78196	-1.6648	-0.4801	0.52218	-1.5039	-1.9798	-1.4769	-0.75741	-0.37686	-0.55982	-0.50566	0.31682	1.4145	1.1469	1.0466	1.0708	0.90841	0.49387	0.91828	-0.45658	-2.1092	1.6261	1.2337	0.030786	-0.90302	0.17536	0.47251	-2.4685	1.7636	-1.0091
-0.13823	-0.43055	-0.82862	-0.697	-0.13304	0.22016	0.66354	-0.57208	3.0219	0.74411	-0.89086	-0.65202	0.8009	0.53838	-0.65412	-0.66833	0.26325	-0.26504	-0.15809	0.15865	-0.032967	-1.0448	-1.1002	0.69988	1.0151	3.1567	-0.59538	-1.5762	-0.52841	-0.56097	0.4798	-0.26789	0.10567	-0.13045	-1.0276	-1.3255	-0.61103	-0.20089	1.6706	0.77157	-0.44093	-0.40793	1.5131	1.3281	0.27206	-0.45831	1.3942	0.072716	0.45642	-0.27447
0.85942	-0.22524	-1.9935	-1.7275	0.34372	0.36455	-1.6939	-0.79007	1.2253	1.0554	0.93072	0.79956	-1.1773	1.2949	1.6749	0.71395	0.53159	0.57933	-0.9509	-0.48451	0.46284	-0.035398	1.1046	0.1129	-0.67269	-1.2008	0.020785	0.50828	-0.23664	-0.3228	0.56954	0.10649	0.35637	-0.56803	-1.3698	-1.7572	-1.4666	-2.0653	-0.0086371	0.48166	0.49644	0.72487	0.35889	1.5997	2.0556	-0.022911	0.59895	1.1548	-0.11895	-2.251
0.67338	-0.45344	-0.32523	0.47491	0.70722	-0.051673	-0.41791	-0.74758	-0.85344	-0.84487	-0.91202	0.60003	0.61019	2.1851	1.9903	1.0307	-0.0032451	-0.42375	-1.2721	-0.89362	-1.1175	-1.2031	0.39646	0.95747	-0.63104	-0.84187	0.10953	0.11165	-1.3591	-0.12976	0.1699	-0.067491	0.37204	0.56422	0.35511	2.2559	1.6172	-0.18309	2.8665	1.4974	-3.3927	-2.7916	-0.39772	-0.45014	-0.58519	-0.15415	-0.14071	1.2017	-0.44231	-0.34645
0.61275	0.21818	1.0551	0.093341	-1.4614	-1.5368	-0.36948	0.37421	0.70612	0.31085	-0.85659	-0.60795	-0.38541	0.98252	2.5542	0.78733	0.13852	0.3459	-0.24198	-1.0508	-1.409	-1.24	0.085401	-0.11954	-0.5839	0.21462	-0.40089	-0.42521	-0.33203	0.24226	0.21277	0.90335	1.9991	1.0479	-0.22003	-0.093024	-0.23357	-1.2871	-1.2315	-0.58473	-0.82595	-0.75855	0.94674	1.8582	1.0949	2.3569	0.29625	1.5174	0.58121	0.1085
-1.5721	-1.6369	-1.3044	-0.70712	-0.91215	-0.45761	0.15485	0.27611	0.98319	0.36128	0.86391	0.6738	2.1897	1.6258	1.6818	1.8745	1.3254	0.4344	-1.7498	0.29084	1.4879	0.31521	0.53841	0.085616	-1.2301	-1.7644	-1.0181	-0.34412	-0.53016	-0.9235	-1.4505	-1.6087	-0.22816	-0.71353	-1.4174	-1.1339	-0.92232	-0.27381	-0.1417	0.6065	0.5265	0.94064	0.61421	0.98286	1.4191	1.1104	0.90985	1.5535	1.0813	-0.13675
-0.022145	0.45809	-0.0046308	-0.47062	0.52019	0.37239	-0.23245	0.90542	0.035919	1.7006	-1.028	-2.4029	-1.6169	-0.1702	-0.064162	0.20695	0.33127	0.67706	0.53708	0.30012	0.24104	1.0071	0.14272	0.53373	0.347	0.11363	0.22876	0.019539	-0.10784	1.3089	-0.9199	-3.203	-3.3367	-0.9265	-0.72303	0.97543	0.95877	0.20397	0.5506	0.86467	0.46527	0.84232	1.0483	0.65541	1.0902	0.081293	-0.57663	0.17168	-0.059351	-0.76101
-0.01811	0.019542	-0.039463	0.098832	0.11482	0.15284	0.33737	0.067284	0.62823	-0.23919	-2.0686	-1.802	1.206	0.96086	-1.1826	0.80973	-1.4792	0.65183	0.67885	0.86646	0.76688	0.48723	0.15436	1.0768	0.32664	-0.82672	-0.75695	0.73891	-1.0976	-0.91684	-2.0848	0.64053	0.94848	1.5825	0.18269	-1.277	-1.2283	2.5655	-0.58689	-2.7904	-2.2983	3.6829	0.28238	0.98897	0.88346	3.1652	0.57239	-1.6777	-0.83043	-0.57065
1.212	-0.37702	1.3018	1.5296	1.4735	1.2875	-1.9176	-1.2203	-0.83946	0.60941	1.2372	0.037078	-0.9315	-1.4608	-0.74465	-1.3467	-1.3372	-0.80945	-1.0435	-1.0599	-1.3372	0.59785	0.64141	1.4138	0.22313	0.42551	-0.11377	0.27793	-0.4941	-0.068252	0.038897	-0.3092	1.0201	1.4723	1.565	1.0408	1.5965	1.2045	-0.67335	0.8379	-0.31424	0.52026	-0.90772	-0.59423	-0.30821	1.0055	-1.273	-0.88899	-1.3888	-0.49152
0.46376	0.89729	-0.07368	-0.19048	0.41315	-0.54876	-1.5174	-2.7284	-2.107	-0.68196	-0.21097	0.27525	1.7459	2.4443	2.2487	1.4933	0.091633	0.94232	0.087425	-0.32812	-0.026537	-0.29632	0.32956	-0.5716	-1.4155	-1.5068	0.2855	0.24195	-0.1005	-0.31494	0.57493	0.087457	0.75152	0.11015	0.52829	0.67535	-0.53386	-0.88357	-1.0082	-0.37213	-0.44579	-0.83876	-0.60424	0.17673	1.0489	0.75449	0.0065003	-1.543	-0.81944	-0.097131
0.41543	-0.60627	-1.2347	-0.52975	0.57412	0.36678	0.61683	0.35137	1.0537	-0.82901	0.40765	-0.17296	-1.4125	0.99511	-0.81562	-0.49164	0.051848	-0.72636	-0.71318	0.64878	0.24716	0.75611	0.391	-0.54052	-0.80715	-1.6348	1.746	1.3165	1.3771	0.37761	0.66637	0.15244	1.3574	0.48361	0.93349	-0.72486	-1.2642	1.4302	-0.36274	-1.9191	-1.7009	-0.19812	-1.1775	0.63621	-0.6403	-0.36774	-0.62058	-0.61878	-0.12921	-0.99663
-0.3015	-0.62879	-0.30374	-0.40244	0.40932	0.48932	-0.30832	-1.0237	-0.049829	-0.27805	-0.51798	0.72854	0.74808	0.37898	0.73368	-0.2897	-1.4022	-0.35854	0.22191	0.22234	0.058878	0.71702	0.52279	0.4652	-0.0074098	0.9747	0.49354	0.40005	0.81341	0.09561	-0.72323	0.33728	0.3202	1.1789	0.33639	-0.64585	-0.76225	-0.42395	0.29539	-0.031426	-0.90571	-0.80606	0.22978	-0.32905	-0.26035	-2.0896	-3.3366	-2.6515	-0.95508	0.69959
-0.37078	1.093	0.67037	-0.11832	0.064346	0.036696	-0.34166	-1.3604	-1.0623	-1.4154	-0.31431	0.87036	0.78721	1.2338	0.34935	0.11171	2.036	1.0402	0.28118	0.28377	-1.1854	-0.38005	0.38	-0.96668	-1.3491	-1.1134	-0.98307	1.4628	-0.084484	-0.26106	-0.49624	-1.3712	0.17543	-0.51411	0.13043	0.18108	0.79558	1.0693	0.24486	-0.29218	-0.55153	0.20474	0.45006	1.0811	1.5511	1.5622	-1.0248	-1.2356	-1.3494	-0.58566
[truncated: 60 more columns]
