# Supplementary material for: Neuronal correlates of cognitive function in patients with childhood cerebellar tumor lesions
Source: PLoS One. 2017 Jul 10;12(7):e0180200. doi: 10.1371/journal.pone.0180200 (PMC5503240; doi:10.1371/journal.pone.0180200)
Supplement: S6 Dataset — (ZIP) [file pone.0180200.s013.zip › WM_0back_tc_C28.csv]

1.7278	1.5756	-2.1542	-2.0163	-1.1993	-0.45497	-0.29202	0.5752	1.5711	0.85051	0.34436	0.35888	0.5472	-1.1535	-0.31613	0.090103	-0.71419	0.58007	-0.72483	1.4775	1.0225	0.3669	0.98164	-0.3729	-0.75612	-0.032389	-1.2247	-0.49551	-0.3976	-0.67277	-0.48551	1.5005	0.22419	-1.4097	0.71684	-0.34253	0.23168	0.039287	-0.089995	-0.56399	-0.30869	-0.83372	-0.83159	-0.64394	0.44265	0.63265	0.074397	0.35892	1.3772	1.9533
1.5984	0.71454	1.1538	0.34202	-0.53788	0.071648	0.017252	0.51277	-0.09044	0.15578	0.36844	-0.24689	-1.0075	-1.0402	-1.1196	-0.99321	-1.0142	-1.8276	-0.71787	-0.41301	0.0016325	-0.10337	-0.2216	0.51625	0.15975	0.79927	1.7604	1.3863	0.13504	0.33322	-1.1298	-0.48928	-0.10953	-0.29737	0.27298	1.3991	1.1058	1.903	2.0691	-0.16105	-1.0546	-1.2957	-2.1147	-0.38729	0.41759	0.72833	0.13606	0.12987	-1.1564	-0.7241
1.3277	1.4708	0.97433	-0.53848	-0.022581	-0.63334	-0.54923	-0.36687	0.10872	0.20375	-0.054872	-0.2161	-1.2919	-0.86303	-0.62666	-1.338	-0.6939	-0.098129	0.40182	0.065781	-0.59038	-0.8452	-0.11631	1.1756	0.9705	2.4317	0.55573	0.84485	0.64965	-0.31726	0.39629	-0.20862	-1.3055	-0.101	0.74856	1.4665	0.25587	-0.12969	-0.6536	-1.7194	-1.6687	-0.82064	-0.52699	0.24094	0.21446	-0.036393	-0.48733	0.29761	1.5322	-0.0083121
0.25818	0.56696	-0.60777	-0.41274	-0.44542	0.046166	1.5962	1.5686	0.8387	0.21027	0.26528	0.057801	-0.81334	-0.91192	-1.2309	-0.9449	-0.51428	-1.0451	-0.14003	-0.036672	-0.06209	-0.028591	-2.0431	-0.020359	-0.512	0.58859	0.74312	1.2891	1.1949	1.7161	2.1969	1.0498	-0.38759	-0.77229	-1.7977	-0.21363	-0.34381	-0.70052	-0.42885	-0.050216	-1.1625	-1.0368	-0.0025801	0.048796	-0.048217	0.14237	1.3864	1.7991	2.4258	0.64311
2.206	0.72181	-1.5571	-1.0614	0.57137	1.3781	0.96914	-0.13335	-0.76667	-0.45112	-0.85172	0.85281	-0.2387	0.11967	-1.0771	-1.7187	-0.22881	-0.79643	-0.74527	-0.97415	-0.42535	0.34064	-0.7719	0.20189	1.1014	1.2759	1.2471	1.1357	0.88526	1.3062	1.6922	1.133	-1.2715	-0.96851	-0.70105	-0.59682	-0.80237	-0.29538	-0.51163	-0.54042	-0.271	-0.12698	-1.4781	-0.51747	-0.41538	-0.2259	0.4295	0.90478	1.1234	1.8792
0.72576	0.74349	0.60658	0.37958	0.48618	0.38965	0.85025	0.71785	0.67815	0.12024	-0.58944	-0.82455	-1.0682	-1.1334	-0.92568	-0.725	-0.74268	-0.85944	-1.0149	-0.78576	-0.71852	-0.86292	-0.28851	0.4789	-0.16358	0.46552	0.33018	0.053027	0.41094	0.87726	1.2123	2.0783	1.2792	0.49845	-0.14208	-0.1305	-0.22456	0.029084	0.35196	-0.037258	-0.46883	-0.31569	-1.572	-0.91003	0.058674	1.5125	-1.9003	0.47379	1.4056	0.26154
0.45414	0.37447	-0.79919	-0.21046	0.77806	0.15344	0.040518	2.2009	1.9415	-0.042986	-1.5095	-1.9498	-1.3697	-1.6744	-0.90167	-0.84255	-0.23983	0.12236	0.94879	-0.2495	0.47192	-0.53646	-0.36035	1.5128	1.9102	-0.08371	0.35334	-0.12186	0.35697	0.78735	1.0523	0.35505	-1.0203	-0.27701	-0.22507	0.29471	-0.63342	-0.21012	-1.2246	-0.5706	0.337	-0.47783	-0.79027	0.505	2.2626	1.9234	-0.1167	-0.48938	-0.67908	-1.7025
1.17	0.27105	0.41308	-0.28472	-0.65271	-1.0939	-0.3233	-0.73026	0.13543	0.23998	0.66401	0.80401	0.13703	0.0057264	0.63447	-0.5043	-0.7614	-0.27874	-1.157	-0.64262	-1.2259	-1.0734	-0.56696	-0.14946	1.0007	1.2779	2.0751	1.1628	0.94813	1.1884	1.3043	1.8439	-0.4262	-1.3029	-1.4763	-0.71065	-0.96479	-1.1932	-0.62054	-0.91171	-1.0866	-0.13068	0.23825	0.56809	0.97065	1.0713	-0.042644	0.60744	1.1674	1.7753
-0.2547	0.50381	0.36339	0.67293	-0.2414	-0.020665	0.48869	0.027571	0.18041	0.4182	0.45574	-0.099532	-1.2045	-1.2859	-0.8152	-0.065441	-0.92353	-0.91828	-0.53964	0.98738	0.42089	-0.19592	0.099509	2.3028	1.4106	0.46109	0.92975	-0.31495	0.16033	-0.22978	-1.2252	-0.72336	-0.91638	-0.75919	0.20388	-0.18346	-0.94864	-0.62821	-0.62498	0.064195	-1.02	-0.36227	1.0454	1.3237	2.6473	1.5688	0.71884	0.79282	0.52796	1.1515
0.17887	1.1763	-1.0126	-1.9571	-1.3097	-0.33201	-0.53192	0.6876	1.2304	0.81558	1.9962	0.89582	-0.020623	-0.095136	-0.032691	2.1752	1.0187	-0.41405	-1.9743	-2.0042	-1.6003	-1.4779	-1.3163	0.97906	1.2704	-0.023432	1.3966	1.389	-0.67783	1.4969	0.081573	0.55511	-0.13757	-1.033	-1.8484	-0.84937	-1.076	0.15048	0.83032	-0.42147	-0.22849	0.18221	0.26446	-0.3217	0.60572	0.60445	1.3776	0.70773	-2.1836	1.3125
0.18041	0.46547	0.68596	0.48991	0.69814	-1.0658	-1.4555	0.83733	0.74331	-0.1195	1.5867	-0.23497	-2.3825	-0.88901	0.071621	0.17182	-0.70722	-1.4844	-0.29954	-1.1137	-1.1751	-0.70772	-0.12078	0.33875	1.2789	1.3182	3.1828	1.1683	1.0696	1.5497	-0.0036559	2.3119	-0.80283	-0.33979	-1.5296	-0.63839	-1.0924	-0.82324	-0.80931	-1.5596	-0.33773	-0.18692	-0.10779	-0.41918	-0.31983	0.30234	0.78404	0.95058	0.17014	0.24387
0.12632	0.60244	-0.21808	0.8036	0.59747	-0.52872	-0.03656	0.45843	-0.42468	-1.6486	-0.070512	0.4113	-0.32474	-0.90899	-0.78601	-1.4298	-0.46891	0.68707	1.0082	0.050085	-1.0734	0.74631	2.1077	0.89358	0.21325	1.0594	1.9033	1.0773	1.0006	0.73583	-1.4729	-0.94904	-0.13965	-1.1096	-1.7956	-1.2963	-1.8074	-1.4472	-0.23775	-0.22036	-0.32294	1.882	-1.4719	-0.20464	0.66183	0.46008	0.77494	0.45104	1.8951	-1.182
-1.1299	0.48769	1.3358	0.63831	0.72349	0.91773	-0.46948	0.36038	0.31267	-0.12881	0.55353	-0.055459	-2.0488	-1.4305	-0.868	-0.089484	-0.81606	-0.86545	-0.83812	-0.7767	-1.6543	0.48939	0.69621	1.9546	2.9565	0.12388	0.58019	0.52187	0.96004	0.51704	0.072232	-0.25592	-0.48327	-1.3587	-0.56696	0.056384	0.22194	0.41227	-0.084093	-0.0629	0.1232	-0.12555	-1.0729	-1.278	0.3332	0.29115	1.1438	-0.18347	-1.454	0.33722
-0.078268	0.39732	1.0816	0.25973	0.77808	-0.80866	0.11826	0.94808	0.40406	0.011426	-0.68484	-0.53672	-0.49206	-1.2018	-0.84268	-0.74848	-1.0829	0.061898	0.7297	0.24297	-0.81322	0.57195	-0.22295	0.36836	0.91777	0.94434	1.4172	1.3971	0.12833	-0.58283	-0.053172	-0.15527	-0.82666	-0.34882	-0.31423	-0.86246	-0.73894	0.17704	-0.58848	-0.64447	0.0051485	-0.89035	-0.48466	-1.1005	-1.5364	-0.12904	0.86836	2.524	0.57118	0.89172
0.55289	-0.15804	-0.30061	0.18519	0.14717	-0.25826	-0.24428	0.57806	1.4707	1.7676	0.97404	0.92685	-0.96892	-0.71639	-1.163	-0.66545	-1.4066	-1.9227	-1.4985	-0.48417	-0.85454	-0.33402	-0.21279	0.47623	1.0722	0.54875	1.245	1.3532	1.492	0.80027	-0.092685	-0.17156	0.47373	-0.31546	-1.0815	-0.98405	-0.66119	-0.036898	0.45295	-0.19562	-2.0307	-1.4478	-0.73539	-0.297	0.9759	0.92429	1.0702	2.2351	1.3	1.8357
0.87795	0.55536	1.0604	0.7661	0.16439	0.04798	-0.98166	-1.1647	-0.11234	0.22887	0.044887	-0.13028	-0.70953	-1.8452	-1.3428	-0.74023	-0.99828	-0.10131	1.5811	0.83492	0.74265	0.34736	0.62827	0.72654	0.30044	0.54358	1.8098	1.5154	0.723	-0.25517	-0.81224	-0.83508	-0.99877	-0.90916	-0.35876	-2.015	-1.2789	-0.96069	-0.88771	-0.54106	-0.29247	-0.24056	-0.62644	-0.17306	1.4084	2.4904	1.7562	1.2306	0.30672	0.24022
-0.012075	-0.06762	-0.70764	-0.037684	0.52875	0.17888	-0.24028	0.55257	-0.66125	-0.73117	-1.0052	1.0657	0.65344	0.36594	-0.12952	-0.42676	-0.76148	-1.4232	-0.06373	0.68559	0.1679	-0.91774	0.36246	2.1026	2.2121	2.1623	0.40014	0.2165	0.73444	-0.18132	0.44646	-0.12733	-0.46536	-1.9195	-1.7247	-1.3446	-1.7243	-1.6367	-1.0076	-0.29227	-0.94391	-0.33432	0.085368	0.75361	0.2663	0.41212	2.3758	2.7527	1.4196	1.0532
1.0701	0.70013	-0.25254	-0.061629	-0.22169	-0.4483	-0.92099	2.1986	0.35523	-0.22093	-1.2158	-0.7248	-0.87159	-0.38983	-0.40944	-0.65254	-0.82263	-0.014198	0.62878	0.5694	0.19378	-0.69059	-0.3466	-0.16513	0.13924	0.54477	1.0933	1.0958	2.2692	1.8241	0.78915	-0.050183	-1.0986	-0.9006	-0.71242	0.12622	0.37765	-0.21223	-2.1418	-1.0259	-1.4689	-0.70136	-0.26014	-0.88347	-0.63776	0.24786	0.84914	1.8441	0.76893	2.6119
-0.33291	-0.24586	-0.33594	-0.24573	-0.1865	-0.24747	-0.24412	-0.10639	0.94429	0.28764	1.1669	2.5112	-0.55963	-0.60125	1.8896	-0.85649	0.055803	-0.75488	-0.73082	-0.75073	-0.96711	-0.90407	-0.18138	-0.51989	-0.37395	-0.33503	1.1839	-0.73163	-0.026175	2.0231	3.016	-0.54065	-2.4614	0.31475	-0.030879	2.1178	0.29279	0.062459	-1.9799	-1.0949	1.5534	1.121	-2.4593	-1.3359	-1.5898	-3.2501	-0.50812	1.7253	1.7056	1.3928
-0.71861	1.3571	-0.11048	-0.71429	-0.86328	-0.74563	-0.050692	1.1688	0.45006	-1.1235	-1.0525	-1.0372	1.3706	0.56008	-0.20293	0.59098	-0.39952	0.1912	-0.54421	2.1207	2.1088	-0.44544	0.19488	0.52416	0.64971	-1.3667	1.25	0.25657	1.0891	0.17102	-1.2384	1.0341	-1.1253	-1.7816	-1.7875	-0.90542	-1.8781	-1.9139	0.39749	0.084938	-1.0945	0.29276	0.15838	1.261	-0.49163	1.0634	0.92778	1.76	1.1239	1.5468
-0.066409	0.9172	0.34365	1.2527	0.093576	-0.88669	-0.59873	-0.57056	1.0993	0.64312	0.77871	0.52473	-0.99621	-1.2045	-1.2054	-0.71425	-0.091832	-0.040832	-0.42488	-0.97768	-1.2289	-0.47211	-0.33452	-0.41079	0.30263	0.38313	0.65158	1.2498	2.2418	2.5136	1.7113	-0.049839	-0.25298	0.61768	0.43432	-1.9285	-1.2176	-0.4671	-0.58089	-0.63544	-1.2949	-1.6925	-1.1501	-1.0638	0.27773	1.7572	0.53092	0.062893	1.3197	0.90865
-0.46122	1.0417	1.5439	0.73471	-0.31984	-0.12581	-0.66796	-0.54731	-1.0857	0.90413	1.5636	-0.40972	-0.7048	-0.0893	-0.47499	-1.1649	-0.057745	0.16876	-0.29512	-0.84988	-1.1253	0.14474	1.0205	0.95945	2.0227	0.84628	-0.39276	-1.2394	-1.0467	-0.82742	-1.5479	-1.0092	-0.28964	0.43965	0.37171	1.0844	-0.20724	0.07021	0.73493	-0.16338	0.88689	-0.4386	1.2408	1.4851	1.2538	1.2463	0.13958	0.51994	0.13816	0.13
1.2098	1.1215	0.1244	1.8955	0.58967	-0.14286	0.28251	-0.065216	-0.72076	0.16082	-0.23823	-0.5664	-0.76408	-0.68547	-0.55061	-0.80142	-1.6998	-0.37948	-0.7501	-1.3688	-0.01229	-0.46423	0.0019903	-0.45839	-0.69179	-1.9438	0.46407	1.1594	1.5631	2.0112	2.7962	0.68554	-0.50391	-0.12784	0.1625	-0.0081441	0.29921	0.19358	-0.12061	0.3039	1.0823	-0.80715	0.87885	0.83142	0.12254	-0.054901	-1.1841	0.20908	0.011236	-0.86166
0.80516	0.34321	-1.0556	-0.48692	-0.26791	-0.24759	0.37213	1.9475	1.0906	0.66869	1.6274	-1.6002	-2.329	-2.0376	-0.78741	1.4022	-0.18493	-0.7361	-0.33262	-0.7662	-0.14185	-0.67553	0.60609	1.4917	2.239	1.5698	1.1161	-0.038872	-1.0614	-0.98501	-0.68712	0.30704	0.07625	0.65578	0.04417	-0.072359	-2.348	-1.4216	-0.89479	0.74706	0.19317	-0.52728	-0.43451	-0.71652	-0.92297	0.28723	1.9403	1.9647	1.0682	2.4276
[truncated: 60 more columns]
