# Supplementary material for: Neuronal correlates of cognitive function in patients with childhood cerebellar tumor lesions
Source: PLoS One. 2017 Jul 10;12(7):e0180200. doi: 10.1371/journal.pone.0180200 (PMC5503240; doi:10.1371/journal.pone.0180200)
Supplement: S6 Dataset — (ZIP) [file pone.0180200.s013.zip › WM_2back_tc_C3.csv]

0.533	1.4553	-0.67243	-0.61408	0.28347	-0.9721	-1.7501	-0.55733	-0.45355	1.4519	1.0555	2.0742	1.0607	-0.30108	-2.0056	-2.3376	0.039945	-0.60511	0.66563	-0.43367	0.1421	-1.5129	1.5844	0.30861	0.80161	1.3516	0.83778	0.93779	-0.2239	2.5639	0.25518	0.094738	-1.6458	-1.6315	-1.3264	-1.7354	-0.26386	-0.92388	1.2941	0.1865	-0.036497	0.17418	-0.42634	0.0049817	-0.80072	-0.014263	1.7431	0.13748	0.23089	-1.5999
-0.45741	0.96967	0.73873	-1.9042	1.1442	2.4255	-0.051239	0.62289	0.40551	0.89658	-0.96937	0.111	-0.46775	-1.6918	-1.0513	-0.37506	-0.62742	-0.61006	-0.56177	-0.42415	-0.53271	-0.8704	0.5629	-0.4466	-0.064244	0.4133	1.744	1.1663	-0.32971	-0.063858	-0.21219	1.9362	0.39812	-0.83626	0.087709	-0.42387	-0.27102	-0.92698	-0.24428	0.20652	0.16419	0.54178	0.3296	0.19417	0.97512	0.44774	-0.68568	-1.0004	-1.3306	0.36892
0.43863	0.045673	1.0479	0.71204	-0.47298	-0.4677	-0.10471	-0.73038	-0.48461	0.36512	0.12132	1.3607	0.94762	-1.1373	-1.8425	-1.0292	-1.3458	-1.1831	0.46428	0.96833	-0.053669	0.62164	-0.10113	-1.2903	0.2218	2.6482	2.3225	-0.081169	-0.53089	-0.40917	0.49082	0.15065	-0.83042	-0.60798	0.0033036	0.5848	1.4298	-0.48157	0.27505	-0.85436	-1.2716	-0.81613	-0.27278	-0.72726	0.29474	2.6207	1.9467	-0.35455	-0.80541	-1.0892
0.0089415	0.13276	0.23776	0.031438	-0.46995	-0.17844	-0.40051	-0.64108	-0.51291	-0.2568	-0.4096	1.1223	1.6935	1.0076	0.45233	-0.25387	0.0061297	0.40433	0.48449	-0.40572	-0.30911	-1.0491	-1.3131	-1.0336	0.99896	0.91334	-0.13154	-0.70726	-1.6098	-0.84487	-1.0888	-0.75161	0.19266	2.1205	2.6975	1.5882	0.89335	0.51761	-0.31264	-0.39027	-0.32006	0.12432	0.037112	-0.27874	-1.0723	-0.92056	-0.69387	-0.68874	0.22453	0.4648
2.9565	1.89	-1.403	-1.3461	-0.77505	-1.5716	-0.57902	-0.033185	0.36073	0.90731	0.87147	1.7441	-0.36415	-0.78526	-0.23544	-1.4687	-0.31386	0.078102	-0.50407	-0.31046	-0.69471	-0.91489	0.18562	0.055647	0.58245	0.25548	0.62166	0.0035855	-0.034276	-0.086627	-0.2105	0.23807	1.1634	0.30122	-0.10299	0.095316	-0.085205	-0.15659	-0.23505	-0.082002	-0.18797	0.13133	-0.060547	0.15664	0.77048	0.72693	0.43336	-0.44657	1.03	1.2483
1.8874	1.0482	-1.7561	0.40196	-0.87429	-0.42857	-0.95598	-1.3886	-0.6587	-0.65841	-0.33684	1.4433	1.3463	-0.59539	-0.52007	-1.0756	-0.53869	-0.24393	0.47757	1.397	0.26208	0.74154	0.72589	0.58467	0.81108	0.93426	1.7582	0.59696	-0.81468	-0.10996	-0.0026845	0.4286	-0.2915	-0.33583	-0.95584	-2.0071	0.57372	-0.33768	-0.073322	-0.0051556	-0.34671	-0.47241	-0.24634	-1.3186	-1.0669	0.18284	-0.58706	-0.2638	0.57155	0.50456
0.93581	1.5665	-0.46747	0.17382	-0.43741	-0.86428	-0.29213	-0.40858	-0.3326	-1.1833	0.59392	2.7221	0.18788	-0.092918	-0.29892	-0.92424	-1.5069	0.37929	0.50744	0.59017	-0.99023	-0.30338	-0.59985	0.53082	-0.17669	0.04715	0.66529	0.34731	0.28143	0.092648	0.2322	-0.63467	0.29323	0.074164	-0.99444	-0.54137	-0.12881	-0.73322	0.035576	-0.3947	-0.53837	-0.10475	0.79006	-0.47675	0.49998	1.0858	0.64017	-0.11196	2.6668	2.6509
1.3495	1.3519	-0.059346	-1.4462	-1.5395	-0.56474	0.39485	-0.15048	-0.1512	-0.24	1.1242	1.6958	0.35914	0.48407	0.03903	-0.61446	0.37537	-2.029	-1.0158	-0.24582	0.069136	-0.26694	1.139	0.83583	0.075674	-0.4505	0.12755	-0.24538	-0.61618	-1.3966	-1.5631	-0.88962	0.69288	1.4844	1.1885	0.12118	0.49058	-0.327	-0.81534	-0.23203	-0.36644	-0.48008	1.3171	1.1861	0.97843	1.3318	0.92974	2.0108	-0.98842	-1.4347
0.68213	0.77618	-0.66198	-0.97826	-1.6141	-0.25836	0.45633	-0.40629	-0.34901	0.16321	-0.31561	1.9492	1.2158	0.48968	-0.88632	-0.99546	0.094062	-0.43751	-0.22595	-0.040075	0.38391	0.8799	0.14664	-0.51644	-0.32861	0.94848	1.7325	2.4834	1.7723	-0.86397	-2.0239	-1.409	0.45251	0.23774	-0.96591	-0.71172	-1.211	-1.1506	-1.4058	-0.91277	-0.59538	0.11088	-1.0486	-0.21746	0.74919	2.4599	2.5581	0.49728	1.2601	-0.17737
-0.28479	0.69905	2.35	-0.21633	0.35509	-0.44108	-0.9626	-1.1951	-1.654	-0.98638	-2.0488	0.86294	0.20222	0.041471	1.5627	0.10415	-0.070095	-0.23426	-0.64716	1.515	0.55373	0.86541	0.38892	-0.53508	0.21554	-0.32427	-0.85118	-0.22683	0.69226	-0.73829	3.8571	0.56503	-2.4809	-0.17926	0.98535	0.83895	-0.19487	-0.43408	-0.045345	-0.36349	-0.06367	-0.48749	-0.22577	-1.061	-0.61799	0.010339	0.28661	0.25695	0.59563	-0.31619
1.8262	1.244	-0.32681	-0.50451	-0.44161	-0.10367	0.14642	-1.0544	-1.1975	-1.0322	0.49836	1.2582	1.0553	0.41316	-0.17619	-0.040929	-0.8028	0.22918	-0.59309	-0.21147	0.41429	-0.53887	-0.14426	-1.2756	-0.54935	0.48524	-0.16428	0.71116	-0.79882	0.47958	-0.15833	1.9296	1.3893	-0.44987	0.37004	0.12706	-1.1926	-1.0703	-1.2412	-0.74633	-0.25498	-0.41953	0.13818	0.27212	2.278	0.5437	0.83441	-0.032756	1.9143	-0.059598
1.5668	1.6135	-0.22176	-1.1053	-1.5261	-2.5388	2.2056	-0.51412	-0.98793	0.58494	0.76212	-0.12292	-0.20491	-0.39054	0.43713	-0.19471	-0.12664	0.47624	-0.46925	-1.1336	0.17257	-0.77181	2.2903	2.2184	-0.58133	0.86972	0.71505	0.5945	-1.2814	0.60309	-1.7326	-1.8124	0.31728	-0.82057	-0.44508	0.46717	0.00031683	-0.29462	-0.43718	-0.78563	-0.3414	-0.22494	0.7521	2.2324	1.3144	0.094204	1.8616	-0.31732	-1.8473	-1.0763
-1.3201	1.7839	1.0109	-1.8394	-0.10669	1.349	1.0964	-0.84095	-0.71323	2.1685	-0.51848	-0.78975	-0.50086	-1.0592	-0.097934	-0.25699	-1.1834	0.07084	-0.043609	-0.735	-0.34685	0.016003	0.60627	-0.67356	0.31665	1.4313	1.6636	0.55895	-0.55357	1.2217	0.033888	-0.83709	1.8471	-0.10429	-0.73536	0.34112	0.12561	-0.15828	-2.5868	-0.25463	-0.027185	-0.72107	1.0812	0.93456	-1.5337	1.244	0.59051	-0.63133	-1.2161	0.35733
-0.1381	0.27809	0.16632	-2.0906	-0.3995	-1.2892	-1.6852	0.20389	1.3683	0.98827	-0.29699	1.4982	0.92685	-0.28936	-0.18735	0.11347	0.63302	0.086592	0.90714	0.62466	-0.31556	0.38612	1.2937	0.41351	1.0709	0.43428	-1.8366	-1.1106	-0.26203	-1.483	-0.60319	-0.43708	1.7553	0.24964	-0.44524	-1.5024	-0.33627	-0.020412	0.0968	0.09916	-0.6826	-0.11665	0.56643	-0.1316	-0.0078544	-0.83186	-1.0621	-0.14835	-1.2913	2.0669
1.9239	0.9421	-0.83354	-1.6746	-0.49797	-0.45981	0.40175	-0.76098	1.3773	1.2384	0.96539	0.1492	-1.2289	-0.62093	-1.2035	-1.2653	-0.14856	-0.4035	-0.59117	-0.10955	-0.21725	-0.18176	1.2171	1.4669	0.70798	0.81224	0.88484	1.0314	0.52291	-0.21386	0.026293	-0.07978	-0.12359	-1.5336	-1.0927	0.087421	-1.0953	-1.174	-0.4748	-0.25391	-0.96372	-1.2431	0.019398	0.74208	0.8713	1.5371	1.0034	1.2067	0.87107	0.93216
1.1272	1.622	-0.67126	-0.76143	-1.284	-2.4745	-2.4532	-0.30814	-0.27697	0.94369	1.7526	1.917	2.022	0.84727	0.15588	-1.0537	-0.44995	0.14818	-0.088026	0.43024	-0.85711	-0.031524	0.6628	0.016862	-0.018752	0.0032736	0.32537	-0.58789	-0.90374	-0.22068	-1.0391	-1.7423	-0.23894	0.43881	0.49006	0.59183	0.78909	0.50494	0.63577	1.5676	0.21796	-0.16553	0.75758	0.55954	0.086211	0.088839	0.079787	0.25756	-1.3537	-1.2779
0.88044	0.46865	-1.315	0.37361	-1.0331	-0.37242	0.11964	-0.014628	0.12303	0.31132	-0.76815	0.62765	-0.21943	-0.03326	1.113	-0.71955	0.2608	-0.74053	-0.70406	0.57174	1.2461	0.17149	2.2629	1.7791	0.95361	-0.79591	-2.2036	-1.0938	-0.97817	-1.4851	-0.77348	0.31347	-0.45385	-0.3422	0.50814	-0.38021	-0.074388	-0.040602	0.31165	-0.04993	0.0074605	0.47669	2.1461	3.3463	0.2899	-1.5018	-0.92804	0.83699	-1.5761	-0.45452
-0.27057	3.1927	0.42193	-1.8356	-0.50809	-0.73167	-0.90544	-1.915	-1.1521	0.83688	-1.772	0.81587	1.8942	0.48024	0.89231	0.98464	0.32907	0.26268	-0.41479	-0.75268	-0.63853	0.05152	0.13893	0.36551	1.4516	-0.25025	-0.11563	-0.22947	0.19701	-0.29153	-0.20925	-0.70716	1.6885	-0.061383	-0.20803	1.0187	-0.31504	-1.1754	-0.15215	-0.71704	0.29882	0.32352	0.94901	0.39683	-1.2326	-0.89695	-0.0056005	-0.31315	0.83507	-0.80699
0.65921	0.83234	0.34594	0.16184	0.039033	0.66261	-0.14906	-0.47373	-0.31803	-0.39702	-0.55842	-0.23013	-0.099123	-0.26568	-0.23196	-0.15749	-0.20602	-0.20851	-0.13104	-0.18745	-0.069462	-0.017674	-0.26733	-0.3958	0.016729	0.30562	0.13081	0.093146	0.31556	0.74986	0.63705	1.0749	1.3402	0.90514	-1.5254	-0.79068	-0.42331	-1.8899	-1.5582	-0.068537	-0.38068	0.44681	0.94905	1.1603	0.24213	-0.26812	0.94171	-0.073147	0.15098	-1.5785
1.2815	-0.27318	-0.64206	-0.47771	-0.019596	-1.2035	3.0895	0.52994	-1.5235	0.093788	0.80832	-0.31815	-0.11521	-0.83032	0.34959	-0.85338	-0.81469	-0.79799	1.1469	-0.34795	-1.0995	-0.48284	3.3454	-0.3048	-0.8393	-0.40955	0.13028	1.6571	0.13194	-0.14644	-0.46071	-0.3863	-0.12802	0.55772	0.43636	0.047873	-0.35352	-0.4729	-0.46315	-0.51273	-0.059817	-0.2186	-0.064182	-0.1325	-0.33035	0.54331	0.62095	0.057602	0.49815	-0.052216
0.4231	1.8481	-0.16333	-0.54342	-1.4	-1.071	-1.7083	-0.37074	-0.62699	-0.91725	-1.3447	2.006	1.5394	0.64377	0.85593	-0.35668	0.54584	1.0137	-0.37672	0.55944	-0.28139	0.11459	0.45113	0.68334	1.0248	0.19592	-0.32187	0.16945	-1.0942	-0.037423	1.1218	0.46748	0.55711	-1.6135	-1.6105	0.83189	-1.1099	-0.3213	-0.29742	-0.5224	-1.0616	-0.66824	0.096619	-0.059779	-0.19396	-0.15053	-0.76123	0.69735	0.50495	0.21448
-0.37464	0.37816	-0.99503	-0.24768	-0.93165	0.19524	-0.052202	-0.90368	0.75132	-0.10197	-0.2867	1.0191	0.69961	-0.61308	0.14475	0.76025	0.84872	0.19767	0.3875	1.0271	0.56417	0.92261	-0.062269	-1.1275	-0.54467	-1.5732	0.59391	-1.3603	-0.91168	0.074439	-0.060576	-0.59877	0.87891	0.42672	1.0143	0.10139	0.12453	-0.26853	0.49414	1.0325	1.1491	0.63152	0.49832	-1.3952	-1.7186	-1.421	-1.1381	-1.0905	-0.64901	-0.8859
1.6504	3.0261	1.8276	-1.1427	-0.59962	-1.5795	-1.6368	-1.3384	0.69644	-1.9448	-1.0432	0.35543	0.25419	-0.70061	0.47361	0.47633	-0.52779	0.13097	0.27068	-0.9119	-0.72312	0.96192	0.32727	1.0068	0.62807	0.68167	-0.29065	-0.11879	0.24882	-0.15217	0.53772	0.0014248	0.10918	0.56973	0.12242	0.38395	0.48982	0.20474	-0.52694	-0.48721	-0.69053	-0.65916	0.074962	-0.24793	1.62	-0.18457	0.1952	-1.7586	-3.1228	-1.4298
-0.097685	1.654	-0.13782	0.89631	-1.7373	-0.70813	-0.69442	-0.56415	-0.29973	-1.7808	0.25707	1.7022	2.4592	0.11527	1.7377	-0.52839	-0.27865	0.28345	-0.48291	-1.1361	0.29815	0.41442	-1.1459	-1.0615	-1.0316	-1.0766	-1.0806	0.84441	-0.28025	2.4456	-0.11406	0.77626	0.37247	-0.79374	0.7819	0.9984	0.35813	0.95891	-0.69646	0.23944	0.40776	0.57801	0.7277	-0.68541	-1.8074	-0.33198	-1.3558	0.27344	-1.6018	0.087723
[truncated: 60 more columns]
