# Supplementary material for: Neuronal correlates of cognitive function in patients with childhood cerebellar tumor lesions
Source: PLoS One. 2017 Jul 10;12(7):e0180200. doi: 10.1371/journal.pone.0180200 (PMC5503240; doi:10.1371/journal.pone.0180200)
Supplement: S6 Dataset — (ZIP) [file pone.0180200.s013.zip › WM_2back_tc_C4.csv]

0.0028471	0.67099	0.56573	0.34447	-0.0059971	0.491	0.54081	0.61976	0.46656	0.25417	0.71367	-0.49582	-0.67544	-1.128	-1.5346	-1.5844	-0.73448	-1.2007	-0.95981	-0.91729	-0.44145	-0.5514	0.3649	0.14539	0.8589	1.6036	1.8062	2.2222	0.57112	1.4977	1.2127	1.1327	0.1835	-0.81188	-1.628	-1.444	-0.96353	-1.4728	-0.86851	-0.93216	-0.94995	-0.53704	-0.065651	0.056085	0.095671	0.20081	0.49402	0.89356	1.974	2.1826
-0.25363	0.18277	1.4997	0.57628	-0.43599	0.38169	1.105	-0.18785	0.70403	0.4299	0.57445	-0.37785	-0.79032	-0.42252	-1.7657	-1.4056	0.18401	-1.1242	-1.9154	-0.67062	-1.3918	-1.0558	0.25896	1.2133	1.6649	1.1693	0.79425	1.1509	0.46105	-0.88465	1.8028	2.4839	-0.0093817	-0.85012	-0.41813	-0.47994	-0.73319	-1.423	-0.55892	0.080539	-0.7942	-0.7107	0.0074077	0.45825	0.60966	0.55051	0.32613	0.15733	0.2169	1.1154
0.43204	0.65477	0.87647	0.76107	1.6035	0.33727	0.75632	-0.085276	-0.1535	-0.58957	-0.35793	-0.00084919	0.22423	-0.56503	-1.6267	-1.6763	-1.3321	-1.5867	-1.2715	-0.45011	-1.1628	0.2028	-0.05309	-1.7396	-0.89359	0.28595	2.7032	2.4934	0.70994	0.43831	0.71245	1.5246	1.9713	0.69752	-0.048181	-0.80161	0.37005	0.32493	0.22506	0.29857	0.46165	-1.1046	-1.5853	-1.6295	-0.2397	0.64923	1.0138	-1.0432	-1.5417	-0.80242
0.58371	0.16114	-0.075029	-0.30009	-0.27024	-0.052967	0.21671	-0.48375	-0.72715	-0.40273	-0.54206	-0.36141	0.60058	1.0864	1.0733	0.44545	0.24152	0.3273	0.27463	-0.043985	-0.040536	-0.16136	-0.58509	-0.96369	0.33391	0.25626	0.6347	-0.24497	-1.6324	-1.5647	-1.9118	-0.93485	-0.45007	0.74849	2.1165	2.0239	1.5085	0.43226	0.28932	0.50938	0.040257	0.10094	0.80387	0.64748	-0.37628	-1.0016	-1.3347	-1.4614	-0.90905	-0.17397
1.4898	0.92365	1.2122	0.69434	1.0338	0.084478	0.10797	-0.31221	-0.6719	-1.1609	-1.1941	-0.42776	0.16495	-0.83748	-0.5313	0.091558	-0.97902	-1.0076	-0.83852	-0.7549	-0.87281	-0.087682	0.62359	1.4441	0.71218	0.97015	0.2588	0.39265	0.72321	0.47562	-0.57137	-0.63432	0.04791	-0.29455	-0.067658	-0.13711	-1.6199	-0.83927	0.016925	-0.34592	0.053474	-0.37402	-0.14958	0.76245	1.0792	1.4793	1.4961	1.5075	-0.40014	1.1542
-0.67451	-0.17431	-0.28119	0.18596	-1.4464	-1.8365	-2.2607	-0.26406	-0.44511	1.7889	0.73133	1.915	1.4002	0.45387	0.1242	0.019324	0.59874	0.092761	-0.53516	-0.060075	-0.65564	-0.58276	0.95858	1.7981	1.6305	0.59731	1.5836	0.51059	-0.26989	0.069237	0.19967	-0.48698	-0.073077	-1.2025	-0.6306	-1.3546	-1.6022	-0.64694	-0.66255	-0.83725	-1.1463	-0.13883	0.1664	-0.82548	-1.028	0.83661	1.0835	0.47984	1.1645	1.2592
-0.38312	1.1335	0.77826	1.2984	-0.096995	-0.27991	0.24503	-0.30687	-0.73247	-0.32134	0.30714	1.0732	-0.56807	-0.86329	0.010691	-0.61564	-2.171	-1.6967	-0.0024058	0.12639	-1.0437	0.074622	0.33286	0.95808	1.2043	0.91395	1.411	0.22655	0.2281	0.21032	1.1974	1.0713	0.068726	-0.42351	-1.101	-0.70642	-0.17135	-0.82799	-1.1123	-0.78186	-1.1586	-0.35741	0.44482	0.48174	-0.010802	0.061726	0.19924	-0.34861	-0.048881	2.2981
0.27931	0.15889	1.0233	0.10108	-0.81362	-0.72184	0.751	1.6098	1.2275	-0.40155	-0.36805	0.33253	-0.22463	-1.0215	0.14616	-1.6439	-1.2212	-1.6749	-1.7234	-1.017	-0.70025	-0.12676	0.89905	1.1776	0.56552	1.2093	1.0484	1.3023	1.2166	0.91579	0.91954	0.98832	0.94514	0.12545	0.25862	-1.8842	-1.0212	-0.76267	-1.8951	-1.0105	-0.98966	-1.4899	-0.62529	0.34714	0.42767	1.4245	0.36411	0.66506	0.65231	1.4245
-0.71224	0.15538	0.050999	-0.33963	-0.41462	1.1863	2.6897	1.5873	0.64509	-0.44776	-0.23391	0.4499	0.48948	-0.48988	-0.97971	-1.5043	-1.387	-1.7207	-1.4856	-1.0787	-0.56813	0.3663	1.0377	1.6957	1.3978	-0.44761	-1.1355	-1.2441	0.92232	0.38921	0.75459	0.11742	0.80245	0.65584	-0.14763	-0.25726	-0.79313	-0.6436	-1.143	-0.65184	0.10977	-0.29461	0.27726	1.5288	0.024562	-0.15856	1.4907	1.116	1.5421	1.075
-2.3261	-2.4896	-0.91841	-2.0964	0.52439	0.63949	2.4416	0.95005	1.6167	1.2652	2.0089	1.1316	1.0825	0.75184	0.64924	0.070213	0.27019	-0.070853	-0.56823	-0.42955	-0.47926	-0.74413	-0.058209	0.012691	-0.39711	-0.55909	-0.84368	-1.2067	-1.1939	-1.5433	-2.1684	-2.679	-0.24963	0.27041	0.99257	1.064	1.2703	0.46866	0.70612	0.45357	0.22472	0.53705	0.84256	1.0195	1.0457	1.5757	1.3179	0.60157	0.2854	0.57578
0.24957	0.68878	0.66837	-0.14356	-0.31102	-0.016708	1.1078	0.74124	0.23335	0.27973	0.52982	0.27742	-0.09648	-1.2625	-1.0726	-1.4489	-1.7624	-1.272	-1.4654	-1.0086	-0.33767	0.11688	1.082	0.49209	0.5379	0.5373	1.4607	1.6636	1.3074	1.5468	0.85938	0.59351	-0.30082	-1.0007	-0.4047	-1.4046	-0.65157	-1.3046	-0.6483	-1.4871	-0.95783	-0.88215	0.093083	1.3547	0.30706	1.1086	0.76658	0.89036	1.3239	1.7758
-0.012517	0.91959	1.1337	0.4129	-0.35264	-0.54053	0.61026	1.1442	0.52128	0.42606	0.71691	-0.35929	-0.65235	-1.3861	-1.547	-1.669	-1.4265	-0.81889	-1.1602	-0.73561	-0.8209	-0.96757	0.21791	1.9326	1.4661	1.7932	1.3268	1.1661	1.3788	1.2461	0.20388	-0.69027	-0.073526	-0.74282	-0.89193	-0.45632	-0.41056	-0.87273	-1.197	-1.3204	-0.88149	-0.38572	-0.065404	1.1915	1.8498	1.2573	0.48488	0.44937	0.48747	0.56728
-2.0718	-0.080685	0.94068	1.5522	1.0094	1.342	1.7799	1.5378	-1.0128	0.45167	-0.68113	-0.97264	-0.27064	-0.98759	-0.35759	-0.28264	-0.74513	-0.70388	-1.2423	-2.074	-1.1584	-2.2391	-1.4793	1.1025	-1.0454	0.80167	1.7222	2.3085	1.4392	2.0381	1.2382	0.70442	1.3539	1.127	0.014774	0.031239	0.16015	-1.2802	-0.79575	-1.9292	-0.63032	-0.66645	-0.82812	-0.59577	-1.8329	0.52342	1.2303	0.9719	-0.58979	0.39532
-0.86526	0.21954	0.84997	0.10275	0.62232	0.0093189	-0.92713	0.13519	0.89223	1.1373	0.76227	0.83824	-0.18963	-0.7111	-1.0601	-1.3091	-1.0092	-1.0171	-0.60781	-0.61055	-1.1862	-0.66428	-0.065285	0.48703	1.0872	2.0352	1.2532	1.0466	0.92315	0.065381	0.60478	0.2793	0.8666	0.022863	-1.0645	-1.1928	-1.0207	-0.76925	-0.80365	-0.68923	-0.8855	-0.74037	0.34098	0.6124	1.3596	1.5303	-0.99517	-0.79523	-1.0861	-0.8076
0.085056	0.46994	1.2076	-0.19898	-0.060969	0.30898	-0.37365	-0.15811	0.0153	0.77201	1.3009	0.72923	-0.57526	-1.0092	-1.6163	-1.8873	-0.77661	-0.67852	-0.54281	-0.17295	-0.63198	-0.24009	0.4038	0.99825	1.2122	1.125	1.0557	0.71141	0.95037	0.80336	0.23647	0.44014	-0.056326	-0.72322	-1.6442	-0.87393	-1.0493	-1.2307	-0.90578	-0.53913	-0.43553	-0.899	-0.58143	0.44134	1.1995	1.6437	1.6647	1.3631	1.322	0.6608
-1.3955	0.10226	0.89106	1.0368	0.27499	0.51834	-0.34078	1.1068	1.5108	0.78038	0.77422	0.7095	0.14403	-0.74515	-1.3421	-2.1113	-1.8012	-1.3518	-1.3289	-0.61011	-0.27768	-0.48181	0.31427	-0.44479	-0.061984	-0.036264	1.3261	1.5996	1.3818	1.7605	1.3003	0.42551	-0.53685	-0.25641	-0.6918	-0.41807	-0.93401	-1.4806	-0.94503	-0.90212	-1.2299	-0.29016	0.14762	0.46181	0.90202	1.3923	0.91781	1.8718	1.5051	0.91537
-0.32523	0.23954	0.4671	0.60811	0.53485	0.46332	-0.092586	0.28917	0.45489	1.052	0.70034	0.74768	-0.74725	-0.60349	-0.63522	-1.1125	-0.99721	-0.69499	-1.4153	-1.1415	-1.1706	-0.84952	-1.4888	0.65351	1.2767	1.9236	0.73222	0.67783	0.78395	0.56477	0.63593	1.0525	0.36954	-0.57424	-0.6231	-0.43791	-0.9059	-0.55815	-0.78242	-1.0275	-0.62501	-0.46714	-0.7955	0.67621	1.6878	1.9111	0.12466	1.1586	0.37081	0.79979
-1.0133	0.55228	1.5269	0.02405	0.29547	0.88816	0.14048	-0.41008	-0.86219	1.2778	0.70446	-0.37477	0.74858	-0.38199	-0.74432	-0.77356	-1.1261	-1.2262	-1.332	-1.7502	-1.1256	-0.46193	0.36965	0.66709	1.6316	1.1283	0.95666	1.0829	1.633	1.0077	0.39071	0.35568	0.093427	-0.4877	-1.6406	-0.70043	-0.64307	-1.8718	-0.84779	-0.85216	-0.54392	-0.64426	-0.069355	1.3055	1.3317	1.4481	1.5284	0.92194	1.0294	1.6253
0.0081324	0.46572	0.86037	0.4145	0.45984	0.18817	0.1704	0.064803	0.18475	0.074302	-0.050149	-0.43777	-0.44816	-0.77098	-0.78119	-0.5532	-0.81312	-0.72115	-0.48943	-0.41266	-0.42211	-0.1539	0.44698	0.7049	1.6752	0.65384	0.54968	0.55852	0.49394	0.19539	0.10895	-0.054161	-0.21847	0.85682	-1.7134	-1.4014	-0.95496	-1.6091	-1.5669	-0.87192	-0.58182	0.73197	0.68576	2.1323	2.0368	2.2077	1.7138	0.85565	0.59034	-0.6591
2.12	0.1072	-0.18217	-0.1937	-0.59272	-1.8986	2.3088	0.65424	-0.84846	-0.47234	1.2217	0.018141	0.30147	-0.25826	-0.24762	-0.76964	-1.1993	-0.85444	-1.0477	-0.8943	-0.91248	-0.21995	0.4871	0.36632	0.30204	0.43752	0.88999	1.7583	0.67428	0.091044	0.2552	0.32931	0.47962	0.4834	-0.21756	-1.725	0.012802	0.02256	-0.59389	-1.2112	-0.019177	0.084713	0.22568	-0.4079	-0.18659	0.29684	0.78664	0.16675	0.59364	0.29895
-0.69392	0.57821	0.257	1.4375	0.59556	-0.18029	-0.54713	-0.46432	0.3332	-0.052946	-0.5215	0.54737	0.74927	-0.22917	-0.83288	-1.4415	-0.78532	-0.78801	-0.9484	-0.48973	-0.73484	-0.25859	1.382	1.6399	1.5824	0.97895	1.6368	1.4615	-0.10817	0.16476	0.093644	0.091469	0.47152	-1.4666	-2.6726	-1.4964	-1.218	-1.5612	-0.55096	-0.86932	-0.37227	-0.075985	0.42859	0.39629	1.2052	2.3829	1.2455	1.0436	0.21473	0.47511
-0.43376	0.019987	1.5669	0.61031	-0.084703	0.39274	-0.26873	-0.0027849	0.95964	0.83512	0.31847	0.023842	-0.53091	-1.7236	-1.4636	-1.3799	-0.55759	-0.46713	-1.2062	-0.69163	-0.84689	-0.10877	0.81524	0.76657	1.3509	0.51489	1.6375	2.0157	0.93199	1.1098	1.3345	0.15413	-0.23466	-0.75493	-1.0916	-1.64	-1.8895	-1.8288	-1.5964	-0.70207	-0.59164	-0.19881	-0.0062693	0.87992	0.75785	0.58789	0.84469	1.4094	1.0839	1.6564
1.3974	1.9937	2.2148	-0.72629	0.26283	-0.52087	-0.85609	-0.48775	0.069515	0.10324	-0.19113	-0.99359	-1.0703	-0.91354	-0.30409	-1.0325	-1.0914	-0.58714	-0.69248	-0.94841	-0.59629	-0.35522	0.44774	0.92673	0.2624	0.24986	0.36472	1.5851	0.70308	1.5111	1.6363	1.2779	1.555	0.50241	0.57533	-0.084518	0.076267	-0.61409	-0.91544	-1.8664	-1.5062	-2.1866	-0.99864	-1.0698	-1.5749	-1.4396	-0.61997	1.3395	0.78008	-0.092288
-1.5714	0.17378	2.2832	0.74228	-0.60589	0.53306	0.72216	0.48302	1.1504	-0.62434	-1.5673	1.237	0.65278	-1.4052	-0.22675	-2.3615	-1.196	-0.58152	-0.28078	-0.05366	-1.3863	0.53096	1.3223	1.6992	-0.74012	-0.28348	-0.3614	-0.56689	2.1277	1.7545	1.3903	0.88363	-0.50652	-1.3924	-1.0273	-0.61522	0.15346	0.59918	-0.89529	-1.4853	-0.50914	-0.81326	1.1337	0.88005	-0.8335	-1.3791	0.91873	1.9302	-0.36856	1.3302
[truncated: 60 more columns]
