# Supplementary material for: Neuronal correlates of cognitive function in patients with childhood cerebellar tumor lesions
Source: PLoS One. 2017 Jul 10;12(7):e0180200. doi: 10.1371/journal.pone.0180200 (PMC5503240; doi:10.1371/journal.pone.0180200)
Supplement: S7 Dataset — (ZIP) [file pone.0180200.s014.zip]

Archive with 10 entries (10 files):
- AL_tc_C23.csv
- AL_tc_C20.csv
- AL_tc_C18.csv
- AL_tc_C16.csv
- AL_tc_C10.csv
- AL_tc_C8.csv
- AL_tc_C6.csv
- AL_tc_C3.csv
- AL_tc_C2.csv
- AL_tc_C1.csv
