# Supplementary material for: Neuronal correlates of cognitive function in patients with childhood cerebellar tumor lesions
Source: PLoS One. 2017 Jul 10;12(7):e0180200. doi: 10.1371/journal.pone.0180200 (PMC5503240; doi:10.1371/journal.pone.0180200)
Supplement: S7 Dataset — (ZIP) [file pone.0180200.s014.zip › AL_tc_C23.csv]

0.49198	0.16718	-0.74562	-0.82045	-0.011233	0.30338	-0.28018	-0.14739	0.084383	-1.122	-0.95739	2.0417	0.70196	1.1609	0.55961	-1.676	-1.4607	0.81307	0.63183	0.35292	0.5221	0.24655	1.298	0.027339	-0.40021	-1.138	-1.521	-0.2567	-0.23524	0.47092	1.1782	0.56785	1.3527	-0.36087	-0.62009	-0.088967	-0.4348	-0.51169	-0.44688	0.039536	-0.0067324	0.85597	0.43707	0.15363	-1.1763	-1.6985	-1.298	-0.51051	-0.4074	-0.085268
-0.27222	-0.79046	0.27206	-1.2905	-1.431	-0.67919	-0.1411	0.16288	-0.060996	-0.17856	-0.75179	1.7466	0.76796	0.68945	0.90187	0.81212	0.65096	0.34724	0.3975	0.87635	2.1459	-0.056006	-0.020354	-0.33681	-0.38158	1.5931	-0.67779	-1.3832	-0.40119	-2.095	-1.1548	-0.22733	0.1064	-0.36113	-0.10589	-0.76895	-0.6873	0.65207	0.46908	1.1215	0.068975	-0.46305	2.3729	-0.84246	-1.6094	0.79306	-1.4432	-1.7489	0.059589	1.4495
0.089727	0.39939	-0.52229	-0.70728	0.21779	0.64709	0.050497	-0.98927	-0.7817	-1.4424	-2.0491	-0.4515	0.58451	0.14079	0.031483	-0.13536	0.41246	1.4379	1.3555	1.5938	1.2913	0.94212	1.8194	-0.2894	2.1883	2.4229	-0.23062	-0.11923	-1.2017	-2.0382	-2.6165	-1.6179	-0.97972	-0.2933	-0.81435	-0.91606	-0.39789	-0.83376	-0.74708	-0.32507	0.45783	0.71043	1.1014	1.0833	1.5622	0.48338	-0.24569	-0.05707	-1.2933	0.31112
-0.98544	-0.83465	-1.2165	-1.3122	-0.37715	-0.33493	-0.20892	0.32993	0.81082	1.0831	0.84819	1.9787	1.7699	0.99907	0.38899	-0.43699	-0.98856	-0.37891	-0.13299	-0.30305	-0.26959	0.76253	2.1892	1.0708	-0.022558	-0.38678	-1.0752	-1.8783	-1.4211	-1.1357	-0.85544	-0.98218	0.24497	-0.38549	-0.050624	0.20651	0.65442	0.60743	0.99309	1.3244	0.15872	-0.14619	0.74709	-0.16714	-0.71719	-0.52887	-0.36684	-0.23313	0.41182	1.0822
-0.87129	-0.77082	-0.78467	-0.67816	-0.55117	-0.013877	0.66361	0.22757	0.41765	0.24192	0.61238	1.5699	1.821	0.7874	0.24465	-0.18018	-0.54936	-0.033175	-0.02206	0.3021	0.35373	0.15554	0.27047	-0.2522	-0.75599	-0.45897	-0.47624	-1.4934	-1.1362	-0.64736	-0.14726	0.072571	0.23679	0.3466	0.053161	-0.2994	0.22287	0.2483	-0.41021	0.10465	-0.14753	0.013492	0.82108	0.75325	0.12921	-0.36805	-0.40705	-0.0089631	0.020849	0.84343
0.78328	0.68489	-1.2862	2.0012	0.1038	-2.3545	-1.1215	-1.6667	-1.075	-0.40839	-1.6964	2.8987	0.55039	0.25579	1.25	0.022245	-0.10561	0.34469	0.959	0.44773	0.96099	0.60106	-0.077079	0.10383	-0.16691	-1.311	-0.46921	-0.55512	1.0636	1.0029	-0.20956	-0.55107	0.80757	-0.73894	-0.62328	0.079109	-0.20596	-0.54313	0.52099	-0.31873	-0.093842	0.49566	-0.59724	-0.56352	-0.36474	-0.33912	-0.7277	0.42009	-1.4087	-0.73867
-0.8495	-0.94462	0.23693	-1.6025	1.6117	1.0772	0.92441	0.91611	0.60451	-0.36766	-0.92416	0.73141	0.97192	-0.56322	-1.5413	-0.44342	0.33018	0.40088	0.52993	1.1895	-0.71602	0.68284	-0.27609	-1.4981	-0.87615	-1.3729	-2.1411	-0.53357	0.21534	-1.6251	0.12767	0.26781	2.2921	0.77768	1.7108	0.54293	1.4094	1.5532	1.4721	0.88259	1.5256	1.4567	-0.97114	-1.5101	-1.8249	-1.9265	-2.2959	-1.8685	-0.1352	0.19035
-0.50845	-0.12914	0.13115	-0.54534	-0.93804	0.37875	-1.0378	-0.72024	0.49575	-0.82984	-0.26831	2.0229	0.96767	1.3785	0.59024	-0.45205	-0.1398	0.63273	0.84954	-0.030226	0.37658	1.1623	-0.12569	0.03203	1.7873	-2.4319	-2.6471	-2.3749	-0.95565	-1.1525	0.18981	1.6107	0.852	0.41814	0.47207	-0.41022	0.37708	1.6723	0.94941	-0.79449	0.99406	0.58098	1.7365	-1.1075	-0.52147	-0.031356	-0.87707	-0.84667	-1.0171	-1.6302
-0.54899	0.29573	-0.26464	0.35173	-0.056285	-0.02134	-0.27106	-1.4238	-1.728	-0.18128	-1.345	0.75195	0.52941	-0.10166	0.7737	0.82243	1.0167	1.0731	-0.35255	0.93222	2.1674	1.2492	0.13829	-0.56426	-0.30694	-0.76766	1.1785	-1.4565	-1.5259	-0.51192	-0.47183	0.38899	1.2264	-0.49769	-0.74236	-0.60046	-0.052074	-0.56289	-0.24916	-0.37677	-0.27426	1.2211	1.781	1.2205	1.5739	0.5862	-0.84316	-1.1936	-1.8111	-1.2652
0.32558	1.6686	0.73854	0.13746	-0.74368	-1.1303	-1.1249	-1.5505	-2.1656	-1.5275	-1.6442	0.69383	0.85283	1.157	1.327	0.69796	1.0001	0.57134	0.41734	1.3232	1.6751	2.2398	0.7877	1.1905	-0.74338	-2.3207	-1.2565	-2.3539	0.7091	0.051154	-1.9494	-2.5465	-0.61774	0.29695	0.78133	1.1812	0.35341	0.29573	1.203	1.0394	-0.042448	1.3142	0.24486	-0.28944	0.063532	0.31497	-0.56663	-0.51962	-1.9725	-2.8843
0.00098321	0.70297	-0.64669	-0.20197	-1.253	-1.5836	0.28007	-1.0324	0.61126	-1.0952	0.41158	1.4347	0.53161	1.4205	0.83899	0.26574	-0.057848	0.012562	-0.0094685	0.96323	1.5772	0.47249	0.18155	1.1058	0.17617	-1.1061	-1.4468	-1.0307	-2.2452	-0.2757	-1.5126	-0.21236	0.98846	0.13621	-0.87207	0.071482	-0.56123	0.89441	0.65946	0.47607	0.3519	2.2575	0.60834	-1.324	-0.27291	0.52766	-1.4148	-0.34898	-0.91901	0.66626
-0.28927	0.082435	-0.18115	-0.71397	-0.55606	-0.96918	-1.2236	-0.042512	0.013723	0.40407	0.065628	0.72784	0.068424	-0.12152	0.0086482	0.56227	0.042925	0.46161	1.0873	2.2834	1.7962	1.821	0.79766	-0.12824	-1.6527	-1.079	-0.50972	-1.2522	-2.076	-0.91591	-0.3911	0.1864	-0.1422	0.81997	-0.38653	0.67442	0.94789	1.0655	0.24091	0.062269	-1.4034	0.19993	0.018207	-0.044147	0.24669	-0.98449	-0.57383	-1.8121	0.29096	0.30855
-0.74738	0.66384	-0.69297	-0.40192	0.076509	0.53863	-0.69411	-0.8844	-0.81343	-0.37192	-0.42753	0.69458	1.7141	0.80106	-0.21621	-0.036453	-0.060395	-0.44387	2.4462	0.25499	0.6986	0.52284	1.557	0.83396	0.47733	-0.91265	-1.4693	-1.2117	-0.73076	-0.93929	-1.8493	-1.5906	0.86993	0.04294	-0.82608	-0.32405	0.77151	0.72163	-0.11159	0.68696	-0.15892	1.3962	1.4071	0.0073576	0.29912	0.23815	-0.6044	-0.71977	0.23652	-0.92504
-0.26434	-0.096922	-0.38716	0.22723	-1.2076	-1.3861	-0.24466	-0.51659	-0.054717	0.71814	0.85672	1.4363	0.65505	0.85327	0.97555	0.5739	0.84988	-0.094089	0.37081	0.21114	-0.15581	0.54635	-0.83844	-1.2641	-0.96735	-1.3781	-0.93553	-1.0607	-0.89875	-0.75387	0.61222	1.1066	-0.0067388	0.48014	0.34899	1.1525	0.16831	0.087253	0.44738	0.32607	1.027	0.33203	0.63039	0.143	-0.81722	-1.0801	-0.59857	-0.94578	-0.59322	-0.4507
-0.23371	-0.60894	-0.44296	0.061438	-2.8832	-1.2943	0.38547	1.3584	-0.097255	-0.41136	-1.1885	3.496	2.763	0.43669	-0.63058	0.24695	0.87012	0.68911	0.041309	0.50882	-0.7107	0.76763	0.36332	-1.0318	-0.65782	-0.35541	-1.9775	-0.99605	0.54808	0.36036	-0.76455	1.0236	1.2589	-0.35363	-0.8856	0.025507	0.22452	0.22183	0.23503	0.0075964	-0.26752	-0.037958	-0.10947	-0.098455	-0.86017	-0.21702	-1.7019	-0.60322	0.18597	-0.087049
-0.63538	0.1252	0.080754	0.47312	0.39681	0.49777	-1.1353	-1.1961	-0.8476	-0.98061	-1.0735	1.7097	0.88046	-0.15509	-0.058486	-0.93827	0.10364	1.9513	1.4093	-0.099986	-0.092903	1.0649	0.92401	-1.7546	-0.51746	-0.51748	-0.4974	0.67352	-0.52937	-0.022103	0.74783	1.279	-0.22474	0.57737	0.9031	0.10859	-0.26769	0.065037	-0.57329	-1.1804	-0.13893	1.5939	-0.13734	-0.23225	0.72423	-1.2546	-1.6369	-1.3224	-0.34638	-0.87928
-0.48442	0.56432	0.49347	-0.8438	-0.39922	-0.2603	-0.61183	-1.6209	-0.47078	-1.414	-2.1044	1.1015	1.5908	1.4749	0.33863	0.55117	0.7545	1.8176	1.06	1.462	0.75157	1.0114	-0.19285	-0.22569	-0.88276	-0.33799	-0.68915	-0.89951	-1.4458	-1.1933	-0.22911	-0.12514	1.1993	0.84371	0.66616	-0.41067	-1.464	-0.64243	0.30001	0.54753	-0.14923	1.1667	0.68941	0.4945	-0.62084	-0.92595	-0.91273	-1.151	-0.34355	-0.77461
1.2244	0.25748	-1.466	-1.359	-0.1118	0.25086	-1.8063	-2.1278	-0.044134	-0.14896	-1.3557	1.847	1.4978	1.1449	0.80908	0.59241	0.0078354	1.1317	0.89497	-0.30496	-0.14944	1.7028	1.8137	-0.12308	-0.68563	-0.37107	0.44938	-0.8582	-2.2278	-0.27384	-0.9962	-0.52695	-0.74884	-0.35673	0.4965	0.28916	0.15357	-0.20347	1.1404	1.3357	0.9362	2.1004	0.76857	0.026667	-0.4197	-1.0482	-2.1879	-1.6221	-1.5849	-1.4946
-0.61326	-0.44714	-0.7505	-0.82883	-0.94797	0.06039	-0.14017	-0.40403	-0.39533	-0.46257	-0.24452	1.0364	1.1598	0.83238	0.83278	1.2167	0.89903	1.352	0.86486	1.0034	0.72494	0.7151	0.31149	-0.73303	-1.143	-1.1239	-1.1155	-1.6309	-1.4216	-0.70812	-0.074348	0.11702	0.032782	-0.78767	-0.44065	0.88577	0.99409	1.2783	1.1381	0.83082	0.51083	0.58246	-0.12977	-0.48604	-0.36509	-1.3046	-1.1362	-0.73509	-1.696	-1.338
-0.86418	-0.68582	-1.3475	-1.5215	0.36184	0.52478	-0.88162	0.65686	1.2908	0.16946	0.065642	1.7101	0.21798	0.61559	0.4593	0.19148	0.31412	-0.43444	0.2026	1.0525	0.63191	0.12286	0.18866	0.39552	-0.25089	-0.77253	0.31696	-1.0421	-0.33365	-0.3249	-1.654	-0.25138	0.41739	0.33394	0.10643	0.44776	0.014703	-0.40679	-1.7363	-2.0767	-2.0052	-1.0984	-1.8213	1.9512	1.3684	2.0868	1.7224	2.1431	1.3406	1.623
0.21224	1.224	1.311	1.1552	-0.97138	-1.5044	-0.74555	-0.39457	-0.24321	-0.94305	-0.51889	0.18091	1.0521	0.34351	0.66766	0.77641	-0.082016	0.22715	1.2323	-0.72942	-1.0995	-0.55461	-1.1108	-1.1455	-1.3037	-0.51514	0.36946	-0.21188	0.53699	0.83443	0.49119	0.62162	0.83615	0.69175	-0.62633	-1.0499	-0.21617	-0.24634	0.48023	1.3173	0.46936	1.9492	1.08	-0.15732	-1.1828	-1.6604	-1.1212	-0.084062	-0.08539	0.21078
0.20266	0.83983	-0.85449	-0.17272	0.033171	-0.051471	-0.51418	-0.61084	0.15472	1.0042	0.061583	0.68394	0.4033	-0.3367	-0.97409	-0.57705	0.75131	0.10351	0.025151	0.44408	0.39229	1.0378	0.24295	-0.65096	-1.2414	-0.29351	-0.90514	-0.20044	-0.8565	-0.6124	0.46663	-0.29679	-0.11895	0.809	-0.44354	0.015746	0.84403	0.57879	1.1855	1.2701	0.2868	0.49635	0.69581	0.86073	-0.80563	-0.79169	-0.58762	-0.92309	0.19604	0.87723
0.46065	-0.48572	-0.95287	-2.957	-0.1878	0.97215	1.1909	0.26571	1.4365	-1.6143	1.2889	1.4802	0.49483	0.13737	0.47639	1.0549	1.339	1.3073	-2.0653	-0.47395	-2.4201	-3.4558	0.35232	0.70437	0.51803	-0.20682	0.32828	0.31495	-0.20757	-0.31877	-0.36052	0.74992	0.2124	0.73652	0.33677	0.1814	-1.5179	0.27865	0.69313	-0.043379	0.012351	0.45865	-0.77989	-0.68586	0.046424	0.65506	0.099768	0.051015	0.094871	0.10914
-0.40782	1.317	0.19446	-0.68894	0.43861	-1.5247	-0.066277	-0.26221	0.52081	-0.13423	-3.4394	-0.28049	0.4558	0.93407	1.0721	0.41234	-0.1663	-0.35972	0.71714	1.0999	0.67682	1.201	1.2543	0.66784	-0.0043718	0.79213	0.89096	-0.55335	-2.6614	-0.33748	-1.9948	-0.71465	-0.30645	0.17981	-0.38577	-0.12166	-0.23104	0.22034	0.67854	-0.064025	0.44525	0.022956	1.0515	0.28977	-0.61669	-1.8056	0.10032	2.139	-1.7686	-0.56202
-1.4841	2.1453	0.99346	-0.6724	-2.1448	-1.5018	-1.0021	0.0011643	0.23141	0.6331	0.063389	0.74326	0.66536	0.9315	1.0109	0.77457	0.38643	0.45225	0.17058	0.1737	-0.61843	0.064342	0.0086356	0.11798	-0.66496	-0.79352	-0.90871	-0.67441	-0.84203	-0.47726	-0.97025	-0.53953	0.17529	0.62335	0.72737	0.92489	0.92898	0.98364	1.0814	1.631	1.432	2.1902	0.91332	0.56098	-3.073	-4.4396	-3.3778	-2.3458	-1.2868	-0.41433
0.088755	0.46319	-0.3879	-1.045	-2.3463	-1.1884	-1.3768	-0.35858	0.33287	1.2076	1.8209	2.3967	2.0739	1.6685	0.31653	0.33436	0.42633	0.42658	-0.80834	-0.28004	-0.63132	0.82472	1.0628	-1.2573	-1.5547	-2.0678	-1.5151	-0.21523	-1.3031	-1.5874	-1.3696	0.65247	1.3384	0.34028	0.45208	-0.31095	0.46795	1.8696	1.0254	1.3729	1.6139	0.72927	0.7588	-0.88377	-1.5936	-1.0228	-1.3887	-0.044625	-0.25724	-0.19681
0.24105	-0.11319	-0.35442	1.0762	-0.49912	-1.466	-0.43676	0.69063	-0.76131	-1.3195	0.90924	0.70133	-0.78996	-0.01347	-0.66925	-0.77004	-0.42762	0.25416	0.20236	0.76441	0.26202	2.6138	1.9646	0.98109	0.66327	0.51097	0.21134	-0.55244	-0.088272	-0.1909	-1.3226	-0.5464	-0.47649	-0.14774	-1.0668	-0.30585	-1.0383	-0.023544	0.72555	-0.11544	-0.48363	2.1368	0.031411	-0.44189	-0.53936	0.65535	-0.262	-0.070298	-1.3861	-2.4417
-1.5282	-0.28928	0.4655	-0.60275	0.42553	-0.9841	0.29718	1.9373	0.46171	1.2693	-1.2531	2.2109	1.1571	-0.84066	-1.324	-2.2168	-1.3887	-0.72299	-0.79777	0.12037	0.74665	1.254	2.0887	-0.022027	-0.58931	0.053285	0.18463	1.0222	1.3218	0.63177	0.87791	-0.39941	-1.0873	-1.8643	-1.022	-0.19824	-0.025295	-0.19085	-0.56964	-0.98422	-1.0633	2.1336	0.1024	1.9318	0.29971	0.28013	0.28947	-1.4019	-0.64136	-0.46041
[truncated: 60 more columns]
