# Supplementary material for: Neuronal correlates of cognitive function in patients with childhood cerebellar tumor lesions
Source: PLoS One. 2017 Jul 10;12(7):e0180200. doi: 10.1371/journal.pone.0180200 (PMC5503240; doi:10.1371/journal.pone.0180200)
Supplement: S7 Dataset — (ZIP) [file pone.0180200.s014.zip › AL_tc_C20.csv]

-1.1991	-0.71175	-1.0123	0.022276	-0.1639	0.039399	0.32207	1.8048	1.8998	2.0236	1.3307	-0.38036	-1.6756	-0.49758	-1.3054	-0.76802	-0.70145	0.75466	0.37477	-1.482	-0.24412	0.97403	-0.36745	-0.4676	0.31282	0.56149	1.4833	-0.46768	0.32502	1.0607	1.6977	-0.78367	-2.4632	-1.4232	-0.63147	-0.72802	-0.42474	1.1816	2.6326	1.4885	-0.83059	-0.83319	-1.5139	-0.61821	0.21505	0.18409	-0.039443	0.29799	1.0209	1.0356
-1.0625	-0.50526	-0.44618	0.72686	1.1901	0.84363	1.2137	0.63731	0.92938	-0.50256	0.95868	-0.37599	-2.221	-0.80003	-0.012032	0.027339	0.50906	0.17393	-0.68682	-1.2948	-1.0834	-1.0988	-0.15712	1.0033	-1.2924	-0.94652	-1.412	-0.65035	0.6575	2.9907	2.1296	1.4652	0.74618	1.3478	1.3499	0.47731	-0.43963	-0.88941	-0.039596	-1.8306	-0.64725	-0.3764	-0.44826	-0.11315	0.50893	-0.52077	-0.44372	0.63106	1.1691	-0.076264
0.093307	-0.96077	-0.29204	-0.20992	1.395	-0.35111	-0.73517	0.13242	0.30632	1.0288	0.33998	-0.57849	-0.99459	-0.98663	-0.32025	-0.070394	-0.16289	-0.29373	-0.022712	-0.44768	0.58623	0.041864	1.7311	-0.23387	1.9773	0.068555	2.1867	1.8638	-0.93762	-0.087671	0.12902	0.18122	-1.4401	-0.62683	-1.4504	-1.4012	-1.0121	0.91884	1.5159	0.79996	0.075507	-0.29643	-0.70219	-1.1823	-1.4015	0.005444	-0.64914	-2.3561	-1.6465	0.16847
-0.92717	-0.4482	0.064872	-0.41701	-0.72242	-0.85591	-0.49513	0.094403	1.5597	0.54899	-0.44597	-0.20172	-1.4113	-0.06862	-0.00049089	0.92127	1.578	0.3983	-0.33306	0.86008	0.59797	-0.09874	0.37834	1.3905	1.6632	1.1601	0.40388	0.22447	-1.0419	0.33773	0.17395	-0.54136	-0.44164	-0.61415	-0.7986	-0.6686	-1.0587	-0.91524	-1.24	-1.6476	-1.2705	-1.2239	-0.36314	-0.11084	0.083118	-0.081665	0.14263	0.64125	-0.061166	0.42704
0.36101	0.067542	0.20923	-0.61037	-0.33929	-0.18677	-0.11426	1.4637	1.9264	0.81171	-0.54005	-1.0439	-0.80713	-0.62307	-0.33078	-0.38079	-0.9139	-0.76421	-1.1893	-0.65572	-0.68772	-0.20787	0.22816	0.93876	1.3423	1.3277	2.0237	1.8743	1.0668	0.26519	-0.61449	-1.0938	-1.627	-0.63935	-0.060853	0.18252	-0.22672	-0.82804	-1.1542	-0.8431	0.34221	-0.41127	0.30143	0.58234	1.0347	2.2187	2.0111	0.96359	-0.69824	-1.3175
-1.2938	0.14047	0.61546	-0.23234	0.52306	1.2265	0.36991	-0.52266	-0.5824	0.32548	-0.085087	-0.85898	-0.92955	0.32412	-0.75876	-0.39775	-0.1867	0.29383	1.3344	0.3686	-0.31651	0.33156	-0.31503	0.92194	0.67921	-1.2091	0.67303	2.1853	-0.73774	-0.75867	0.89749	0.8451	0.66659	-0.016437	1.1548	-1.5134	-1.7711	-0.66206	-1.2992	-1.8836	-1.0357	-0.76391	-0.7994	0.16763	0.54026	0.88468	0.36	-0.03819	1.8862	1.6713
-0.026603	-0.89581	-0.66797	-1.1234	1.2504	0.18542	1.3365	1.9521	1.2996	1.3761	0.86271	-0.58927	-0.71224	-1.2075	-1.2544	-1.422	-1.0398	-0.53269	0.35992	0.68318	0.23786	-1.3003	-1.7573	-1.7766	-0.96026	0.29112	1.5971	1.4723	-0.40583	1.3051	2.1338	1.149	-0.079915	0.6518	-0.10693	-0.78721	-0.24755	-1.0504	-0.093186	0.21617	-0.38724	-1.3365	-0.15424	1.1563	0.9302	1.6118	1.2672	0.79043	0.79652	-0.50728
-1.147	-0.29954	1.3772	1.6059	1.7854	0.43293	-0.42619	-1.7019	-0.56978	-0.17341	-0.4563	-0.50582	-0.44231	-0.37033	-0.29662	-0.012675	-0.33116	0.11012	0.70173	0.91256	0.45261	0.04717	0.025259	0.36176	0.072724	0.24855	0.78726	0.86708	0.06769	-1.6164	-1.1876	-1.2389	-0.16973	-1.3561	-0.4729	-0.33681	-0.02818	0.46083	-0.10611	0.86764	1.662	0.15501	-0.26316	0.32987	-0.46609	0.5995	-0.57644	0.16037	0.84737	2.3547
1.4099	0.82914	0.53304	0.92653	1.4162	-0.5436	-0.54336	-0.49841	-1.2705	-0.64038	-1.6492	-0.81893	-0.45199	0.19763	-0.0030867	0.59341	0.99024	0.92949	-0.065831	-1.2958	-0.88665	-0.067117	-0.098565	0.14208	-0.46147	-0.0059707	0.73105	0.58168	0.19226	0.52725	-0.49033	-0.56799	-1.333	0.61813	1.3752	-0.11575	0.073114	0.27498	-0.4077	-0.72583	-1.0671	-1.3031	0.097938	-0.53796	0.053172	1.3203	2.0561	2.2096	2.0866	1.2934
-0.017035	0.41618	0.86001	0.46733	1.1661	1.5954	0.90315	0.72602	0.45976	-0.56258	-1.1286	-0.95404	-1.192	-0.84938	-1.4079	-2.1489	-1.6983	0.15896	0.074092	-1.0653	-1.4989	-0.5287	1.0265	0.87501	0.65804	1.7534	2.6878	2.8374	1.2913	-0.92766	-0.58517	-0.70014	-0.73939	-1.758	-1.0886	-0.7378	-0.26083	-0.3438	-0.73742	0.23038	0.716	0.17482	0.45636	0.70479	0.83826	0.92297	1.2049	0.78801	1.5917	1.2021
0.57736	0.3709	0.62194	-0.075603	-0.50544	0.65564	-0.22434	-0.82095	0.77299	0.11729	0.69497	0.20791	-0.32834	-0.1637	-1.0722	-0.62813	0.45436	-0.413	-0.32544	-0.51663	-0.87542	-0.90901	0.62518	1.3671	-0.51665	-1.5609	-1.3137	-0.2093	1.2404	2.5651	1.5453	0.53258	-0.85075	0.26525	1.15	-0.82441	-0.98702	-0.21045	-0.59166	-0.35529	-0.44992	-0.30728	0.31191	-0.38123	0.36411	0.24791	1.2736	-0.10693	1.1462	1.4245
0.7268	-0.062976	0.22912	0.10339	-0.75518	0.27859	0.72395	0.31299	0.56794	0.62861	0.27052	-0.77826	-1.2375	-0.58425	-0.92171	0.032129	-0.31224	0.29659	0.61768	-0.32854	-0.29972	0.18096	1.2231	1.3216	-0.18882	-1.2581	-0.42496	-1.3921	0.18186	0.89453	0.028029	-0.76174	-0.78274	0.47454	-0.014184	-0.34553	-0.078562	-0.60293	-0.98397	0.054858	-0.49396	0.50767	2.3979	2.3541	1.0053	0.3726	-0.24616	0.60326	-0.069461	-1.041
0.33339	-0.17363	0.41056	0.47828	1.2532	-0.012387	1.0943	1.3484	1.3916	0.32694	-1.0486	-1.1802	-2.0137	-1.1857	-1.5302	-0.75794	-0.21845	-0.38231	-0.75812	-1.1032	-1.1314	-0.9434	-0.080886	1.0242	0.54723	-0.75309	1.2002	1.0326	1.3696	2.0604	2.5307	1.766	-0.16132	-0.002931	-1.3302	-1.2808	-0.60284	0.47188	0.32781	-0.39801	-0.14088	0.63349	0.067555	-1.204	-0.61035	-0.87321	-0.35867	-0.22683	-0.23844	-0.80079
0.32276	0.79209	-0.094088	-0.55551	0.24748	0.46122	0.6332	0.9764	1.5237	1.2071	-0.40705	-0.99872	-0.98409	-2.0092	-1.8615	-0.62257	0.1622	-1.0449	-0.4426	-0.093379	-0.1065	-0.37343	0.22038	1.1445	0.23362	-0.41009	0.4214	0.64612	0.98906	2.5087	1.3121	0.46104	-1.12	-0.44168	-0.2336	-0.37153	-1.2447	-0.92329	-1.4223	-1.0477	0.42021	0.13387	-0.17539	-1.7866	1.0063	1.8554	0.92182	1.2022	1.0867	1.4604
0.69215	1.3237	-0.32377	-0.75985	0.56144	0.93809	0.048645	-1.2589	-1.272	1.1519	0.57593	-0.60662	-2.0566	-1.3353	0.58616	0.22527	-0.67603	0.0020238	0.76241	0.15116	0.52201	-1.086	0.072611	0.68305	0.54049	-0.35035	-0.25894	0.25794	2.2587	1.5033	0.42637	0.49718	-1.1776	-1.8163	0.45711	0.32919	-0.86195	-1.3793	-0.43972	-0.87558	0.086504	0.64024	0.59092	1.2744	1.456	0.24981	0.06879	0.22883	-1.5928	-1.1725
2.141	1.8977	0.65114	-0.82135	-0.52378	0.15486	0.34236	-0.2445	-0.29972	1.1233	0.21464	-1.1713	-2.0813	-1.2032	-0.034027	0.071627	-0.89534	-0.30791	-1.1941	-1.7425	-0.0010786	-0.41388	0.48259	-0.28525	0.10777	1.7709	0.91883	0.19292	0.22127	0.57382	1.1346	1.1689	0.15741	0.14612	-0.54821	-1.1243	-0.58059	0.72298	0.05645	-0.074738	-0.15318	-1.1891	0.32805	0.13739	-1.1616	-0.010515	2.0555	1.5679	0.013484	0.25738
0.59271	0.42006	-1.2833	-0.75842	-0.28187	-0.38513	1.1258	1.0626	0.91096	-0.36082	1.3697	1.4173	-1.2976	-0.88654	-0.45431	-1.2381	-0.9078	-0.33115	-0.35857	-0.21035	-0.47869	-0.29116	0.4744	1.894	1.1401	0.19533	-0.81799	0.65549	0.73164	0.70707	1.1666	-0.13987	-0.80252	-1.7821	-1.3788	-1.8298	-1.2376	0.24889	0.11302	0.0008528	0.56946	0.32167	0.5959	0.76671	0.48739	0.82725	2.1976	1.6395	-0.67161	-1.2995
1.0627	0.87916	0.29163	-1.329	-0.34254	0.25597	0.19358	0.29813	-1.1109	0.73424	1.4948	0.43468	-0.66728	-0.81945	-1.5336	-0.5475	-1.0988	-1.2227	-0.069737	0.86871	-0.6422	0.23706	0.50621	0.50086	1.6774	0.55627	0.65455	0.77847	0.51354	0.29879	-0.3902	-0.073382	-1.6632	-0.75212	-0.73868	-0.98221	-0.02031	1.2961	-0.6069	0.50928	-0.83883	-0.21097	0.71948	0.88611	1.208	0.10523	-2.0454	-0.7903	0.28881	1.2925
0.30193	0.18663	-1.0474	-0.74297	-0.15381	-1.0399	-0.070486	0.052401	1.3524	0.997	1.9173	1.0802	-0.45305	-0.74107	-0.099549	-0.29408	0.12775	0.33114	0.26166	-0.23976	-0.88586	-0.98572	0.11803	0.97828	0.51075	0.14666	0.16513	1.1786	-0.0095427	-0.84574	-0.50402	-0.7339	-0.78777	-0.49454	-1.1711	-0.87825	-1.0976	-1.1714	-0.10854	-0.027995	-0.18911	-0.62831	-0.52226	0.91248	1.2141	1.8086	2.347	2.7071	2.1256	1.0457
-0.20352	0.6648	0.79393	1.7366	-0.17573	0.052069	0.32186	-0.97913	-0.61859	1.0699	2.4166	-2.7134	-0.95158	-1.0624	-0.24616	-0.69461	0.21148	-0.67008	-0.034391	-1.1974	0.14069	0.18655	0.29932	0.40409	0.85701	0.5061	1.0547	0.38783	-1.0212	-0.87616	-0.076122	-0.54687	-0.84934	0.7182	1.2858	0.25234	-0.38496	-0.89361	0.031468	0.19186	-0.12183	-0.51268	0.67914	0.069963	0.74324	0.57074	0.36917	1.1142	0.14464	-0.18692
1.8075	-0.16029	-0.35824	0.10701	0.13183	-0.65022	1.2404	0.99654	-0.32021	0.18699	0.33681	-1.2235	-1.1323	-1.0096	-0.95708	-0.023875	0.57523	-0.67987	-0.48086	-0.58716	-0.82166	-0.51273	-0.14569	0.72053	1.2902	0.5762	0.76013	-0.29349	-0.16124	-0.098375	2.3728	0.8674	-0.39822	0.89463	0.51471	0.83361	-1.2103	-1.4008	-1.8159	-1.2096	-0.5439	0.067744	-0.21774	0.47656	0.28085	1.3275	1.0848	0.15455	-0.982	0.52587
0.12625	-0.21261	0.22999	0.077529	0.45164	1.6758	0.97233	0.98878	1.0887	-1.2238	-0.85267	-1.0607	-2.0706	-1.1238	-0.15988	-0.57466	-1.02	-0.50766	0.07003	-0.74605	0.50184	0.007214	0.46255	1.6105	1.6548	1.3221	-0.0047293	-0.15834	-0.21029	0.9934	0.34648	-1.149	-1.4534	-1.0844	-0.038925	1.4255	-0.21116	-0.40875	-0.52696	-0.12076	-1.0268	-0.5115	1.3457	0.39786	0.72319	0.81772	-0.19844	1.6281	1.9389	1.2204
1.2168	-2.2322	-0.45674	0.48686	1.2841	0.93643	0.12003	0.16279	-0.58339	1.1635	0.99351	-0.4099	0.11213	-1.393	-1.5544	-0.84535	-1.3657	-1.039	-2.4188	1.1709	0.7838	0.84364	0.54844	0.47118	1.2576	1.8663	0.91681	0.71747	0.022162	0.59887	0.95002	-0.090019	-0.80026	-0.97613	-0.32286	-0.63894	-1.7354	-0.39187	-0.4199	-0.065665	0.7157	0.0010906	-2.0732	-0.12702	-0.40257	0.26396	0.68927	0.93814	0.57094	0.36896
1.0615	-0.37259	-1.092	-0.84268	-0.19915	1.2494	-0.47951	-0.023473	1.0572	0.60103	1.3218	0.7849	-0.56403	-1.0095	-1.1022	0.84974	0.17138	-1.1806	0.34995	-0.66546	-0.83997	-0.59137	-0.64408	-0.30118	-0.17567	1.3297	1.0843	0.64424	1.6477	-0.091852	-0.66528	-0.45817	-0.61637	-0.29836	0.13734	0.025088	-0.59596	-1.0402	-0.99045	-0.53299	-1.0798	-0.73879	1.6656	1.5556	1.6748	1.9316	1.6161	-0.85384	0.8612	0.98782
-5.6724	1.1587	1.507	0.60963	0.73362	0.55155	0.62621	0.84901	0.50167	0.14197	0.70563	1.1146	-0.50348	-0.54973	-0.17078	-0.26594	-0.74203	-0.6744	-0.60009	-0.58581	-1.2505	0.53161	0.48989	1.0089	-0.22393	1.4998	1.3798	-0.1841	0.75201	0.12777	-0.82536	-0.76727	-0.65456	-0.50281	-0.27947	-0.60388	0.38659	-0.55585	-0.58568	-0.65753	-0.55623	1.2973	0.18856	0.28177	-0.89204	-1.8873	0.16335	1.9637	2.2742	0.98554
0.39619	-0.5529	0.55345	-0.25851	0.22383	0.57257	0.92226	1.0972	1.0575	1.4959	1.3505	-0.89173	-1.3533	-1.2516	-1.2691	-1.3986	-0.81724	-1.6369	-0.60286	0.33105	-0.77877	-0.45837	-0.1178	0.048965	-0.11717	-0.43206	0.46271	0.6687	0.64907	1.4428	2.329	1.24	-0.56797	-0.54584	-0.50327	0.26205	0.14288	-0.35597	-1.5028	-1.2106	0.64344	0.16443	0.3368	-0.33092	0.18273	-0.55914	0.22314	1.1389	0.1818	0.73341
0.1597	0.23928	-0.26503	-0.31684	-0.7151	0.27244	-0.076306	0.0021962	1.3493	1.6364	1.2696	-0.78573	-0.72796	-0.72502	-0.6875	-0.81258	-0.54088	-0.81892	-0.63616	-0.97285	-1.1138	0.55761	0.49123	1.221	0.97055	0.6467	1.8573	0.73951	1.7831	0.91908	-0.83218	-0.4008	-0.64492	-0.70758	-0.53107	-1.1019	-0.80809	-1.2727	-1.1561	-1.1266	0.091261	-0.1109	0.24239	0.058787	0.17723	1.62	0.06533	0.73084	2.0355	2.3634
1.2471	0.13977	-0.30189	-0.45384	0.41529	0.27109	0.37188	2.0461	0.45446	-1.3667	0.77284	-0.12899	-1.8264	-0.97183	-0.69343	-0.43734	-0.064901	-0.015531	-0.65363	-0.50318	-0.55743	-0.17905	0.87286	1.1833	1.2672	-0.61298	0.91131	0.20642	-0.8928	-0.37301	-0.45397	0.01594	-1.0072	0.31197	1.1258	0.0051785	-0.82216	-0.79672	-1.0327	0.080736	1.0797	0.16656	0.49432	-0.46437	0.49725	1.0985	0.9779	0.75533	0.58859	1.036
[truncated: 60 more columns]
