# Supplementary material for: Neuronal correlates of cognitive function in patients with childhood cerebellar tumor lesions
Source: PLoS One. 2017 Jul 10;12(7):e0180200. doi: 10.1371/journal.pone.0180200 (PMC5503240; doi:10.1371/journal.pone.0180200)
Supplement: S7 Dataset — (ZIP) [file pone.0180200.s014.zip › AL_tc_C18.csv]

0.74745	0.69542	-0.15716	0.18968	0.80766	-0.38759	0.32946	-0.21261	-2.1989	-1.9439	-1.1918	0.85844	0.8168	1.6566	0.93334	-0.27994	-0.19795	-0.35007	-0.13777	0.70958	0.089582	-0.71818	0.87188	1.598	0.62493	-1.3159	-2.1545	-0.28466	-0.76038	-0.38656	-0.052027	-0.067289	1.3135	1.5018	1.0868	-0.65209	-0.36126	-0.79535	-1.0813	-1.1314	-1.645	0.53027	2.2193	1.1551	0.59492	-0.55033	-0.075779	-0.023505	-0.33193	-0.5857
-0.26091	-0.23469	1.2412	-1.301	-1.9212	0.08648	-0.411	-0.2889	-0.58871	1.0502	0.10064	0.4249	0.75239	0.29008	0.25384	1.366	-0.40732	0.163	1.4948	1.4415	0.50158	0.29079	-0.39726	-1.4635	-1.3643	0.18374	0.97032	-0.27863	0.68817	-0.92415	-0.20018	0.03775	-0.735	-1.5568	-1.9691	-1.2677	-0.34846	0.671	0.9623	2.0153	0.07375	-1.1019	1.3076	-0.359	-0.59654	1.9721	1.1484	0.090767	-0.13541	-0.0045828
-0.27934	-0.76887	-0.53493	-0.75024	-0.73772	-0.4523	-0.38416	0.27846	-0.085196	-0.24662	-0.67291	-0.30705	0.18747	0.15053	0.34533	0.53503	0.96141	1.4957	1.8016	1.7622	2.2309	2.1212	2.5487	0.69784	1.7053	-0.93999	-1.9224	-2.8198	-1.7766	-2.0544	-1.8926	-2.0327	-0.6872	-0.18682	-0.20988	-0.81344	-0.23036	-0.70992	-0.60399	-1.1205	0.085151	0.50428	0.86556	1.0013	1.0628	0.42562	0.90113	0.42364	-0.018397	1.09
-0.84873	-0.566	-0.68862	0.46873	1.1572	1.0693	1.226	0.42348	0.38933	0.27919	0.46339	0.6894	0.62336	-0.56223	-0.87693	-0.59526	-0.77583	-0.42193	-0.96909	-0.65383	-0.67866	0.22224	0.93836	0.66426	-0.033236	0.18327	0.25132	-1.1125	-2.0268	-2.1064	-1.1573	-0.17149	0.41158	0.60266	0.60096	0.63375	0.36675	0.78192	0.855	0.51273	0.45323	-0.61189	0.48398	0.75827	0.89966	1.3081	1.2343	0.27527	-0.37106	0.45674
-0.75364	-0.6085	-0.19743	0.054193	0.037193	0.38711	0.31253	-0.58967	-0.49246	-0.17723	-0.43309	0.057904	0.51044	1.0936	1.0359	0.42753	0.20975	0.93501	-0.35593	0.12451	0.52804	0.54412	0.42153	0.004239	-0.62766	-0.27034	-0.47852	-1.2339	-0.44354	-0.41544	-0.31567	-0.2768	-0.24176	0.16094	0.65841	-0.009287	-0.049987	0.33919	-0.30676	-0.078196	-0.47037	-0.066974	0.52465	0.87089	-0.069611	-1.086	-1.2355	-0.52887	-0.77731	-0.22792
1.2431	1.1752	0.41349	-1.1764	-1.5514	-0.71106	-0.11128	-0.71655	-0.96264	-1.1214	-1.5072	1.2044	0.80099	1.0693	1.6843	0.99445	1.4761	-0.45011	-0.56841	-0.24515	1.0085	-0.30875	0.82425	1.3608	-2.3104	-1.5394	-0.16766	-1.0931	-0.052696	-0.25608	0.0059577	0.55588	0.47173	0.65568	-0.38548	-0.23954	-0.51745	0.57618	0.83322	0.2854	0.16564	-0.96775	0.22203	-0.013876	0.093757	-0.4904	0.2214	-0.22752	-0.56449	-0.28676
0.89082	0.40169	-1.0852	-0.098954	1.8005	-0.63994	1.3909	0.13056	-2.0687	-1.2427	-0.64114	0.5751	1.2655	0.38526	0.58414	0.83955	0.026691	-1.1053	-0.58141	0.29422	-1.0114	-1.2459	-0.78427	-1.181	-0.32646	-0.041651	-1.1139	-0.82935	0.66386	0.7717	1.6102	0.39137	0.58129	-0.076283	1.3066	1.1811	1.2885	0.74065	0.18668	0.20526	1.4512	0.79449	-0.1432	-1.1831	-1.3275	-1.3701	-0.28754	-0.35664	-0.1854	-1.0298
0.5483	1.456	-0.66156	-1.4929	-0.73502	1.2005	0.44203	-1.2236	0.10147	0.80761	0.3254	0.62399	0.083653	0.58215	-0.36802	0.033318	1.0319	-0.69767	-2.0969	-1.969	-0.28693	0.5571	0.87689	0.68895	1.1332	-0.61957	-0.021361	0.62054	-0.6497	-0.58864	0.22091	0.66878	-0.49486	0.0091321	-0.994	0.70642	-0.86232	0.74781	-0.68044	-2.8617	-0.49087	1.0336	2.0008	0.79508	0.76712	1.2758	1.2267	-0.24929	-0.27173	-0.68414
-0.50689	0.23488	-0.17083	0.43921	-0.23431	0.36285	0.25334	0.53613	-0.23638	-1.1308	0.14284	0.4296	-1.0833	0.36896	-0.56487	-0.47987	-1.0288	-0.053502	-0.62257	0.82339	-0.24192	0.074524	1.0776	0.74216	0.56558	-0.43407	2.2167	-0.052225	-0.097284	0.47825	0.78228	-0.4732	-1.1502	-0.7359	-1.2511	0.26732	0.79583	0.14281	0.19201	0.94646	1.6485	1.5319	0.33565	0.8942	0.17203	-1.4723	-1.2492	-1.8618	-2.7412	-2.348
-0.014313	-0.21049	-0.3247	0.17759	-0.024242	-0.53246	-0.83708	-0.058884	-0.39375	-0.23178	-0.023359	0.97946	0.82411	0.80375	0.66441	-1.0906	-1.1903	-0.094054	0.39199	0.97769	0.20307	0.81252	1.5224	1.6709	-0.63614	-1.4203	-0.27681	-2.0824	-1.6047	-0.7941	0.61113	-1.0597	0.2303	-0.39474	1.0936	2.4169	2.0887	0.72921	0.94555	0.18902	-1.3761	-0.27552	-0.058581	-0.42261	0.1322	-0.0097169	-1.3077	-0.30483	-1.0114	-2.3444
-0.81704	1.4158	-0.81686	0.24611	-0.47707	-0.95294	-0.77539	0.32316	1.3285	0.99062	-0.080523	0.50676	-0.51458	0.69182	-0.47054	0.066097	0.17997	-0.2517	-0.12622	-0.9565	0.2881	-0.38384	2.0541	1.724	-1.051	-2.8175	-1.0662	0.050431	0.2496	1.2449	-0.2325	-0.65652	-0.17593	0.2453	-0.50949	0.32947	-0.13344	1.4736	0.36319	0.051419	-1.4869	2.1019	1.5034	-0.72923	-0.63433	0.049659	-2.2664	0.33183	0.83528	-0.16278
1.1224	0.57176	-1.0031	-1.2526	-1.9545	-1.17	0.35255	0.040539	-0.38865	0.47567	0.71709	0.30875	0.67382	0.95675	1.0729	0.58942	0.55504	1.4747	1.4496	0.3278	0.40841	0.71883	1.3661	0.03954	-1.2745	-2.2818	-2.1943	-1.2096	-2.2557	-2.3034	-1.2578	-0.83253	-1.0983	0.014753	1.3468	1.1352	0.09448	0.26827	0.28893	1.1214	3.098	1.3938	-0.59376	0.56117	0.38084	1.0572	0.94209	-0.59916	0.030222	0.35376
-0.1868	0.93859	0.42531	-0.41703	-0.72959	-0.20547	-0.57801	-0.83867	0.019766	0.70174	0.88319	1.9645	0.9984	0.35985	-0.16227	-0.28829	-0.8529	-2.4444	1.13	-0.86681	-2.4215	-1.3395	1.3667	1.4261	2.1425	0.13575	-1.2405	-1.0775	-0.19141	0.3154	-0.10889	0.040592	0.80732	0.9152	-0.18895	-1.3838	-0.071772	0.83185	0.18541	0.17045	-1.3317	0.40132	1.0219	0.5142	1.0918	0.68871	-1.2269	-0.58813	0.13982	-0.45158
-0.18921	0.093966	-0.0011444	0.22551	0.28646	0.093675	0.87696	-1.5461	-2.2964	-0.15302	-0.42859	1.0336	0.84995	0.84219	1.0479	-0.055847	-0.14648	0.58678	0.53493	0.8356	-0.33875	0.057392	-0.97459	-1.0689	-0.44853	-1.053	0.20493	0.52532	-0.35023	-0.3195	-0.22225	0.30882	-0.97445	0.66766	0.32379	0.34916	0.3064	0.34158	0.37706	0.79384	1.052	0.17695	-0.49152	-0.34998	-0.31873	-1.4372	-0.27685	-0.096813	-0.4454	-0.43207
0.29972	0.48784	0.54679	-1.526	-0.15911	1.1087	1.4294	0.60989	-1.2792	-1.4648	-0.61307	1.4754	0.89539	-0.18221	-0.63261	-0.39061	0.17905	-0.40114	-1.2894	0.8231	-1.3353	0.24538	1.1814	0.60232	-0.2953	0.81632	-0.22689	-1.3451	-1.7142	-1.1977	-1.1746	0.0028916	2.291	0.48861	-1.208	1.0196	1.2587	0.28875	0.97147	1.0167	0.09626	-0.30822	0.8021	-0.022967	-1.0811	0.56331	0.24298	0.40064	0.073314	-0.45981
-0.71115	-0.49433	0.47894	-0.71656	-0.74225	1.6481	1.1261	-0.087181	0.61687	-0.26588	-1.7522	0.41476	-0.48047	-0.8209	-0.51786	0.35365	-0.021261	2.13	1.1496	-0.11424	0.059385	0.86205	1.266	-1.3086	-1.4764	-1.2287	0.56355	1.185	-2.3617	-0.50633	0.54059	0.57574	0.801	1.7181	1.0229	-0.24854	-1.0509	-1.1234	-1.8978	-1.8746	0.17282	1.856	-0.053482	-0.51185	0.32579	0.46701	1.0635	1.5352	1.1055	-1.6517
-0.83294	0.03585	0.64843	0.47762	-0.43938	0.39029	-0.50763	-0.20077	0.016559	-0.69435	-1.8343	-0.86767	0.085983	1.5756	0.94586	0.78737	-0.0005111	0.49587	0.12969	0.60359	0.43875	0.99552	1.0749	0.054905	-1.2939	-1.0793	0.25221	-0.51597	-0.93253	-1.4906	-1.4495	-0.31987	0.80757	0.85071	0.57606	0.41411	0.62926	0.32066	0.42965	0.76494	0.61506	0.76695	1.648	1.074	-0.72922	-1.091	-1.8976	-2.0172	-2.1884	-1.0375
-0.039125	0.35466	-0.74368	-0.65453	1.128	1.3442	-0.55157	-1.301	-0.44633	-0.051207	-0.88904	1.7662	1.3794	0.57087	-0.56606	-0.88791	-0.52867	0.98534	0.11011	-0.36345	-0.84693	0.13418	-0.44335	0.27652	0.67942	1.1996	-0.45601	-1.4892	-0.85375	-0.36376	-0.89752	0.56416	0.12194	-0.14955	0.57794	0.87204	-0.11542	-1.4487	1.0074	0.36875	0.83402	2.298	1.4477	0.55715	0.20909	-0.65714	-1.0989	-1.0462	-0.48907	-1.9497
-0.81191	-0.075489	-0.40099	-1.1487	0.10331	0.5085	0.061797	-0.15939	-1.1056	-1.4702	-1.3886	0.64076	2.6482	1.8085	1.8636	0.50047	-0.043618	0.34919	1.4373	0.74385	0.79963	0.53605	-0.5877	-0.65615	-0.84141	-0.70557	-0.41095	-1.6939	-2.3286	-1.0981	-0.1865	-1.1505	0.18318	-0.8912	0.46065	1.9376	1.4137	0.61258	0.81951	0.35551	0.56281	0.15821	-0.17798	0.43676	0.97392	0.1929	-0.41127	-0.8106	-1.207	-1.8892
-0.43824	-1.2944	-0.85752	-1.7026	0.99185	0.50486	-0.10155	-0.082078	-0.081435	-0.060204	-1.2081	0.74737	1.8957	0.69711	2.7413	0.14665	0.7898	0.15488	0.022722	0.18226	1.0211	-0.30131	0.77725	-0.5951	0.93615	-0.94486	0.10211	-1.9534	-0.63391	-1.3241	-1.8106	-0.89485	-0.51866	0.46681	0.12975	0.50055	0.16824	0.50096	-1.0807	-1.6458	-1.2809	-1.3225	-0.5366	2.3893	0.81545	2.1817	1.7177	1.5445	0.9625	1.7128
-0.43096	1.1729	1.8759	1.7374	0.22163	-0.8154	-1.0521	-1.7924	-1.1872	-1.5696	-1.2975	-0.51807	0.76168	0.1775	0.29707	1.4662	0.10981	-0.16394	1.0537	-0.1764	-0.2479	0.71285	-0.23565	-0.0013653	-0.67783	-0.23607	-0.46441	-0.6766	1.051	1.4637	-0.54115	-0.71285	0.87407	0.45178	0.59128	-0.22896	-0.16513	-1.132	-1.0041	0.99874	0.27966	1.5058	1.2721	0.80828	0.29886	-0.7414	-0.97886	-0.67698	-0.61528	-0.61103
1.1607	0.88812	-0.39571	-0.58913	-0.22464	0.17293	-0.44055	0.041124	-0.48717	-0.47789	-0.90346	-0.46145	1.1906	-0.030996	-0.54716	0.33052	0.62978	-0.68957	-0.61693	0.44315	1.2678	0.91281	0.71668	0.17975	-0.56645	-0.099852	-1.0282	0.11565	-0.18328	-0.12769	0.54735	-0.80299	-0.78587	0.79374	0.10426	-0.065469	0.091321	-0.66973	0.077602	0.29129	-0.30246	-0.30037	0.55297	1.1611	0.57547	0.073961	-0.73611	-0.6905	0.19893	1.3552
3.7061	2.0529	-1.2008	-3.1387	-1.0273	-1.166	-0.66787	-1.443	0.10726	-0.29954	0.3028	1.598	0.74262	3.1574	-2.5295	0.20098	-0.21532	0.085976	-0.49809	-0.27776	1.3936	0.57877	-0.14589	0.13	0.1955	-0.64369	-0.022515	-0.17959	-0.6302	-0.58829	-0.83267	0.074516	-0.59468	0.44555	-0.43744	0.046568	-0.82433	0.45948	1.5798	0.49348	-0.073964	0.44126	0.81428	-0.38618	0.68781	0.18205	-0.57861	-0.78835	-0.36661	-0.25852
0.11438	0.67113	0.75045	-1.072	1.0933	-0.5755	0.1613	-0.48475	-0.59117	0.019637	-3.1397	-1.5438	0.18916	0.2144	0.17504	2.6357	0.93634	0.23978	0.30702	0.40469	0.25851	0.61817	1.4867	0.24411	-0.032952	0.15591	-0.7342	-1.2833	-1.4782	-0.07125	-0.29627	-0.65633	-0.22016	-0.10339	0.21996	0.13718	0.076668	0.32808	0.54317	0.35359	0.17529	0.98111	0.50804	-0.21393	-1.1604	-1.5314	0.031158	2.8929	0.55162	-1.0981
0.80291	1.9608	2.3107	-0.53079	-3.1924	-1.4728	-0.47009	-0.19693	-0.33807	0.3282	-0.8101	0.47764	0.60981	1.2511	1.2594	0.0035916	-0.29919	0.013711	-0.63337	-0.95873	-1.2582	-1.0063	-0.57047	0.67671	0.2117	-0.094781	-0.31001	0.38349	0.57474	-0.40879	-0.1544	0.40281	0.18648	0.46741	0.97162	1.2335	0.84577	1.1855	1.0021	1.4392	0.81498	0.063515	-1.5781	-0.071254	-2.2382	-3.3071	-2.2708	-2.5101	-1.4191	-0.43281
0.10334	1.013	-1.0288	-1.3281	-0.64828	0.039134	-1.7378	-1.3134	-0.7409	-1.0552	0.19468	2.0106	1.4719	1.7277	1.8009	1.7857	0.86855	0.51211	-1.4807	-1.9347	-0.58995	0.33703	1.7691	0.20713	-0.082248	0.22748	0.029769	-0.72123	-0.81649	0.6368	-0.8097	0.17816	0.86532	-1.1005	-0.12784	-0.98111	-0.87411	0.93298	1.0207	1.0489	-0.3185	-0.43181	0.76596	-0.74325	-1.2906	-0.19612	-2.2037	-0.6021	0.43541	0.37784
-1.5652	0.24218	0.56353	-0.67654	-0.84789	-0.97659	-0.17603	0.4621	-1.9796	-2.2877	-0.28892	1.3361	0.94109	1.6459	2.1586	1.3719	0.42068	0.59216	0.44619	0.070545	-0.027171	1.2775	1.3175	0.98743	-0.58184	-0.02984	-0.61942	-0.11906	-0.8149	-0.92993	-0.3974	0.16683	0.020274	-0.35522	-1.6171	-0.33596	-0.77457	-0.5997	0.49963	0.0096713	-0.30803	0.94358	-0.57545	-0.1985	-0.027537	-0.14789	-0.39188	-0.21506	-1.3843	-1.5704
-0.78986	0.76003	1.4599	-0.12155	-1.1349	-1.0711	-0.25616	-0.80002	-0.68294	0.34519	0.55211	0.9969	0.68409	0.85969	0.10995	-1.3495	1.276	0.73761	-0.75038	-0.60628	-0.79545	1.1081	1.6747	-0.66094	-1.6579	0.15202	1.1549	2.1211	-1.7128	-0.79704	-0.29625	-0.84304	-0.97315	-0.96768	-1.3642	-0.21709	-0.12312	1.1799	1.3053	0.87342	1.5645	0.96649	0.85355	-0.057903	-1.6043	-0.73334	1.2198	-0.11703	-2.2181	0.038197
[truncated: 60 more columns]
