# Supplementary material for: Neuronal correlates of cognitive function in patients with childhood cerebellar tumor lesions
Source: PLoS One. 2017 Jul 10;12(7):e0180200. doi: 10.1371/journal.pone.0180200 (PMC5503240; doi:10.1371/journal.pone.0180200)
Supplement: S7 Dataset — (ZIP) [file pone.0180200.s014.zip › AL_tc_C16.csv]

-0.80778	0.47612	-0.37922	0.07401	0.49987	0.40888	1.4629	1.0808	-0.90024	-0.47604	-0.074901	2.2695	-0.59169	0.67347	-0.049823	-1.2129	-2.3141	-2.1852	-1.9428	0.042085	-0.07689	0.84394	1.2746	2.2529	0.40707	-1.301	-0.17286	-1.2706	-0.4367	0.59263	1.4752	0.59226	0.61544	0.91108	-0.31492	-0.56543	-1.4777	0.0208	1.1786	0.063036	-0.79577	-0.20694	-0.18387	0.40375	1.2474	1.0284	0.041838	0.080334	0.34507	-0.8053
0.90446	-0.15769	0.25897	0.15103	-0.14417	0.52117	0.33448	-1.1215	-1.5242	-0.27823	1.2046	1.0402	-1.1405	-0.7794	0.29964	0.10916	-0.73759	-0.17709	-0.28241	-0.74118	0.53162	1.3025	0.81988	-0.63085	-1.3586	0.087074	0.38262	-0.47306	0.79392	1.8765	0.82837	0.68511	0.5459	-0.24472	-1.2094	-1.1151	-0.57855	-0.7742	0.18835	-1.4576	-0.12997	0.094294	2.2769	0.51725	-0.6501	1.8922	0.66519	-1.2989	1.1574	0.89767
0.69627	0.62807	0.1511	0.27735	0.8228	0.17085	-0.067852	-0.84153	-1.1449	-0.7403	-1.7013	0.026869	0.04446	-0.36749	-0.052388	0.011181	-0.29443	-0.41547	-0.99799	-0.37231	0.56869	-0.1918	1.3349	1.0735	2.1249	3.1122	2.1089	0.07048	-0.43626	-0.6813	-1.2076	-1.0819	-0.51949	1.6951	0.019459	-1.7505	-1.7209	-1.2601	-1.2986	-0.98637	-0.8997	-0.94901	-0.56284	-0.68827	0.0015704	1.3182	1.2376	1.7534	3.0661	2.5765
-0.48601	0.50618	-0.078444	-0.44979	-0.74329	-0.34925	0.28963	0.43531	0.40395	-0.15097	-0.45661	1.077	0.91762	0.17299	-0.7062	0.2795	0.17241	-0.77839	-1.6958	-2.1903	-1.518	-0.70815	1.4011	2.1444	1.5331	2.4371	3.1343	1.7728	0.44039	-1.2551	-0.29064	-0.82329	-0.24251	0.1633	-0.98512	-1.4215	-1.666	-1.9517	-1.1642	-1.0104	-0.49082	-0.76554	0.025165	0.2478	1.1738	1.5287	0.3067	-0.61246	-0.17521	0.20882
-0.025108	-0.041916	0.31793	-1.0982	-0.60796	-0.025529	-0.016348	0.17995	1.2281	1.7677	0.38846	0.52129	0.90777	0.59703	-0.20399	-0.59247	-0.97642	-1.5423	-2.4342	-1.4686	-0.84969	-0.093024	0.50281	1.4014	0.83838	0.97812	1.1317	-0.016155	-0.025209	0.29329	0.89921	0.19531	-0.56926	0.079207	-0.033332	-0.22961	-0.77415	-1.0822	-1.5939	-1.3949	-1.0289	-0.33531	1.2515	1.0071	0.87381	1.4949	2.05	1.5752	0.14345	-0.058912
0.55785	1.6507	0.77004	0.013711	0.48301	-0.23449	-0.080932	-0.33214	0.40271	-0.31256	-1.453	0.40522	-0.038245	-1.1834	-2.8476	-0.22779	-1.7036	-0.61611	0.010803	-1.4853	-0.23275	0.40618	1.0951	2.8216	2.0128	-0.3634	1.3045	1.3343	-0.33037	-0.64242	-0.14395	1.4366	2.5098	1.0181	-0.15603	-0.31256	-1.0105	-1.2146	-1.9908	-2.0225	-1.2258	-0.98716	1.649	1.0771	-0.50664	-1.7056	-0.84402	-0.16811	0.57995	0.93078
2.1512	3.3728	1.4085	-0.12144	-3.5115	-4.4068	-1.4855	-0.19103	-0.60547	-0.48052	-0.32406	0.26701	0.83753	0.44468	0.47804	0.80501	0.76793	0.40596	-0.40586	-0.246	-0.40399	1.3649	1.6421	0.43814	-1.3665	-0.54559	0.17952	0.71853	0.6459	0.84242	0.92504	0.48522	-0.8169	-0.8468	-0.94944	-1.2153	-0.74256	-1.109	-1.0152	-0.82477	-0.60513	0.39239	1.5538	1.2204	-0.33929	0.3183	0.71415	0.24299	1.0755	1.3485
-1.4817	0.45182	1.2504	0.060553	0.47597	2.4068	-1.4192	-0.5245	0.85224	-0.056281	0.28758	1.0483	0.21704	-0.68736	-0.63997	-1.1005	-0.77666	-0.54136	-0.9868	-1.4342	-1.5682	-0.11181	0.083426	-0.92087	1.4116	2.0389	1.3919	1.9196	0.41249	0.35021	0.10652	-0.065109	0.21398	-2.0775	-1.1834	0.030745	-0.78915	0.0244	-1.6318	0.29135	1.1017	1.1862	0.4506	-0.047858	-0.38632	2.7897	0.052328	-1.3733	0.68255	0.54213
-0.10196	0.43786	-0.0027354	0.49187	1.0369	0.15714	-0.06488	-0.30883	-2.6477	0.15158	-1.2133	-0.078928	0.21164	-0.40993	-0.73762	-0.39656	1.0537	0.42197	0.21942	-0.26611	0.13696	0.80176	-0.0775	-0.31947	0.68925	1.1861	1.7832	0.16359	-0.14692	1.153	-0.70964	-0.66924	-0.36822	1.1256	1.1548	-0.89747	-0.95795	-1.8955	-1.4086	-0.98934	-1.5394	-0.0045234	0.70342	1.001	1.6011	1.0219	1.7325	0.36966	-0.39245	-0.26967
0.86313	1.3032	-0.072441	-0.4566	0.78217	0.59876	-1.0242	-0.80014	-0.74845	-0.72597	-1.3845	1.3377	1.0402	-0.39384	-0.089991	-1.5062	-0.35141	1.2942	0.11617	-0.49074	-2.008	-0.36326	0.41001	1.5164	1.317	0.6968	-0.054278	-0.16268	1.405	0.89329	0.00072378	-0.95449	0.0024051	-1.4758	-0.92113	-0.99612	-0.020407	-0.30081	-1.147	0.4892	0.22853	1.0249	1.2107	-0.36069	0.57033	2.015	-1.1365	-0.79352	0.0032211	-0.19536
-0.11049	1.6275	-0.98449	1.3219	1.0076	-1.8323	-0.89944	0.25468	0.59694	0.18802	-0.45688	1.139	0.74135	-0.38246	-0.98014	-1.5927	-1.0606	-1.266	0.49864	0.24742	-0.012333	-0.21299	1.4133	1.9314	1.9211	-0.77366	-2.9915	-0.21423	0.36641	0.7589	-0.15747	-0.058891	0.13273	1.1907	1.0315	-1.3742	-0.75283	-0.27209	-1.0204	-0.92405	-1.0879	0.3053	1.0256	0.39614	-0.72455	2.4226	0.21356	-0.88384	0.77422	0.70636
-0.21605	0.91565	-1.0114	-0.67783	-0.24717	0.27378	0.93139	1.1954	0.87265	-0.38054	-0.6703	0.49658	-0.48859	0.20426	-0.30333	-2.079	-1.3917	0.50918	-0.064517	-0.16283	-0.83231	2.642	2.7052	0.01489	0.15127	-1.0015	-0.33396	-0.3403	0.37633	0.06229	-1.5903	-0.28127	-0.49548	0.032851	1.355	-1.1579	-1.1037	-0.92249	0.1782	1.4552	2.6338	1.7366	-0.066634	0.60587	-0.82593	-0.36728	-0.71594	-0.25224	0.44313	-0.91268
0.168	0.1307	0.37923	-0.36446	-0.70442	-0.023953	-0.3889	-0.023012	1.2119	1.2208	0.2188	0.62199	0.44971	-0.51209	-1.872	-1.4007	0.057179	-0.97176	1.1189	0.1487	-1.1391	-1.438	-0.3617	-0.39899	1.6045	0.7504	0.90179	0.27136	-0.078376	0.01966	-0.17973	0.24259	0.80702	1.8028	0.36677	-0.35348	0.30079	0.1211	-0.69367	-0.63302	-1.5702	-0.92052	1.0304	0.26503	0.88825	1.121	1.385	-1.2258	-1.0969	-0.47031
0.63336	2.0858	1.8358	-0.83587	-0.61489	-0.37501	-0.4509	-0.9073	-0.86924	0.71112	-0.23554	0.67537	0.17362	-0.8389	-0.38466	-0.29247	0.11385	-0.46971	-1.3328	-0.49185	-1.3051	-0.72222	0.6209	1.3409	1.1196	-0.83743	0.49007	1.9447	1.1424	0.35695	0.55113	0.90659	-1.0646	-0.48941	0.29579	-1.0577	-1.5845	-2.255	-1.2844	-0.014779	0.11312	0.68609	0.80451	0.37995	1.3791	-0.0036819	-0.01162	-1.0642	0.33341	1.6836
-0.85229	1.0799	0.29435	-0.5204	-0.42633	-0.46913	0.24815	0.64245	0.022399	0.85778	0.58472	1.4598	0.66888	-0.79179	-0.97662	-1.4817	-1.2545	0.86567	-0.54967	1.0061	0.39185	-1.422	-0.43449	-1.2147	-1.8733	0.61879	1.0202	0.45837	1.4903	1.8379	0.21989	1.0945	0.90316	-1.0602	-0.96924	0.74045	-0.39004	-1.2199	-1.0844	-0.54342	-0.15561	-0.014016	-0.99561	-0.69372	0.29971	1.0318	1.0311	2.0996	0.71502	-1.3568
1.5919	1.5158	0.88319	-0.58409	-1.6651	0.24042	0.73989	0.0017658	-0.59779	1.3114	0.64143	0.52877	-1.1572	-2.3879	-0.74728	1.1657	-1.5019	-1.8441	-1.9019	-2.1995	-1.4671	-0.77057	1.4246	1.9429	1.6422	1.0785	1.0918	2.2608	0.44448	0.38802	0.036959	0.81615	1.179	0.69807	-0.57599	-1.7412	-1.408	-0.4964	-0.48525	-0.12774	-0.33316	-0.48954	-0.50562	-0.15051	0.11424	0.51854	1.3808	1.7109	-0.38968	-1.8424
0.88391	0.93266	-0.39105	-0.67972	-1.5036	-1.1396	0.49863	1.3962	1.9311	0.21498	0.29302	1.0882	-0.65653	-1.1521	-1.1017	-1.3188	-1.1015	-0.87762	-1.2637	-0.031659	0.67223	0.44269	1.5857	2.002	0.53147	-0.43933	-0.8143	0.78853	0.61352	-0.16723	1.1761	1.05	-0.18831	-0.91161	-0.45365	-2.1972	-1.3628	-0.93998	-1.1294	-0.53003	-0.09237	0.22323	1.1285	1.9293	2.0598	1.4596	1.472	0.79425	-0.88358	-0.71115
-0.59355	1.5133	1.2069	-0.14477	0.47704	0.84485	-0.38794	-2.0804	-1.6679	0.35441	-1.1602	1.2404	-0.21434	0.10365	-0.95366	0.87587	0.41933	-1.3502	-0.85956	-0.30919	-1.0166	0.16264	0.71138	0.44288	0.78185	1.1896	0.56495	0.62556	0.72074	0.12553	0.20687	1.1312	-0.41004	-1.6669	-1.5123	0.734	2.252	1.7227	0.062761	-0.016145	-1.6435	-0.037228	0.52205	-0.83392	-0.74896	-1.2621	-2.996	-2.5259	0.13941	0.4377
0.76909	1.8291	0.70809	0.11288	-0.57035	-1.1437	0.16523	-0.11948	0.26404	-0.67305	-1.6926	0.31934	0.021582	-1.9541	-0.67609	-0.79408	-0.16688	-0.66661	0.49928	1.5656	0.59596	0.25328	1.0933	1.714	1.8325	1.5187	0.62527	1.2352	-2.4154	-1.7765	-1.1829	-0.47778	0.61581	-0.54466	-1.9082	-1.6478	-1.0183	-1.0727	0.23005	0.091536	0.10312	0.15508	1.2441	2.3394	1.3579	0.95563	0.69472	0.49756	-0.37149	-1.0826
-0.31546	-0.30646	0.7585	0.20932	0.3584	0.42149	1.7598	-0.40003	0.2192	0.42519	1.4017	-2.0992	1.5955	-1.1868	1.0408	-2.234	-1.648	-1.4976	-1.2512	-1.5101	-0.2973	0.053092	0.25901	-0.60721	1.2113	-0.13937	0.61009	0.069641	0.52403	0.0047966	0.53528	0.61066	1.0169	1.1814	0.37992	0.35393	1.0512	0.14621	1.5156	1.3352	1.3067	0.87664	0.52171	-1.874	-0.72457	-2.6489	-2.0733	-1.3641	-2.0509	-1.9937
1.4898	0.9018	0.52018	1.3053	0.92699	0.14953	-0.05928	-0.66241	-1.3677	-1.5033	-1.3349	-0.65863	-0.064657	-0.2997	-0.211	-0.0044582	0.58482	-0.69167	-0.82377	-1.0445	0.19504	-0.37493	0.065964	1.2923	-0.042833	-0.027262	1.1491	0.74825	0.785	1.0222	0.49144	-1.0688	-0.45513	0.83367	1.2623	-0.27431	-1.6281	-1.7722	-2.9343	-0.43772	-0.36962	0.62418	1.1346	2.469	1.2829	1.1097	0.19262	-1.2119	-0.61418	0.27241
0.15217	2.0856	0.21633	-0.3993	-1.5495	-0.38504	-0.31621	-0.2397	0.77836	0.70607	-0.8699	0.98235	0.29729	-0.54381	-0.23487	-0.33247	-1.5354	-1.4553	-0.58456	-1.4578	-0.54581	0.35643	1.4467	1.3941	1.3561	1.8401	0.46975	1.4252	0.44334	-0.36932	0.54176	-0.063994	-0.91717	-0.27846	-0.7223	-0.51045	-0.6159	-0.81507	-0.86784	-0.50892	-0.49951	0.48319	0.58273	-0.46252	-0.9784	-0.24306	0.80215	1.0502	1.1642	3.1004
2.6878	-0.34938	-0.63672	-0.30304	0.03024	-0.699	-0.93014	-0.92611	-1.2435	0.42434	0.30288	0.43597	0.75021	2.6075	-2.5783	-0.62679	-2.4719	-0.55435	-1.3621	0.59966	3.331	2.5438	0.12389	0.14802	0.44949	0.37792	0.31479	0.31164	0.17013	0.036787	0.0444	0.17789	-0.65313	-0.1968	-0.11963	-0.22047	-1.7943	-0.72747	-0.0037967	-0.019443	0.24492	0.15409	-2.3499	-1.1303	-0.71654	0.47041	0.54331	0.3743	0.49376	0.42525
-0.37302	-0.21482	1.1198	-0.66874	0.47964	1.0455	-0.80279	-0.90896	-0.85161	1.5116	-0.11465	-0.16833	-0.38405	-0.78519	-0.94064	2.7551	1.1086	-0.34278	-0.7841	-0.66895	-0.77051	-0.40257	0.49118	0.079542	-0.25734	-0.019909	0.0025293	-0.42765	1.1627	-0.15217	1.6364	-0.28143	-0.28454	-0.20645	-0.29346	-0.28943	-0.29774	-0.29557	-0.35079	-0.42041	-0.21861	1.4118	0.39755	0.25703	-0.48661	-0.69645	-0.24933	2.6977	2.4589	0.094127
3.4658	0.65354	0.6431	-2.1676	-3.5558	-1.9738	-0.93587	-0.072867	0.17616	0.78746	0.53153	1.6154	0.92025	0.72623	0.70055	0.11011	-1.2336	-1.0865	0.066841	-0.046514	0.060342	0.22677	0.76553	0.52658	0.16912	0.31721	0.099174	-0.74052	0.70675	0.14236	-0.44159	-0.082514	-0.85395	-0.50673	-0.6535	-0.45678	0.23124	-0.43544	-0.078304	0.91604	0.17443	2.3634	1.1165	0.91428	0.19264	-3.1503	-1.5903	-1.9349	-1.2592	0.1261
1.0013	1.8897	0.60879	0.44859	0.45459	-0.052621	-0.72222	-1.2109	-1.959	-2.4161	-0.38553	1.2234	1.082	-0.046793	-0.96526	-0.0046398	0.35574	-1.272	-1.3115	0.032097	-0.58625	0.31717	2.3567	1.0127	-0.39157	0.21411	0.72806	-1.2944	-1.1134	1.5793	1.3103	1.3532	1.2034	-0.3653	0.26189	-0.63153	0.32261	-0.41384	-2.1201	-0.55103	-0.4165	0.29946	1.1617	-0.49921	0.47008	-0.38197	-2.1706	0.56666	0.39246	0.23507
0.56388	-0.00024923	-0.54334	0.00011622	0.46183	0.44263	-0.79083	-1.0472	-1.2663	-2.3435	0.5325	1.1998	0.50421	0.32248	0.49348	0.00401	0.80437	0.69518	0.51961	0.70709	0.058416	-0.38215	0.9074	0.052962	-0.9189	-0.34464	0.39077	-0.18462	-0.14487	0.97644	0.32956	0.93157	0.21319	-0.4847	-1.8205	-1.2726	-1.0745	-0.73629	-0.076528	-0.086169	-0.14163	0.56045	0.28177	-0.71382	-0.0322	1.2979	0.84674	0.61103	-0.070488	0.61102
1.5935	0.58647	0.43839	0.76973	0.13186	0.10766	-1.2021	-0.3285	-0.070771	-0.44766	1.2741	1.2671	-0.18012	-1.6109	-0.53795	-1.036	-1.4991	-2.0247	0.83994	-0.68618	-1.9678	0.76395	1.6268	0.86687	0.13523	0.23771	1.1267	0.5316	-0.058285	0.14594	-0.88511	0.38054	-0.48179	-0.51362	0.48881	-0.18826	-0.6307	-0.50419	-1.5598	1.5429	1.8915	0.27781	0.14349	0.27601	-0.52202	1.0629	-0.1459	0.11475	0.62033	0.93914
[truncated: 60 more columns]
