# Supplementary material for: Neuronal correlates of cognitive function in patients with childhood cerebellar tumor lesions
Source: PLoS One. 2017 Jul 10;12(7):e0180200. doi: 10.1371/journal.pone.0180200 (PMC5503240; doi:10.1371/journal.pone.0180200)
Supplement: S7 Dataset — (ZIP) [file pone.0180200.s014.zip › AL_tc_C10.csv]

0.68118	1.0757	0.18856	1.4412	1.8061	-0.90385	-0.33439	-0.75089	-1.259	-2.2835	-1.6525	0.87792	-0.85279	0.41259	0.52139	-1.984	-1.6101	-0.11306	0.14785	1.1924	1.8653	2.1699	1.6401	1.181	0.23607	-1.6693	-2.4337	-0.30263	0.28297	0.48243	0.72616	0.61221	1.0501	0.17595	0.41149	-1.0556	-0.84373	-0.17251	-0.53939	-0.21931	-0.95099	-0.51486	-0.5547	-0.043087	-0.69774	-0.37227	-0.15479	0.17671	1.5948	1.1762
0.98847	0.95658	0.92345	-0.47252	-2.0211	-0.018972	-0.17091	0.50597	-1.2778	-0.42575	0.12415	0.42725	-0.21681	-0.073395	-0.5561	1.5403	-1.3105	-0.90785	0.82616	-0.060953	0.65963	1.7775	0.61628	-0.50168	-1.1805	-0.12033	-0.16577	-1.508	0.79351	-0.25126	1.6146	0.99261	0.30905	-0.89578	-1.9213	-0.0038197	0.18651	0.9995	-0.10643	-0.064759	-0.31694	0.011399	2.4989	-1.0115	-1.4018	1.7643	0.28179	-0.69406	0.63444	0.25823
0.9423	1.3721	0.45563	-0.16775	-0.74664	-0.090954	-0.24541	-0.3924	0.41295	0.53809	0.78709	0.14355	-0.68422	-1.0584	-0.49539	-0.88043	-1.2385	-1.1936	-1.3963	-0.78754	-0.93157	-0.96548	-0.26954	2.0754	1.0369	2.1607	2.0243	1.3561	0.21911	1.8597	-0.39316	-0.59084	-1.0046	2.091	-0.23526	-1.0603	-1.3486	-0.33193	0.2665	-0.18404	-0.37539	0.087657	-0.041861	0.16256	0.51387	0.67642	0.78291	-2.0774	-2.3777	-0.4759
-0.67833	0.8283	1.1889	1.7603	1.4151	0.25777	0.56623	-0.52546	-1.2718	-1.139	-0.57307	0.49253	-0.048821	-1.9496	-1.9199	-0.46559	0.3702	-1.1108	-1.5272	-1.998	-1.0651	-0.39941	1.6792	2.2166	1.7114	2.3826	2.2367	1.1538	0.058584	-1.7783	0.35803	0.81883	0.48127	0.23142	-0.39012	-0.21483	-0.64963	-0.46528	-0.79876	-0.79461	-1.0089	-1.0545	-1.0116	-0.099826	0.53365	0.98752	0.84524	-1.1021	-0.17094	0.30122
0.054778	0.50273	0.50176	0.18442	0.54754	0.57855	0.094033	0.014596	0.10629	0.10243	-0.33364	-0.22077	-0.17871	-0.52918	-0.76736	-1.1078	-1.1618	-1.2706	-1.1852	-0.52581	0.33955	0.6631	1.1471	0.91367	0.82144	0.95842	0.75624	-0.039188	-0.16403	-0.1369	0.0055963	0.031539	-0.53171	-0.16281	-0.049504	0.24267	0.14458	-0.059576	-0.88871	0.055884	-0.70389	0.22538	1.5091	0.9622	-0.030391	0.23201	0.81263	0.89379	0.10868	-0.20025
2.3856	2.0605	0.1959	-1.5205	-1.4306	-0.79246	-0.11183	0.45387	-0.81688	-1.2241	-1.2154	0.38019	-0.23934	-0.14425	0.014729	-0.30406	0.40057	0.19378	-0.40385	-0.75715	-0.14946	0.27692	2.0506	3.4173	-0.58164	-2.1293	-0.50564	-0.43248	0.40772	0.36834	0.65009	1.2412	1.7734	0.4049	0.39556	-0.75532	-1.4624	-0.84719	-1.5069	-0.5108	0.50646	-0.45553	0.29905	-0.19655	-0.99645	-1.0293	0.40635	1.6583	0.40729	0.49861
0.87374	0.44989	-0.38072	-1.3081	-1.3024	0.17578	-1.1064	0.19185	0.86129	0.3383	0.38301	0.49464	-0.0098471	-0.49571	-1.0704	-1.0585	0.00011764	0.94626	0.67332	0.73968	0.98721	1.6287	0.96904	0.77176	0.20618	-0.30324	-0.46228	0.16609	-0.55121	-1.3457	-0.47476	-0.34748	-0.82709	-0.5804	-0.58496	-0.70206	-0.43981	0.6706	0.65106	1.0241	-0.40483	1.1749	-0.32422	0.68986	-0.76742	-0.8147	-0.99163	-0.54187	0.10641	0.64756
0.689	1.5387	0.18944	-1.0869	0.57164	1.6713	-1.1186	-1.37	-0.13598	1.1706	-0.10487	0.13362	-0.64305	-0.048189	-2.4872	-0.30654	-0.64432	0.33005	-1.354	-0.87762	0.0088968	1.1238	0.52361	0.53547	1.101	-0.623	0.25188	1.8216	1.5579	-0.15159	0.47422	-0.6374	-0.0624	-1.54	-0.77145	0.34029	-0.65746	0.77512	-0.96887	-1.411	1.085	1.0679	0.018821	0.20663	-0.55769	2.2107	1.6775	-1.6318	-1.0237	0.028094
-0.83987	-0.017549	-0.10462	0.57801	-0.52503	0.18178	-0.65173	0.31201	-0.074513	0.55732	-0.45125	0.76779	1.4187	0.72397	-0.33993	-0.98016	-0.09156	-1.4286	-1.3059	0.2909	0.71547	-0.93687	-0.56843	-0.33045	-0.60123	-0.12053	3.7232	0.026838	-0.19528	0.67425	1.4269	2.2515	-0.86955	-1.271	-1.2177	0.48393	0.047674	-0.076802	-0.4483	1.044	1.4926	0.76216	-0.52662	-0.97959	-0.74297	-0.18646	-0.7444	-0.86736	-1.5915	-1.3736
-0.024358	0.86914	-0.21382	0.37522	-0.13329	-1.0676	-1.2748	-0.99269	-0.63125	-0.61451	0.29943	1.7283	0.96695	-0.1214	0.12778	-0.83417	-0.38506	0.71576	0.77461	0.22187	-0.62654	0.8718	0.57678	1.5213	0.70095	-0.42382	1.5311	-0.26315	0.39024	-0.45498	-1.5006	-2.799	-1.3703	-0.515	-0.35674	1.4387	0.63454	0.25505	-0.022982	0.84944	-0.1105	0.20786	-0.052308	-0.18361	0.58373	0.46565	-0.60868	1.0467	-0.13109	-0.92308
-0.86737	1.1999	-0.53834	0.17019	0.28931	0.93941	-1.1426	-0.69915	0.79955	1.8182	-0.84372	0.13835	-0.20569	0.8937	-0.74679	-0.87524	0.15079	-0.21945	0.63498	-1.8375	0.083151	-0.31438	1.7487	2.487	0.22092	-2.1499	-2.6182	-0.64604	1.4644	0.34196	-0.18155	-0.67303	-0.62457	0.04919	0.29218	0.1081	-1.2416	0.035682	-0.41684	0.012943	-0.22261	2.6246	2.0373	-0.27323	0.59821	0.71688	-1.6346	1.2573	1.864	-0.46899
1.2315	1.1161	-0.92668	-1.1582	-1.062	-0.82991	0.13608	0.21831	0.10179	-0.162	-0.60962	-0.19082	-0.054872	0.53147	-1.1481	-0.50114	-0.26846	0.79473	1.2003	1.6397	1.4746	1.9491	2.1501	0.2183	-0.70361	-0.74444	-1.4837	-0.64977	-0.24458	-1.126	-0.79486	-0.38731	-1.8764	0.026394	0.91851	0.17742	0.39119	1.0626	-0.48914	-0.63853	0.19628	0.21429	-1.7201	-1.2555	0.25019	0.85803	0.64584	0.50146	0.29272	0.85752
-0.021016	0.25206	0.094701	-0.33406	-1.3098	-0.45708	-0.9707	-1.2104	0.12915	1.381	0.56478	0.56789	0.47514	0.67415	0.88237	0.069896	-0.04163	-1.0006	1.3408	0.732	-0.25956	0.5627	0.65091	0.63675	1.5212	-0.6861	-1.3087	-1.4643	-1.7308	-0.952	-0.53388	-0.94388	0.21701	0.67592	-0.67715	-1.5365	-0.24346	0.53446	0.20303	0.95198	0.67138	1.5608	2.3492	1.1858	0.0080131	0.1692	-0.48157	-0.85199	-0.70397	-0.51222
-0.15753	0.12351	-0.049787	-0.55699	0.074594	0.48009	1.0334	-0.62287	0.10591	-0.31232	-0.88968	-0.16459	-0.31865	-0.0086605	0.40487	-0.62564	0.31049	0.24438	-0.32315	0.6224	-0.0031457	1.1602	-0.062913	-0.15943	1.5016	-0.60772	0.33629	0.018762	-0.66062	-1.0165	1.1695	0.66683	-1.0593	-0.048285	-1.2149	-1.0044	-0.39614	-0.36825	0.65293	-1.1374	-0.59491	1.1678	1.4754	1.0059	0.75248	1.0754	0.85612	0.74566	-0.80619	-1.125
0.442	1.0326	0.21996	-2.1185	-1.3697	0.46863	1.153	0.32128	-0.24046	0.34974	1.1205	2.3432	0.062445	-1.7078	-1.5706	-0.36613	-0.68909	-0.51279	-0.67997	1.7846	-0.69994	-0.48473	0.50645	0.48889	-0.36513	0.35218	1.4344	0.47019	-1.1886	-0.8091	-0.061645	0.10902	1.0007	-0.85968	-2.3571	2.0381	1.103	-0.86467	-0.72416	-0.20467	-0.90815	0.039824	0.59643	0.3727	-0.031303	1.2769	0.28953	1.518	0.0088119	0.25304
-1.5423	0.48681	0.72934	-0.60882	-0.23662	1.3154	0.58913	0.40901	0.56712	0.33075	-1.0794	-0.14435	-1.4065	-0.75626	0.80497	1.4288	0.21058	1.2037	0.46688	-1.1835	-0.66243	0.44367	0.34906	-1.1031	-1.43	-1.2324	0.57777	0.30803	-1.8794	-0.30077	-0.54678	0.87643	1.1539	0.83082	1.3001	-0.28726	0.084392	0.14	0.13985	0.3993	1.22	0.37533	-1.6567	-0.99496	0.32353	2.3031	0.811	-0.82623	-0.48214	-1.2138
-1.5715	1.0626	1.4056	0.97187	0.93188	0.07227	0.0077384	-1.3994	-1.2922	-0.99121	-1.3952	0.75909	-0.16289	0.75852	-0.22418	-0.0088694	-0.93678	0.73669	0.35039	1.4691	1.0074	1.6507	-0.22696	-0.90043	-0.28242	-0.99574	-0.37289	-0.34427	-1.7635	-0.97832	0.14377	-0.12054	1.1713	-0.56027	-0.62312	-0.14873	0.25289	0.59979	0.72614	1.6681	1.209	2.389	1.8938	0.041675	-1.653	-0.9287	-1.1551	-1.1036	-2.1613	-0.97231
1.0722	1.1849	-0.61726	-1.0058	1.4895	1.7201	1.5911	0.63708	-0.636	-1.9861	-2.2953	-0.72736	-1.4479	-1.2971	-1.3943	-0.74949	-0.38567	-0.27863	0.26368	0.95688	1.0912	1.789	0.27447	-0.083398	0.72661	1.5915	0.42817	-0.98482	-0.49075	0.45287	1.7663	2.1147	-1.7021	-2.5485	-0.72933	0.86534	1.6518	-1.007	-0.64798	-0.89459	-0.9221	0.33115	0.13591	-0.098771	0.36335	1.5642	0.15818	-0.29074	0.34428	-1.78
-0.34971	1.4307	1.1537	0.17396	-0.80273	-0.29765	0.32562	-1.5983	-1.1127	-1.0865	-1.1746	-0.99308	0.19901	-0.14605	-0.33755	0.083816	-0.24929	0.52052	1.24	0.90883	0.19304	0.61456	0.018918	0.67266	1.6989	2.6232	1.3126	0.37933	1.5242	0.051409	-1.0567	-1.6589	-2.1429	-1.6063	-1.1198	0.25517	0.66951	-0.54018	0.13901	0.27734	-0.09273	-0.54132	-0.27988	-0.56081	-0.73207	-0.79251	0.21469	0.75629	0.81634	0.29477
0.66029	0.84516	0.06844	-0.35379	-0.073061	-0.67166	-2.3321	0.4887	0.25642	-0.2343	-0.44552	1.5204	-1.4497	0.41504	0.38035	0.65219	-0.32232	-1.4684	0.5973	0.39036	1.0502	0.31443	-0.18096	0.46499	0.34398	0.063223	0.22812	0.79072	0.99446	0.62225	-0.2354	0.36837	0.019013	-0.56723	-0.37627	-0.49369	-0.45275	-1.0356	-2.221	-2.3086	-1.7215	-1.3793	-1.3292	1.0283	0.3753	2.1272	0.93026	1.838	0.71913	1.8408
-0.62852	0.89716	1.5171	1.6844	-0.70908	-1.4589	-0.60104	-0.55379	-1.0893	-0.15216	-0.16596	-0.19654	0.91585	-0.35735	0.45256	1.6943	0.45643	-0.30178	0.6064	-0.10934	-0.098954	-0.24832	-0.56852	-0.51654	-1.7254	-0.44034	-0.67738	-0.43431	0.98493	0.90616	0.31593	-0.4791	0.095588	0.13054	0.7183	-0.0072834	-1.2628	-1.1728	-1.211	1.7046	1.5703	1.9199	0.83708	0.36428	-0.10407	-0.40795	-0.086262	-0.39329	-0.50516	-0.14086
0.12534	0.62111	-0.30384	-0.44641	-0.51645	-0.12349	-0.4148	0.12673	0.94694	0.49357	0.83118	1.0726	0.38222	-1.2788	-0.78528	-0.61286	-0.32296	-1.1819	-0.8051	-0.3223	-0.040438	0.85635	0.84034	0.23901	0.15776	1.0689	0.39636	0.53231	0.20171	-0.33826	1.1713	-1.1378	-1.7177	-0.20311	0.1887	-0.3459	-0.38412	-0.53042	0.37931	0.70521	-0.26599	0.25858	1.024	1.0058	0.032751	0.047234	0.27331	0.0042305	0.64051	0.7831
-0.85898	-1.2477	0.3099	0.19788	-0.68068	0.089601	0.03661	-0.27814	2.1643	0.18805	1.2043	1.941	-0.022851	-0.86954	0.64331	1.4042	1.6235	0.58014	-0.16457	-0.70847	-3.4622	-3.5999	-0.33824	-0.072004	0.007698	-0.34216	-0.081469	-0.17241	-0.27129	-0.24833	-0.31009	-0.076461	-0.059246	0.5804	-0.18004	-0.047255	0.71448	0.34731	0.43874	-0.14852	-0.3179	0.13152	2.3858	2.1472	1.6814	0.49984	0.050003	-0.03022	0.072854	-0.10298
0.3053	1.1198	-0.33706	0.29025	0.61345	-0.27854	1.0708	1.1264	0.78702	-2.026	-2.5801	-0.29011	0.55445	0.58221	0.71164	-3.2372	-1.5793	-0.8769	0.24304	0.36635	0.37515	0.77603	1.5657	0.71169	0.41633	0.70928	0.57947	-0.081584	-1.3299	0.35162	0.064019	0.14756	-0.10125	0.017737	-0.33038	-0.027663	-0.17883	0.09976	0.171	-0.22529	0.40434	-0.0030159	0.19166	-0.003939	-0.17306	-0.44153	0.31655	-0.19447	-3.1036	-0.75986
-2.0715	-0.46463	-0.99893	-0.43897	-1.7378	0.46991	1.077	1.5115	0.87225	1.0575	-0.92685	0.79229	0.80992	0.56839	0.48233	0.14995	-0.057036	0.52681	0.67301	0.10616	-0.17191	-0.20161	0.56777	-0.16627	-0.082959	-0.089994	-0.56969	-0.23236	-0.95761	-0.73166	-1.082	-0.7117	-1.3078	-0.25087	-0.12646	0.40739	0.54472	0.7183	0.84175	2.0596	1.3248	2.9901	1.2597	0.81705	-2.4779	-4.31	-2.7883	-1.8244	-0.81177	-0.42581
0.84898	1.5016	0.080003	-0.76206	-0.23927	0.97147	-0.83591	-1.3715	-0.82383	-1.7877	0.53647	0.87295	-0.18737	-0.089158	-0.35974	0.032041	0.4911	-0.71778	-0.79044	0.000714	0.0097809	1.5063	3.237	-0.3233	0.48858	0.31522	0.046862	-0.9047	-1.1681	0.44803	-0.44337	-0.34827	1.1508	-1.0478	0.48984	0.076542	-0.1298	0.14809	-0.60711	0.19805	0.45763	-0.92996	-1.3943	-0.9117	1.4859	-1.7094	-2.5094	0.62768	2.147	1.9878
-1.2842	0.23577	2.072	0.49233	0.50986	-0.57284	-0.87828	0.43774	-1.0864	-0.51497	1.1689	1.7504	0.63075	0.75077	0.67169	-1.3552	-1.1177	-0.3231	-1.1123	-0.6328	-1.8701	-0.88401	0.035375	-0.64197	0.448	-0.75776	-0.38924	0.44041	-1.4048	0.97779	1.8955	1.8499	1.4225	0.4526	-0.50799	-0.23921	0.02939	0.38225	1.664	0.53283	-0.37897	1.7622	-0.6604	0.58839	-0.32361	0.023948	-1.0552	-1.1094	-2.1672	-1.7377
-1.1641	1.5246	1.4772	1.0388	0.16608	-1.1893	-0.070028	-0.77723	-0.79494	-0.21369	2.5263	0.86567	-0.50534	-0.60205	-1.3217	-1.7358	-0.81038	-0.69646	-0.21087	-1.9167	-0.99532	0.81295	2.2779	-0.5295	0.079988	0.58129	2.3839	2.0281	-0.40938	-0.43715	0.23189	-0.21003	-0.75992	1.3805	-0.15892	-0.3157	-0.041859	-0.39964	-0.85405	-0.35423	0.24477	0.50511	0.52299	0.097595	-0.65087	-0.10873	1.2938	-0.37863	-1.8372	0.24077
[truncated: 60 more columns]
