# Supplementary material for: Neuronal correlates of cognitive function in patients with childhood cerebellar tumor lesions
Source: PLoS One. 2017 Jul 10;12(7):e0180200. doi: 10.1371/journal.pone.0180200 (PMC5503240; doi:10.1371/journal.pone.0180200)
Supplement: S7 Dataset — (ZIP) [file pone.0180200.s014.zip › AL_tc_C8.csv]

-0.28951	1.5762	2.0252	-1.0369	-0.96303	-0.40585	-1.2437	-1.3831	-0.54374	-1.0581	-0.73636	2.4858	1.9504	1.4143	1.4383	-0.3738	-1.6069	-1.258	-2.1273	1.6671	0.65313	0.26019	1.4384	0.10798	-0.64899	-0.67532	-0.21176	-0.69964	-1.1955	-0.078061	-0.65029	0.44567	2.1667	0.61308	-0.66165	0.72198	-1.5911	-0.60665	-1.2217	0.066077	0.53343	1.0607	0.52339	-0.75944	0.6096	0.36408	0.88487	0.25008	0.59991	-0.90158
0.93188	0.68113	1.8443	1.4754	-1.0183	-0.96562	-0.40686	-1.2216	0.12276	-0.35558	-1.4809	0.86102	0.38955	-1.0819	-0.45064	-0.92543	-0.56923	-0.24203	0.059077	-0.30291	0.32518	0.14309	1.1679	0.87873	0.039933	-0.68938	0.60334	0.20955	0.41656	0.41138	0.059448	0.64386	0.32565	-0.56366	0.050907	-0.40109	-0.81505	-1.0926	-0.23817	-0.58755	0.43817	-0.84694	0.95908	1.5264	0.038754	1.3882	0.1772	-1.2287	0.70358	0.23858
-0.47396	0.58393	0.71904	0.55719	-0.10152	-0.91903	-0.52243	-0.23042	-0.75143	-0.49098	0.347	0.82318	1.4434	-0.17873	-0.95176	-0.43345	-0.49158	-1.0832	-0.97684	-0.95341	0.20568	-0.045534	-0.57846	4.3441	4.0338	0.13836	1.1949	-0.96286	-0.38834	-0.205	-0.50783	-0.21866	-0.72771	0.36549	0.72147	-0.7497	-2.0289	-2.2446	-1.8248	0.05649	-0.13627	-0.05567	0.12822	-0.35135	-0.21378	0.48547	0.59523	1.5446	2.108	1.1
-1.475	0.036498	0.14278	-0.7205	-1.0396	-0.35581	-0.086656	-0.023398	-1.0637	0.053633	1.3361	1.635	2.9397	1.8442	0.68682	-0.078063	-1.1483	-0.83111	-0.77185	-1.4045	-1.2594	-1.2811	1.756	1.1216	0.51424	1.7103	2.3296	-0.061837	-1.0093	-1.1338	-0.49866	-1.4039	-0.58303	-0.63816	-0.70119	-0.38729	-0.14267	-1.1474	-0.52874	1.516	1.0248	0.4842	0.77796	0.088996	-0.13885	-0.336	-0.57682	-0.052	0.0051962	-0.44741
-1.3734	-0.94809	-0.39682	-0.17294	0.069938	0.25478	0.5518	0.82416	1.1103	1.3434	1.1999	1.47	1.0786	0.604	-0.13433	-0.82973	-0.93275	-1.4077	-1.4021	-1.5346	-0.94934	0.032042	0.36371	0.28912	-0.42196	-0.51513	-0.015867	0.72588	0.62457	0.14795	-0.23591	-0.82515	0.060914	0.60681	0.84339	-0.0021348	-0.49031	-0.45027	-0.05889	0.010309	0.070355	-0.2435	-0.20138	-0.16582	0.20263	1.5152	1.0004	-0.097368	-0.41508	-0.86253
-0.95605	0.82705	0.79685	-0.76124	-1.1372	-1.0815	0.50977	1.8029	0.1872	-0.46739	0.21678	1.4317	1.077	-0.68278	-0.55627	-0.43176	-1.3824	-0.78949	-0.45895	-0.51961	0.55218	0.061163	0.9683	0.82461	1.2713	-0.60902	-0.74581	-0.16408	-0.28046	0.028145	-0.05336	-0.073824	1.3688	0.8528	-0.099869	0.1565	0.059085	-0.4471	-0.41512	0.47435	0.51345	0.19705	0.073643	-0.51547	-1.4157	-2.1928	-1.7108	-0.42348	0.97882	1.6789
-0.91432	1.6837	1.3841	1.8707	-1.4307	-1.8037	-1.6485	-1.9067	-1.0208	-0.93519	-0.96653	0.44848	1.0274	1.7232	2.6867	2.4968	0.90952	-0.62618	-0.9994	-0.45112	-0.56382	0.09703	0.38821	1.2717	0.53873	0.21301	0.14879	-1.188	-0.73852	-0.9578	-1.5798	-1.3036	0.053725	-0.043095	-0.40012	0.33991	-0.41002	-0.48606	-0.74846	-0.4103	0.41513	0.77173	1.7715	0.59407	0.55672	1.0172	0.36596	0.066868	1.1656	1.2373
-0.79888	0.90171	-0.34715	-1.9245	-1.8829	-0.97689	0.17381	2.0151	1.339	1.9084	-1.1111	1.646	0.53384	-0.075563	1.59	-0.0049026	0.046058	-0.87848	-0.66735	-1.5551	-0.56086	0.2226	-0.73384	-1.2437	-1.7621	1.0158	1.0261	0.60966	-0.14628	2.4946	0.70665	0.25847	0.3578	-0.65187	0.43095	0.4527	-1.1012	-0.37143	-0.31071	-0.1281	-0.51876	0.65267	0.29479	-0.42619	-1.4768	-1.0266	-0.30242	0.051505	0.54109	0.50457
-0.065027	0.49975	-0.2371	-0.14139	-0.86188	0.17014	0.10773	-0.26929	-0.97483	-0.22668	1.8299	1.2944	0.50388	0.052842	-1.2204	-0.32344	-0.15239	-0.85373	-0.22083	-1.0844	0.71298	0.63458	0.55738	-0.81957	0.15235	0.45206	-0.31075	0.32263	0.24847	-0.71071	-0.52647	2.0045	3.0245	0.35605	1.0349	-0.60626	-1.1882	-2.7167	-0.54387	-1.6787	-1.5298	0.13698	1.0167	0.50333	0.81941	0.69011	-0.08772	-0.26142	0.40144	0.73282
-1.5052	1.3869	0.74754	-0.89918	-0.10535	-0.71939	-1.5015	-1.7049	-0.47893	1.0852	2.3433	3.3402	2.212	-0.15931	-0.80027	-0.33508	-0.4535	-1.5812	-1.3221	0.42953	0.52767	-0.19283	0.046268	-0.83588	-0.12968	-0.22172	-0.92755	0.36971	1.4051	-0.38085	-0.78112	0.096432	-0.21009	0.75231	0.036554	0.041842	-0.0067963	0.58189	-0.70065	-0.027887	0.51769	0.90905	1.3956	-0.4122	-0.82432	0.079984	0.14963	-0.9291	-0.46554	-0.27299
-2.1176	0.8306	-0.15915	0.16014	1.4436	-1.6555	0.0032761	1.9426	-0.97575	-0.16177	-0.77669	0.59634	1.2079	0.65799	0.13914	0.099041	-0.52453	-0.2298	0.65682	2.2573	-1.35	-0.061342	-0.032494	-0.89946	-0.65224	0.34119	-0.22318	0.29307	-1.0166	-1.631	-1.1642	-1.4081	2.337	1.1314	-0.26861	-0.80403	0.52934	0.5234	0.34768	0.62452	-0.65915	-0.45931	0.71572	0.9734	1.5088	0.052189	-0.47882	-1.0425	0.44014	0.33916
-1.9182	1.2776	-0.04133	-0.85086	0.24875	-0.83703	-0.36523	1.0648	0.27906	-0.41231	-0.071726	2.4732	0.97986	-0.75848	-0.18269	-1.1536	-0.62616	-1.2061	-0.89433	0.4016	1.0542	3.5034	3.1113	-0.034654	-1.4624	-1.2592	-1.5164	-1.0635	0.47894	-0.40412	-0.45105	0.5418	0.35523	-0.92882	0.068003	-0.59509	-1.0196	0.31407	1.1964	0.7792	0.49301	1.5774	-0.072383	-0.75239	-0.982	-1.1406	-0.87792	-1.0706	0.70978	-0.35394
-1.5145	1.5236	0.8673	0.70621	0.36525	0.63455	-1.5476	-1.1047	-1.4409	-0.065383	0.85694	1.7147	1.3479	-0.24492	-0.2998	-0.049425	-1.0932	-0.66916	-0.13525	0.39576	-0.7933	-0.49458	0.1837	-1.8863	-0.14832	0.53261	-0.61514	0.09234	0.70194	-0.10658	-0.37797	0.44167	0.71679	2.4015	-0.29101	0.60333	-0.030126	1.5881	0.72954	0.16243	0.76788	-1.2882	1.4648	-0.91238	-1.1246	-0.50409	0.57289	-1.4807	-1.4389	-0.54272
0.64445	0.82779	0.5002	-1.4183	-1.3233	-0.61326	-1.2041	-0.20469	-0.50605	0.16079	-0.31465	1.2003	1.7827	0.86962	0.81161	0.64133	1.1675	0.082769	-0.31768	-0.16833	-0.24615	0.22459	-0.18739	-0.4759	-1.1345	-1.263	-1.1403	0.49774	-0.31013	-1.1279	-1.374	-0.22894	1.7906	0.21298	2.2037	1.0793	-0.24173	-0.85379	-0.38161	0.59513	0.29004	0.79536	0.73449	0.087541	-0.21067	-0.98347	-1.0087	-1.6098	-0.34123	-0.016699
-1.1462	1.0287	0.67642	-1.3369	-0.67208	-1.2787	-0.93223	2.4848	2.9396	-0.28397	-1.6109	0.62033	0.791	-0.34044	-0.13237	-0.83951	-0.40028	-0.44365	-0.15229	0.2025	-0.02543	-0.19974	0.39152	-0.12769	-0.44597	-0.35331	1.2012	1.5123	0.20361	0.27258	-0.63647	-0.69675	1.4538	0.54322	-0.084334	-0.052555	-0.87996	-0.417	-0.78668	0.060441	0.25306	0.11854	-0.068066	-0.83371	-1.278	0.077993	0.76415	-0.77694	-0.2755	-0.859
-1.2388	1.2754	1.2045	-1.2185	-1.665	-0.94392	-0.4167	-0.70036	-0.98191	0.30064	0.96923	2.348	2.1682	0.23759	-0.020649	-0.54913	-1.1365	-0.9852	-0.39681	-0.17067	-0.17535	0.34434	0.9693	1.1222	1.1549	0.84124	-0.32937	-0.045339	0.45942	-0.16911	-0.57133	0.60559	0.79118	-0.060738	-0.4131	-0.59746	-0.75783	-0.44856	-0.35432	-0.33056	-0.81761	-0.099444	0.59019	-0.84922	-0.71958	-0.74401	-0.94183	-0.42884	-0.10543	-0.95381
-1.5762	-0.078461	0.91474	0.14593	-0.014886	-0.16021	-1.1168	-1.0714	-0.28627	1.9659	1.6555	1.5717	0.16691	-0.71452	-0.9306	-0.44862	0.78931	-0.13544	0.90063	-0.83222	0.26377	-0.52246	0.96582	0.8966	-0.20445	-0.67512	-0.77986	-0.454	-0.8404	-1.5038	0.42022	0.51235	1.2162	0.15744	-0.11506	-0.26791	0.094601	-0.86268	-1.0739	-0.2953	-1.007	0.067283	1.0661	1.0449	1.2539	0.77045	-0.3123	-0.41916	-0.07795	1.5329
-2.502	0.84	0.51541	0.71143	0.11349	0.29314	0.42965	0.43563	1.68	0.67492	-0.12247	1.0021	-0.50973	-0.92229	-1.2467	0.2901	-0.66423	-1.1349	-0.88202	-0.112	-0.43832	0.65099	-0.28213	-0.52104	-0.2027	0.11976	-0.78609	-0.38337	0.76372	-0.37497	-0.20595	1.0339	0.62908	-0.23746	-0.36486	2.0228	0.44724	0.36363	0.31743	1.3139	-0.49998	-0.57319	-0.67212	-0.65539	-0.99249	1.5437	2.7211	0.85095	0.63795	-0.5003
-0.28289	2.3535	0.075546	-1.5887	-0.096762	0.69901	1.5363	0.012624	-0.99047	-2.2394	-2.7437	-0.58889	1.5164	0.76634	0.66149	0.45578	-0.043111	-0.76278	0.56616	0.93635	0.34729	1.003	1.2269	-0.13757	-0.36708	-0.71199	-0.022662	-0.20518	-0.074454	-1.0661	-1.7396	-0.90571	1.141	-0.74075	-0.20701	-0.57281	0.4547	0.17096	0.7657	0.68713	0.84985	0.78952	0.46816	0.35378	-0.36763	-0.3984	-1.1812	-0.80738	0.67856	0.64669
-0.32288	-0.12043	-0.01315	-0.41992	-0.76754	0.18028	1.3718	1.0273	0.90157	0.061074	0.6119	3.0832	-2.0118	-0.39089	-1.5221	-0.49567	-0.33156	-0.69563	-1.0157	-1.4946	-0.86777	0.010006	-0.5939	-0.35834	0.45173	1.2524	-1.278	0.21706	0.39293	0.34707	0.88664	0.76937	0.82832	1.0191	0.14403	-0.41686	0.40495	1.3665	1.4497	1.2744	1.5627	1.4679	0.98166	-1.2764	-3.1315	-2.2826	-1.655	-2.1662	-0.88032	-1.8017
-0.572	1.0668	0.94568	0.33395	-0.11486	-0.086071	0.054498	-0.62976	-0.16565	-0.8188	-0.86216	0.93488	1.049	0.28235	0.1535	-1.1735	0.060535	0.53979	-0.12656	0.74961	-0.76645	-0.69731	-0.4922	0.12516	-0.57515	-2.0539	0.40241	0.41976	0.17678	0.52148	0.95313	0.84061	1.0754	0.82826	-0.15694	-0.95533	-0.43392	-1.0064	-1.8152	-1.3742	-0.67429	-0.017241	1.9732	2.2997	1.0199	-0.22779	-0.85987	-0.99232	-0.34767	1.1837
-0.99063	1.7992	0.21416	-0.064001	-0.52616	-0.83553	-0.36003	-0.34118	-0.88783	-0.11954	-0.69844	1.1934	0.8551	0.40256	0.15611	-0.22747	-0.070249	0.24851	0.51514	0.16838	0.18866	0.96043	0.20599	-0.51668	-0.26581	-0.53394	-0.47248	-0.021728	0.18434	-0.93833	-0.60788	0.26995	0.015812	0.82889	-0.28068	-1.187	-0.72807	0.70019	1.8645	1.8826	0.89806	0.76996	-0.73077	-0.94192	-1.4881	-2.0813	1.7011	0.37143	-1.0831	0.52742
-2.6015	1.7241	0.94485	2.4413	0.63328	-0.30847	-0.081511	0.171	-2.8783	-0.78169	-1.8674	-0.27543	1.4334	0.71023	-0.077828	0.17444	-1.2498	-0.34533	0.41529	0.54579	-1.0477	3.659	0.16916	-0.31152	-0.50782	-0.65261	-0.16105	-0.26192	1.1898	-0.10497	-0.34341	0.03388	0.026464	0.43249	-0.52328	-0.20675	3.5447	-0.5336	-0.83325	-0.45801	-0.59615	-0.24791	-0.1054	-1.356	-0.75013	-0.5685	-0.06591	-0.65466	-0.67946	0.1122
0.93909	-0.53241	1.2117	1.0069	-0.99675	-0.98795	-0.68788	-1.0609	-0.94513	0.28011	1.1091	-0.19692	-0.46713	-0.37657	-0.59731	1.8843	0.81404	1.814	-0.28097	0.55808	0.027269	-0.50064	-0.21282	0.081987	-0.38698	-0.99925	-0.6914	0.018982	-0.4252	-0.22206	-0.23184	-0.60008	-0.015419	-0.62881	-0.20551	-0.0011943	-0.029436	-0.2926	-0.18827	2.3549	-0.04495	1.1851	0.30046	0.33375	0.55527	0.44086	1.4185	0.62306	-1.4747	-0.28651
4.3973	2.0895	1.3205	-1.7825	-3.8899	-2.3046	-1.8642	-1.4377	-0.62552	-0.13906	0.46003	0.99838	1.5087	0.62079	0.92021	0.55918	0.50771	0.3575	0.13306	-0.66394	-0.15809	0.65466	0.1162	-0.62302	-1.2937	-1.4821	-0.74365	-1.4574	-0.018372	0.3589	1.9653	0.76993	1.2741	0.01585	0.42409	0.20622	-0.024916	-0.24379	0.23936	0.83114	0.55301	0.76194	0.56184	0.44071	-0.39607	-2.1771	-2.0254	-1.7937	-1.3821	-0.53101
-1.4497	1.4397	0.67041	0.61734	-0.73923	-2.0475	-1.5309	-0.16291	-1.0058	-0.42832	0.34344	2.3237	2.2232	0.88502	1.0185	-0.040418	0.60046	0.40034	-0.34876	-0.65278	-0.5006	-0.25992	0.42084	-0.14083	-1.1585	-0.18181	-0.35789	-0.48145	-1.0797	-0.026262	-1.0741	-0.14781	1.9206	0.35594	-0.47101	-0.5663	0.99193	2.0527	-0.25229	-0.26726	0.33121	0.38846	0.096484	-0.60285	-0.7363	-0.23511	-0.88507	-0.45118	-0.41341	-0.53605
0.27989	0.83425	1.4124	-0.13704	0.060505	-1.4145	-0.40745	-1.5841	-0.9159	-2.0644	-0.1617	2.3282	1.3731	0.91052	-0.38669	0.59785	-0.018068	-0.20032	-0.11124	-0.099807	-0.09622	0.57439	0.82787	-0.17018	-1.4176	-0.97803	-0.71391	-0.55317	-0.75714	0.078396	2.0145	0.56195	1.4372	0.48023	-0.43707	0.096439	0.092797	0.27326	0.32615	0.18638	-0.92746	-0.26783	0.2696	-1.6044	-1.4725	0.11159	-0.17844	0.19664	0.069752	-0.73764
-1.7909	0.95369	0.089216	0.67372	-0.92746	-0.020099	-2.0272	-0.66871	0.14079	2.216	-0.33173	1.5796	0.79892	0.11537	-0.45201	0.73787	-0.22947	-1.6322	2.1226	1.5825	-0.57957	-0.14669	-1.8955	-1.0633	-0.34382	1.5787	-0.29874	-0.1824	-1.3499	-0.22401	-1.5238	0.33025	2.2966	2.1071	-0.12554	-0.53404	-0.21283	-0.023381	-0.015934	0.60484	-0.35442	0.54729	-0.26023	-1.0607	-0.74613	-0.061994	-0.0017939	-1.1174	0.067249	-0.47621
[truncated: 60 more columns]
