# Supplementary material for: Neuronal correlates of cognitive function in patients with childhood cerebellar tumor lesions
Source: PLoS One. 2017 Jul 10;12(7):e0180200. doi: 10.1371/journal.pone.0180200 (PMC5503240; doi:10.1371/journal.pone.0180200)
Supplement: S7 Dataset — (ZIP) [file pone.0180200.s014.zip › AL_tc_C6.csv]

-0.16231	-0.70988	-0.8932	-0.75136	-0.84025	0.8218	-0.060473	-0.96198	0.028444	-0.19839	0.22498	2.7587	0.97932	1.0006	0.60927	0.023181	-0.81133	-0.64673	-0.14222	1.1709	0.84731	0.39951	1.2552	-0.028606	-1.886	-1.6834	-2.0923	-0.28738	-0.050751	0.92258	0.63738	1.0804	1.5076	-0.93374	-0.79044	-0.064929	0.26142	-0.40156	-0.92466	-0.42996	0.70911	0.31196	-0.44006	-0.13633	-0.96522	-0.38122	-0.55859	1.2978	-0.60099	-0.4991
-0.0087136	-1.1748	0.081383	-0.86905	-1.1884	-0.4768	0.42286	0.44986	0.049856	-0.63319	-0.91307	0.79209	0.94035	0.84252	1.1149	0.4426	1.1012	0.26231	0.62243	0.76628	1.5404	-0.35432	-0.24714	0.0011396	-0.31634	0.90259	0.018583	-0.99341	0.088559	-1.1514	-1.1955	-1.7159	-0.34765	-0.73259	-0.58762	-0.83983	-0.6403	0.70238	-0.24583	0.54223	0.98338	-0.45675	1.8381	-0.49399	-1.5106	1.2786	0.18616	-1.0969	0.98152	1.8697
0.29291	-0.47804	-0.60768	-0.089081	0.30018	-0.45001	-0.073188	0.13888	-0.14373	-0.48091	-1.3525	0.0018541	0.62968	0.037204	-0.10983	0.55737	0.79563	0.55495	0.94506	1.0838	2.1755	0.2904	-0.44612	0.33427	1.2439	1.5482	-0.36744	-1.2715	-1.8287	-2.8472	-2.8166	-1.6287	-0.58267	0.5965	-0.18742	-0.7632	-0.42283	-0.15491	0.20503	0.62227	1.2786	1.5326	1.0948	0.75184	1.5419	2.116	1.5867	1.033	1.7952	-0.7568
-1.209	-1.2428	-1.4212	-1.4135	-0.63105	-0.55804	-0.082073	0.30554	-0.042075	0.60057	0.78229	1.8844	2.0611	1.3035	0.95151	0.4379	0.04332	0.48144	0.40855	0.17156	0.60412	0.85542	1.0121	-0.43648	-1.7535	-1.1006	-0.53221	-1.2874	0.23487	-0.39913	-0.28616	-0.74879	-0.54409	-0.55247	-0.34916	0.12078	0.67566	0.2231	0.067555	0.47286	-0.059508	0.021075	0.85264	-0.048366	-0.62015	0.14375	0.9834	0.76766	0.88859	-0.10701
-0.67125	-0.7764	-1.347	-1.0583	-0.52058	-0.3185	0.20165	0.73728	1.2042	1.3264	1.5554	2.401	1.9809	0.67237	0.20867	-0.27472	-0.93346	-1.114	-0.27913	-0.40446	-0.36427	-0.39861	-0.41504	-0.70522	-0.50085	-0.40946	-0.4109	-0.69492	-0.51064	-0.0052138	0.16271	0.1418	0.36141	-0.10984	-0.54472	-0.43052	-0.41014	-0.61208	-0.26593	0.29931	0.25565	0.27767	0.89722	0.79383	0.70953	0.91496	0.38183	0.26702	0.7584	0.76985
1.0622	-1.354	-1.2571	0.90667	0.33687	-1.6702	-1.6739	-1.0342	0.32953	0.49654	-0.78365	3.4632	0.46795	0.01653	-0.59306	0.54696	-0.84144	0.047108	0.86594	1.2314	1.0946	1.177	-0.1664	0.05908	1.5545	-0.77951	-0.59061	-0.8332	1.4366	1.0861	-2.1388	-1.6615	-0.080905	-1.2446	-0.88058	-0.17768	-1.0885	-0.692	-0.39889	0.39501	1.2301	-0.15342	1.6525	0.12936	-0.27521	-1.4867	1.1683	1.6322	-1.2109	-1.4839
0.34197	0.0041557	1.5787	-0.41744	-2.1308	-0.042472	-1.7878	-0.71746	-0.72273	-0.19942	-0.31765	0.83809	0.9386	-0.013268	-0.5017	-0.27999	0.74714	0.79543	0.31507	0.90799	1.2904	1.1191	2.7523	-0.048448	0.15908	1.221	0.20785	0.56144	-0.23741	-1.8376	-1.4566	-1.7586	-0.49555	-0.78236	-1.0159	-1.475	-0.75554	-0.59369	-0.027987	0.071633	0.7767	0.65704	-0.028345	-1.1221	-0.57091	0.76822	0.20496	0.7227	2.4508	1.0079
-0.91947	-0.50756	0.94563	-0.25346	-0.76042	0.58553	-1.4373	-0.93527	-0.87724	-1.5028	-0.072183	1.4117	0.92493	1.24	1.2942	-0.047631	0.99857	0.81488	0.91858	0.61388	0.47338	0.13352	0.25788	0.21953	1.4484	-0.11186	-1.6065	-2.7383	-1.5739	-1.7421	-1.0889	0.99414	0.88781	0.11069	0.67964	-0.048347	0.65338	0.66743	0.78269	-0.026605	0.31824	-0.20741	1.0913	0.6394	0.6507	0.42784	-1.9687	-0.86702	-1.0633	-1.9103
-0.18031	-0.62413	-0.52903	-1.0266	-0.60805	0.41645	0.8267	0.11604	-0.36715	0.74918	-1.565	-0.10612	0.049237	0.44112	0.68548	-0.037192	0.33458	1.0721	1.6128	1.277	1.4394	1.0291	-0.87226	-1.7441	1.4941	-0.50089	-0.09194	-0.88122	-2.0103	-0.44207	-1.5167	0.018303	0.44055	0.38662	0.21751	-0.43478	-1.0145	-0.055211	-0.42986	-0.5025	-2.4727	0.47671	1.2112	2.9251	2.9618	0.46256	0.35619	-1.0881	-0.14125	-1.9438
-0.3399	1.6405	0.66181	-1.6994	-1.4333	0.74588	-0.094801	-0.88688	-0.85249	0.6145	-0.57407	0.81384	0.78413	0.49792	0.44124	0.094793	0.18423	0.16613	-0.49712	-0.72095	0.81527	0.52022	0.47182	0.80683	1.0379	-0.379	-0.76043	-1.2185	1.8124	1.1371	-2.2218	-2.9881	-2.3958	-0.34974	0.63294	0.67038	-0.18584	0.036956	1.4703	0.84037	0.2485	0.84339	1.1631	0.50481	-0.27623	0.70498	0.25098	-0.72227	-1.9993	-1.2816
0.043874	0.88458	0.57229	0.31689	-0.52854	-1.8501	-0.86187	-0.89836	-0.81892	-0.90056	0.40114	1.8985	0.92851	0.27159	0.78495	0.16882	-0.75288	-0.17447	0.24403	1.4464	1.777	1.1377	-0.070694	0.12604	0.78321	0.27875	-1.1407	-0.91822	-1.406	-1.1992	-1.4953	-1.1491	0.36126	-0.38042	-0.28379	-0.031429	-0.32687	-1.216	-0.28036	0.48748	1.4017	0.50969	0.52314	0.21147	-0.46481	1.2211	0.53446	0.81921	0.26627	1.0691
-1.8248	-1.0711	-0.9403	-0.7389	-0.26936	-0.34807	-0.47394	0.071149	0.55462	0.2897	1.0057	1.8779	0.18631	-0.59553	0.35773	0.89961	0.23159	-0.0079627	0.63767	1.4435	0.99836	1.1686	2.4884	0.38513	-1.6349	-1.6398	-0.05491	-0.81557	-0.048007	-0.106	-1.417	-0.19721	-0.58598	0.20071	-1.3951	0.069583	-0.12441	0.46534	0.72103	0.38812	-0.31027	-0.29759	0.64488	1.2074	-0.072442	-1.8042	-1.5948	-1.4587	0.36154	-0.40313
-0.4508	0.15927	-0.98377	0.0045115	-0.26557	-0.2821	-1.1865	-0.25396	-0.0078889	-0.3698	0.27369	1.5404	1.8126	0.13748	-0.98658	-0.76298	0.6535	0.70442	2.3839	0.0067377	-0.57061	0.16397	1.2553	0.35907	0.65084	-0.65492	-0.35132	-0.44149	-0.71138	-1.0754	-1.5717	-1.8182	-0.3987	-0.10981	-0.95328	0.96831	1.4964	0.93663	-0.58121	0.19444	0.13628	1.0563	1.1907	-0.46325	1.1681	0.94998	-1.1601	-1.3666	-0.051719	-0.2122
0.27349	-0.5905	-1.1764	-0.60944	-1.6359	-1.0324	-0.54675	0.63394	0.24622	1.0743	0.98464	2.0292	1.3554	1.1106	-0.34409	0.72478	0.47095	0.41226	0.01033	-0.35942	-0.4578	-0.12361	-0.28642	-1.0205	-0.15397	-0.78645	-0.28056	-0.48488	-0.35015	-1.0855	-0.4216	0.56035	-0.49372	0.35357	0.12026	0.15111	-0.24981	0.31739	0.75983	1.0291	0.41824	0.0033531	0.77969	1.0572	-0.32415	-0.54983	-0.81891	-1.1002	-0.11562	-0.3686
-1.141	-0.76129	0.20784	2.1744	-2.6456	-1.9592	-0.10835	0.79431	-0.54417	-0.15439	-0.050309	2.4114	2.3424	-0.30366	-0.43259	-0.042416	0.72241	0.64066	0.34663	0.37516	0.25177	-0.18192	0.69189	-1.4795	-1.2513	-0.40946	-0.077046	0.4008	1.0292	0.75796	0.27927	0.33203	1.3393	-0.97548	-0.012788	-0.70273	-0.9451	-0.69945	-0.83701	0.18637	-0.20039	-0.47526	-0.23573	-0.5881	-1.3319	-0.6973	-0.56283	-0.47543	0.78807	0.64438
-0.93672	0.046443	-0.36212	0.57585	0.85991	0.63706	-0.21347	-1.5127	-0.98522	-1.1974	-0.8422	1.5404	0.94833	-0.6947	0.37547	0.25	0.35987	0.18972	0.83464	-0.40404	-0.27703	0.50223	0.91436	-0.27804	1.4057	0.17003	-1.0586	0.33007	1.2156	-0.19502	-0.6188	-0.4182	-0.36532	0.085617	-0.0056954	-0.73109	-0.88386	0.66201	0.30729	1.0191	0.0068578	0.040847	-0.032104	0.032577	1.4268	-1.0311	-2.9206	-0.89746	-1.0082	-1.1471
-0.93669	-0.85827	-0.055968	-1.1935	-1.4322	-0.26387	-0.97981	-0.72019	0.45446	1.0903	0.1301	1.131	0.9496	0.82288	-0.23052	-0.059476	0.73672	1.405	2.4148	1.0255	0.7279	0.37379	0.12802	1.7125	1.347	-0.71101	-1.4644	-1.416	-1.5433	-1.6342	0.1081	-1.0169	-0.68054	-0.37628	-0.16046	-1.5088	-1.063	-0.63752	0.056108	0.64526	0.39226	1.0582	0.98369	0.98037	-0.050088	-0.57562	-0.76969	-0.66622	-0.17362	1.1646
0.013177	-0.9368	0.15662	-0.059359	0.27818	-0.20476	-1.2923	-2.2809	-1.0785	-0.69752	-1.2827	1.2282	1.0325	1.1606	0.53097	1.6042	1.1067	0.75364	0.83517	0.86103	0.63066	1.0888	1.4673	-0.34229	-0.39788	0.071032	0.11872	-1.0938	-0.48101	-0.69962	-1.4881	-0.9086	-0.044388	-1.0376	-0.6951	0.48432	0.61123	0.46399	-0.2184	0.27064	-0.28631	0.21393	1.8695	-0.040189	-1.1671	-0.9104	0.28023	0.82051	0.21621	-1.3823
-0.49838	-0.74456	-0.81281	-0.775	-0.80463	-0.58554	-0.25495	-0.37812	-0.53601	-0.38794	0.56076	1.0515	0.77008	0.45307	0.98711	1.27	0.9939	1.0379	1.1374	1.2258	1.0857	0.96882	1.4489	-0.035157	-1.0779	-1.36	-1.2392	-1.7727	-1.8938	-1.0486	-0.075746	0.086176	0.041472	-1.2814	-1.1067	-0.31288	0.84025	1.1875	0.735	0.67299	0.32946	0.63605	0.6101	0.11755	-0.36302	-0.78346	-0.76841	-0.58145	-0.76532	-1.0971
-1.8667	-0.5215	-0.9381	-1.0469	-1.1963	0.27869	0.62428	-0.53962	1.5365	0.99976	2.036	3.2948	1.4773	1.677	-1.087	-1.0245	-0.90558	-0.23155	-0.33497	0.089911	-1.4085	-0.60841	-1.112	0.18527	-0.43824	-0.67696	1.0727	0.74997	0.34278	1.4451	0.086986	-0.25779	0.89486	-0.52784	-0.52761	-0.79056	-1.0249	-1.4347	-0.7062	-0.533	-0.66765	-0.51082	-1.0778	0.15134	0.5541	0.759	0.59659	2.6247	0.50863	1.023
0.44783	0.31689	0.59027	0.324	-0.42295	-0.25616	-0.020607	-0.2563	-0.39081	-0.17982	-0.00093195	0.01704	-0.08463	0.80775	0.65895	-0.39134	0.22046	0.64355	0.70487	-0.091065	-0.59261	-1.6557	-1.2735	-1.0802	-1.0183	-0.35273	0.80651	0.64188	0.52378	-0.28527	1.0603	0.087162	0.37884	0.76803	-0.86805	-1.4879	-0.7134	0.070823	0.010514	0.15763	1.4494	1.7768	1.5752	1.0261	-0.4968	-1.651	-1.3022	-0.30856	-0.0073258	0.51476
0.0052089	0.29008	-0.76606	0.052154	-0.4237	-1.0963	-0.973	-1.2312	0.54912	1.992	1.2997	1.6964	0.22838	-0.68911	-0.70745	-0.36731	0.085983	0.15554	0.13258	0.066389	0.32599	0.94641	1.1325	-0.88812	-0.69079	-0.23499	-0.70007	-0.71667	-0.23451	-0.74117	0.08671	0.51221	-0.43868	0.37653	0.13803	-0.5757	0.86141	-0.36731	0.053814	1.0603	0.74601	-0.25414	0.70319	0.4863	-0.76244	-1.4754	0.4103	0.012596	-0.42482	0.84822
-1.365	-2.6318	-1.5309	1.045	0.023962	0.16174	0.072746	0.14755	-0.04879	0.15792	-0.046065	0.74388	1.8997	-1.1593	1.9454	1.1248	2.143	0.28228	-0.3261	-0.073623	0.1364	-0.15948	0.42002	0.65048	0.0033373	-0.50603	0.15041	0.33631	-0.38542	-1.0481	-1.1108	0.52518	-0.023341	-2.0976	-0.011244	-0.69894	-0.11432	-0.2887	-1.4514	-0.94499	0.19298	0.14684	0.069884	1.1609	-1.3585	0.44821	1.0812	0.30901	0.13999	0.81869
-0.31648	0.681	-1.1543	-0.12478	-0.39931	-0.47447	0.00391	-0.79193	0.62182	-2.7833	1.2892	1.2206	1.1957	1.1984	0.86509	0.0024811	-1.3834	0.59577	1.3498	0.82323	0.77693	1.0753	-0.090552	-0.37861	-0.86334	-0.59423	0.17197	-0.82724	-1.4455	-0.47467	-2.0691	-0.85237	0.19251	-0.23695	0.01105	0.5216	0.36676	0.24157	0.84888	0.5281	0.34939	-0.11475	1.6392	0.87734	0.38878	-0.77816	1.1097	-1.3223	-2.1531	-1.3585
-3.49	2.1021	1.192	-1.7476	-2.7742	-1.4493	-1.0888	0.14519	0.55185	1.1791	1.2244	1.7472	1.524	0.92355	0.86604	1.0155	0.65563	0.22946	0.43353	0.229	0.51802	0.48354	-0.028996	-0.26795	-1.1413	-1.3545	-0.87455	-0.84523	-0.70236	-0.87124	-0.68646	-0.50616	0.3455	0.091013	0.30232	0.43406	0.74527	0.64738	0.60647	0.92757	0.60672	0.74856	2.0095	0.81469	-2.0739	-3.222	-2.4726	-1.9322	-1.2284	0.31358
-0.96422	-0.55009	-0.10422	-1.2074	-1.0513	-0.84608	-0.71291	-0.42203	1.1668	0.0076309	1.1893	1.4391	1.3276	2.0497	1.2517	0.39554	0.96245	0.53186	-0.32951	-0.23484	0.28798	0.27343	0.56482	-0.55915	-2.2112	-2.1921	-1.8248	0.13354	-1.2013	-1.6065	-0.86012	0.23407	1.0741	0.096348	0.69084	0.86638	1.5059	1.1571	1.1901	1.1047	0.98767	-0.15759	1.0412	0.46827	-2.4678	-1.3176	-0.61411	-0.62723	-1.729	-1.0464
-1.0433	-0.62816	-1.8648	-0.35871	0.075513	-0.61615	-0.26892	0.12167	0.44407	-1.9075	0.37257	2.245	0.39453	1.0202	-0.17787	1.1761	0.9574	1.3588	0.704	2.2548	0.61206	-0.32318	0.72762	-0.94721	0.25857	-0.96282	-0.31655	0.17896	-0.022087	-0.99494	-0.84629	-0.2422	-0.10334	-0.80834	-0.68979	-1.5597	-1.6037	-0.69881	-0.34082	0.16221	-0.55859	1.8042	0.64028	-1.387	-0.3024	1.2325	1.8977	0.85256	-0.20804	-0.97782
-1.6962	-1.0459	-1.214	-0.38007	0.94617	-0.28208	0.3184	1.7818	-0.43605	0.53682	-0.27609	1.4415	1.7259	0.59192	-1.1453	-0.76396	-1.1165	-0.62464	0.29606	0.76178	0.41546	-0.58942	1.9084	0.50057	-0.47266	-1.1441	0.18102	-0.55964	1.0864	1.3443	0.81189	0.50021	-0.60865	-0.37282	-1.3671	-0.79563	-0.80992	0.10841	-0.85286	0.2412	-1.0213	0.68705	-0.59211	1.4927	1.4711	-0.82452	-1.3947	-1.4761	0.15528	-0.56509
[truncated: 60 more columns]
