# Supplementary material for: Neuronal correlates of cognitive function in patients with childhood cerebellar tumor lesions
Source: PLoS One. 2017 Jul 10;12(7):e0180200. doi: 10.1371/journal.pone.0180200 (PMC5503240; doi:10.1371/journal.pone.0180200)
Supplement: S7 Dataset — (ZIP) [file pone.0180200.s014.zip › AL_tc_C3.csv]

-0.28129	0.69922	0.92225	0.9806	0.41528	0.11099	0.2216	0.87091	0.55992	0.89271	0.68068	-0.83572	-1.228	-1.6357	-1.8048	-0.90971	-1.6552	-1.1375	-1.4015	-0.84014	-0.18313	-0.43447	0.44918	1.3346	1.7972	1.5978	1.5347	0.4974	0.2195	0.47153	0.95766	0.75323	-0.047151	-1.0328	-0.96474	-1.2197	-1.4281	-0.61608	-0.48402	0.027946	-0.89793	-0.36329	0.94337	1.0203	1.2129	1.1154	0.81692	0.8497	1.6092	1.2836
1.1125	0.5603	0.95481	1.2856	-0.44178	-0.21404	0.2569	-0.16839	0.5774	0.87104	-0.35515	-1.2806	-1.5583	-1.1749	-1.3795	-1.0662	-1.3387	-0.67689	-0.73211	-0.64669	-0.70226	-0.013947	1.3669	2.7811	1.8338	-0.59567	1.14	0.742	0.63102	1.8232	1.3881	0.70678	-1.0082	-1.2371	-0.66802	-0.7494	-1.3551	-1.8094	-0.95246	-1.5452	0.16207	-0.80298	-0.69218	2.1457	2.1126	1.0363	2.2764	0.16405	-0.35101	0.016784
0.20718	0.4682	1.4199	1.4732	0.91632	0.39298	0.62449	0.94001	0.35294	0.39011	0.6698	-0.042288	-0.4898	-0.95474	-1.304	-1.2862	-1.6772	-1.8273	-1.5721	-2.0327	-1.5983	-1.5798	-1.243	-0.83094	-1.2561	0.97217	1.8453	1.7941	0.93602	1.7494	1.3187	1.1168	0.58586	0.39351	0.62215	0.25493	-0.030348	-0.3752	-0.35727	-0.42864	0.2183	0.44563	0.48826	0.64813	0.99368	1.0688	1.2315	0.82817	1.2778	-0.44448
0.016313	0.61941	0.86602	0.30631	-0.0024669	0.0022376	0.056882	0.11227	0.29786	0.51482	0.85677	0.33163	0.18444	-0.10225	-0.75968	-1.1243	-1.3029	-1.5616	-1.441	-1.1264	-1.2637	-1.2602	0.62611	0.68431	-0.039248	0.85461	1.9352	1.901	0.84184	0.83131	0.72856	0.94383	0.22639	-0.45697	-0.92358	-0.93844	-1.1643	-0.66176	-0.68876	-0.079802	-0.090297	-0.79833	0.23768	-0.26191	0.41847	0.79132	1.0604	0.38527	0.26571	-0.64913
-0.27435	-0.75268	-0.042198	0.34386	-0.29813	-0.15938	-0.10458	0.13368	0.23811	0.70279	0.64966	-0.24978	-0.044259	0.50778	0.33443	-0.18032	-0.30957	-0.52609	-1.1075	-1.2302	-0.87743	-0.28533	0.60559	1.3854	1.5195	0.89009	0.98294	1.2952	0.89254	-0.22141	-0.35075	-0.40111	-0.73722	-0.58839	-0.43765	-0.71373	-0.81025	-0.78867	-0.42355	-0.45931	-0.4709	-0.22955	-0.26904	0.0092167	0.55046	0.82433	1.2642	0.84563	0.0073403	-0.030355
-1.2635	0.20927	1.4296	-0.63728	0.97401	0.76778	-0.045268	0.78671	-0.28526	0.17954	0.86989	-0.55128	0.34378	-0.72414	-0.95361	-0.80397	-0.85774	-0.99581	-0.71681	-0.78885	-1.5189	-0.75363	0.89225	1.6818	0.68526	1.0769	0.6726	1.5796	0.38269	0.17416	1.21	0.9492	0.0579	0.44082	-0.60209	-0.76197	-1.0367	-1.1036	-1.5151	-1.4355	-1.1741	-0.38476	-0.077296	-0.18703	0.98511	1.6428	-0.29974	-0.43681	2.5039	1.0124
0.56477	-0.45985	0.90628	2.9478	-0.3221	-0.80058	-2.0517	-0.50372	-1.6797	-0.71486	-0.27033	-0.71414	-0.083784	-0.064581	0.77714	0.61852	0.14538	-0.53887	0.93288	0.10131	0.93813	-1.1093	2.1297	1.018	1.4137	1.6071	0.32829	-1.5351	-0.77678	-0.35273	-0.014854	0.064754	-1.2774	-0.7221	-1.6354	-0.65297	-0.77237	-0.32545	-1.2231	-0.32512	0.31954	0.24837	0.2934	1.2703	1.189	1.6357	1.7481	0.2661	-0.88786	1.3576
-1.5744	-0.2905	0.18458	0.73468	1.5804	0.484	0.16303	-0.45627	-0.46558	0.60141	-0.34796	-0.089492	-1.0742	-1.2315	-0.48286	0.3979	-0.6576	-1.4277	-0.26047	-0.24695	-0.01643	0.71578	1.4955	1.1179	0.65025	2.3847	0.91961	0.85786	0.87946	0.71446	1.2567	-0.41489	-1.3304	-1.5411	-0.98537	-0.7358	-1.3978	-1.2753	-0.68583	-1.039	-0.52164	0.26975	0.40883	0.83659	-0.95084	-0.26692	0.50618	1.6179	0.85902	0.72126
0.60685	1.1052	0.65973	0.49638	-0.36976	0.18006	0.47029	0.92545	1.4232	0.37798	0.99173	-0.71986	-0.61266	-1.5246	-0.28216	-1.1377	-1.8651	-2.5536	-1.0062	-0.75947	-1.1974	-1.0961	0.58614	0.6355	0.526	0.56386	0.29591	0.36486	0.60721	0.16308	1.9234	-0.15909	1.0152	-0.51791	0.01321	-0.051438	0.45289	-0.80617	1.0223	-0.5839	1.2468	-0.22034	0.45602	0.80374	-0.31651	0.9747	-0.035275	0.6887	-0.066511	0.835
-0.7958	0.33191	1.2	0.77314	0.39367	0.33536	-0.53824	-0.15929	0.82608	1.6134	1.4777	0.87127	-0.24995	-1.1572	-2.4597	-2.2856	-1.6889	-1.9355	-1.5867	-1.2697	-1.5156	-0.13818	1.078	1.2043	1.693	1.8032	1.4108	1.7444	1.6203	1.1827	0.82981	0.51211	-0.46669	-1.172	-0.80087	-0.93679	-0.79865	-0.22255	-1.1523	-0.83964	-1.4186	-0.11763	1.1091	0.84908	0.070388	0.8113	1.1898	-0.0091272	0.31106	0.61209
-0.44399	0.66878	1.5661	0.46278	1.3035	0.30296	0.44064	0.80556	-0.22466	0.28327	0.51908	-0.94626	-1.2663	-1.135	-1.8947	-1.8964	-1.0895	-0.65557	-0.60833	0.57141	-1.2592	-1.2035	0.72517	1.927	1.5745	0.67731	0.083275	-0.017178	0.68185	0.85651	1.2183	0.77643	-0.1096	-0.49599	-0.63759	-0.78731	-0.48138	-0.77986	-0.98649	-0.96527	-1.0959	-0.8183	1.6685	1.28	1.2404	0.60298	1.3526	1.0137	1.9062	0.8363
-0.68394	0.02315	0.60204	0.14235	0.054096	0.25409	0.55363	0.28854	0.58389	0.77651	1.5626	-0.28992	-0.94571	-1.0006	-0.86398	-1.2901	-0.5317	-0.93507	-0.44978	-0.72746	-0.40741	-0.34718	1.971	1.5457	0.44388	0.26294	-0.55597	0.42481	0.93147	0.31113	0.73741	0.34945	-0.56232	-1.3398	-0.54705	-1.1253	-0.82414	-1.0911	-0.32837	-0.92395	0.55821	0.66264	1.0686	0.82995	1.282	0.82462	-0.11147	1.1877	0.56838	1.0472
-0.32115	0.7171	1.1648	0.78539	0.98789	0.77641	0.55857	-0.077023	-0.055725	0.47375	0.64178	-0.26001	-1.366	-1.4107	-1.1915	-1.0001	-1.2812	-1.5783	-1.6545	-0.73704	-1.0181	-0.63833	-0.19087	0.41994	0.53755	1.4695	1.1702	1.4615	1.3554	1.668	2.0861	1.6874	0.046589	-0.3142	-0.9842	-0.84369	-1.5476	-0.9084	-0.56194	-0.538	0.018431	-0.55587	0.12986	0.98956	-0.34492	-0.13403	0.59395	0.75847	0.20732	0.20363
-0.061189	-0.47413	-0.023973	-0.38737	-0.25936	0.33053	0.1336	0.77022	1.1412	1.1513	1.3146	0.020495	0.33688	-0.48065	-1.0115	-1.6446	-1.7765	-0.93484	-0.46398	-0.99068	0.13468	-0.35472	1.601	1.3137	0.95616	0.80092	0.10832	0.18014	0.66505	0.8655	-0.14326	-1.3603	0.38572	-0.7827	-0.22243	-0.18015	-1.0382	-1.8828	-1.4175	-0.98002	0.062465	0.67411	0.25526	1.5099	1.8236	2.082	0.23201	0.26029	0.35284	-0.23459
0.11688	1.1297	0.94059	-0.024419	0.7842	-0.34591	-1.0629	-0.40369	0.96163	1.3386	-0.81344	-0.7911	-0.33422	-1.5465	-1.4213	-0.94402	-0.82837	-1.6852	-0.8111	0.25027	0.27089	-0.125	1.2332	1.9253	1.9564	1.113	1.9604	1.8996	0.60211	0.19387	0.17794	-1.0682	0.012815	-0.40688	-0.55296	-1.2172	-1.7389	-1.5066	-1.5645	-1.1402	-0.85566	-0.30362	1.066	0.75516	-0.42244	0.48982	2.1888	1.0295	0.12116	-0.19618
-0.96533	0.54048	1.6137	-1.0322	-0.72981	-0.83753	0.22918	-0.15764	-0.1716	0.36776	1.0949	-0.2824	1.2144	0.57362	0.021314	-0.9174	0.073222	-0.40445	-0.21138	-0.7275	-0.055311	-0.58201	0.31531	1.1301	-0.19296	0.72464	0.74871	1.0496	1.031	-0.3263	-0.77582	-0.18009	0.52623	-1.1225	-1.2758	-0.23285	-1.0954	-0.87841	-0.7143	-1.155	-1.2476	-1.3873	2.895	1.2108	-0.63389	-0.081262	0.98696	1.3487	2.211	1.5239
0.71926	0.5212	0.56687	0.80601	0.014232	0.1913	0.11334	-0.057275	-0.095243	0.82463	1.6577	-0.0010299	-1.5494	-2.1112	-1.7573	-1.7123	-0.79099	-1.0007	-0.13853	-0.84958	-0.39579	-0.8592	0.59377	1.1826	1.6315	1.5798	1.273	0.92437	0.74358	1.383	0.82123	0.93268	0.16264	-0.80624	-1.5938	-1.2446	-1.1755	-1.4193	-1.0748	-0.9777	-0.58717	-0.58749	0.47593	0.81539	1.2564	0.66191	0.54828	0.66845	0.95314	1.1845
-0.5751	0.23096	0.50067	0.38142	0.53058	0.81983	0.84762	1.0289	0.92328	1.0554	1.0453	-0.36574	-1.4178	-1.6386	-1.5726	-1.6922	-1.4926	-1.328	-1.2847	-0.66908	-0.88856	-0.41957	0.58247	1.0829	1.0762	1.1493	0.76796	0.59467	1.3791	0.74584	1.2258	0.76605	-0.22519	-0.62751	-0.83839	-0.5882	-0.69483	-0.67979	-0.5974	-0.61683	-0.56282	-0.43476	0.79965	0.78518	0.85738	0.85726	1.1544	1.0671	0.79763	0.43092
0.83529	1.3342	1.0813	0.11338	0.64411	0.15782	-0.36469	0.70743	-0.27396	-0.51014	-0.79612	-1.7716	-1.4429	-1.1625	-0.61336	-1.1161	-0.55989	-0.72227	-0.30444	-0.057452	-0.064582	0.31284	1.1672	1.9886	1.568	1.7542	1.4039	1.1885	1.2817	0.08977	-0.15963	-1.3221	-1.3295	-1.6919	-1.2999	-1.5617	-1.1704	-1.5571	-0.78304	-0.10684	0.56013	0.22233	0.56396	1.0825	1.3491	1.6328	1.4293	1.1571	1.8674	1.3082
-0.24353	0.39306	0.57921	0.51708	-0.2722	-0.296	-0.224	0.56022	0.53909	1.7731	0.16615	1.6633	-2.1485	-1.7226	-1.8261	-0.37232	0.3718	-0.60524	-1.3351	-1.3114	-0.042623	0.35422	0.68011	-0.16819	0.87629	1.3718	0.52555	1.0274	1.1316	1.2411	0.55605	0.53127	-0.41646	-0.50143	-0.37574	-0.39079	-0.9194	-0.92762	-1.6196	-1.6906	-1.6974	-0.88331	0.23648	1.25	0.41209	1.4418	1.135	-0.21544	1.7771	-0.68518
-0.63139	0.012149	0.66807	0.72095	0.87468	0.72888	1.1451	0.46555	0.46961	0.58815	0.4501	-0.21119	-1.2394	-1.4499	-1.7529	-1.5761	-1.3011	-0.78438	-1.6717	0.052018	-0.57783	0.16562	0.8864	0.90203	0.90626	0.13958	0.31558	1.2502	0.97316	1.5083	1.7512	0.59121	-0.51678	-0.69763	-1.2319	-0.87556	-0.5867	-0.69593	-0.78689	-1.1849	-0.78079	-1.0981	0.47972	1.2319	1.7446	1.0419	0.99594	0.80165	0.011446	0.70098
-1.074	0.49569	0.86126	0.66471	1.0726	0.65298	0.61321	0.71109	0.25473	-0.091362	0.087196	-0.38472	-0.87169	-1.5189	-1.4292	-1.585	-0.87906	-1.3318	-0.58833	-0.54966	-0.90276	0.18575	1.6305	1.1878	0.85193	1.522	1.6292	0.76681	0.69329	0.21754	1.0718	0.67881	-0.29082	-0.47114	-1.5241	-1.8612	-1.7945	-0.90996	-0.40655	0.12359	-0.48199	-0.57742	0.37278	1.3568	1.279	0.65897	0.63609	0.44295	0.68352	0.75065
-3.1367	-1.0323	2.285	0.9518	-0.44966	0.33411	0.28976	0.60486	1.7488	0.24343	-0.76357	1.4923	0.20047	-2.022	0.94949	0.46006	0.028309	0.9469	0.86323	-1.416	-3.9691	-1.2861	0.82402	0.33582	0.4883	-0.1579	0.23461	-0.06341	1.1193	0.66162	0.28401	-0.53947	-0.50306	-0.799	-1.177	-0.49346	1.3447	-0.74115	-0.9823	-0.55153	-0.40777	-0.25583	2.6616	1.5512	1.8865	0.33414	0.94361	0.33605	-0.25409	0.25529
1.1971	0.68156	0.8127	2.878	-0.060606	-0.082661	1.0837	0.54433	0.41833	-1.6633	-0.91863	-1.4074	-0.52668	-0.6497	-0.96093	-3.235	-1.8176	-1.0593	-0.85271	-0.10539	0.23539	-0.25856	-0.060687	1.1795	0.74952	0.31882	0.78215	1.3051	-0.22535	1.4256	0.7641	1.0983	0.75652	0.47492	0.12965	-0.031631	0.013684	-0.52351	-0.61801	1.0696	-0.18373	-0.58747	-0.8893	0.311	0.74769	0.21889	0.47095	-1.1441	-2.4431	0.5145
-0.4528	-0.017436	-0.51706	1.3595	-0.043728	-1.6221	-0.95434	-0.88404	0.069926	0.45558	1.2767	0.97654	1.473	0.013805	-0.066026	0.69002	-0.4615	-1.2678	-0.89027	-1.4806	-1.1053	0.44795	0.81736	1.0256	0.90687	0.18139	1.2386	0.53576	0.66099	0.74002	1.5262	0.50561	-0.26048	-1.0718	-1.3192	-0.86948	-0.64963	0.19797	-0.90378	-0.56729	-0.86972	-2.9839	-0.37746	0.38443	1.021	0.069492	-0.67595	0.62702	-0.051829	0.9222
-0.074224	0.68944	0.91424	0.16858	0.52376	-0.13073	-0.13174	0.035103	0.463	0.2828	0.75488	0.40834	-0.587	-1.6209	-1.2582	-1.4465	-0.99863	-1.027	-0.50683	-0.92153	-0.87224	-0.97039	0.69515	2.2382	1.8156	1.3065	0.76791	0.72467	1.1892	1.3468	1.2596	-0.060442	0.28967	-0.8684	-1.379	-1.8957	-1.3472	-0.45412	-1.0498	-0.89452	-0.69567	-0.40183	-0.16622	0.62652	0.85496	1.152	1.0103	0.671	1.0087	1.061
-0.20153	0.77428	1.3637	0.99631	-0.14726	-0.24605	-0.28108	0.18718	0.031498	0.49711	0.12241	0.87938	0.20803	-0.16878	-1.0159	-1.2416	-1.1209	-1.8547	-1.6597	-1.5824	-1.4557	-1.2904	-0.93194	0.92637	0.88726	0.68312	1.6116	1.8845	1.6708	1.541	1.873	1.5442	1.364	0.094272	-0.85496	-0.35463	-0.095548	-0.87145	-1.2067	-1.0807	-1.4669	-1.3761	-0.24088	0.33139	-0.8614	-0.98072	-0.52848	0.86691	2.0967	1.6192
-0.16235	1.1185	0.40246	1.3464	-0.23748	-0.17466	-0.66757	-0.037396	0.42677	2.1371	0.93357	-1.027	-1.5998	-0.38126	-0.92946	-1.6107	-0.49841	-1.321	-0.2979	1.2086	-2.0112	-1.5022	0.28333	0.39085	-0.36935	1.7422	0.97394	1.9061	0.12599	-0.2893	0.18235	0.2765	2.3042	0.59383	0.12607	-0.93972	-0.53166	-1.7527	0.015905	-0.65971	0.96047	-0.24317	0.7334	-0.77176	-0.55413	1.4769	-0.46792	0.45643	-1.1271	1.0596
[truncated: 60 more columns]
