# Supplementary material for: Neuronal correlates of cognitive function in patients with childhood cerebellar tumor lesions
Source: PLoS One. 2017 Jul 10;12(7):e0180200. doi: 10.1371/journal.pone.0180200 (PMC5503240; doi:10.1371/journal.pone.0180200)
Supplement: S7 Dataset — (ZIP) [file pone.0180200.s014.zip › AL_tc_C2.csv]

-0.68168	1.5496	-0.26154	-0.85919	-0.50245	-0.55583	0.047417	0.19317	0.14897	0.16662	-0.40238	2.8706	0.19485	0.88801	0.31192	-0.95575	-2.5978	-1.3245	-2.8874	1.0865	0.79536	0.81352	2.0425	1.269	0.19859	0.28335	-1.0761	-0.4138	-0.322	0.83124	-0.056924	0.30923	0.97686	0.39086	-1.8027	0.3565	-2.8868	-0.55454	-0.26637	-0.24052	0.69301	0.7658	0.5265	-0.37003	1.5493	0.27676	0.20122	0.88044	0.81707	0.27591
1.3614	0.79677	0.77317	0.38775	-1.0329	-0.78658	0.44296	-0.70411	0.50115	-0.13467	-1.1344	0.27971	-0.47397	-1.3645	-0.47916	-0.3683	-0.96347	-0.60337	0.39969	-0.5628	0.36321	-0.30327	1.3026	1.822	0.47882	0.24402	0.75587	0.98624	1.2848	-0.60872	-0.58952	0.16061	-0.20407	-0.83199	-0.33158	-0.7002	-0.88377	-0.74079	-0.33805	-0.86025	0.56221	-0.62809	2.1129	1.8606	-0.18477	2.4315	0.25877	-1.4314	0.4254	-0.3137
0.10444	0.31499	-0.10403	0.74072	0.65725	-1.1633	0.80399	-0.07199	-1.0857	-0.96373	-1.6237	-0.12321	1.3834	-0.85615	-0.51494	0.16357	-0.48564	-0.25961	0.15317	0.10469	1.2194	-0.032051	-0.099032	3.2071	1.4022	0.86462	1.3721	-1.114	-0.82701	-0.78432	-0.90315	-0.23787	-0.034369	1.0078	0.95651	-1.1062	-1.4308	-1.6348	-1.2655	-0.63927	-0.2684	0.0049945	-0.16029	-0.99507	0.10028	1.9482	2.1586	1.2881	1.4759	0.56347
-0.088412	0.72807	-0.45818	-0.61374	-0.68184	-0.27957	-0.1475	-0.061203	-1.3142	-0.18063	-0.037318	0.85804	1.7647	0.95179	0.36074	-0.3879	-0.75996	-0.76798	-0.72465	-1.2781	-1.2643	-0.94834	2.1139	2.9026	2.8737	2.6278	2.1942	0.35101	-0.34084	-1.2977	-1.2007	-1.6296	-1.0756	-1.3196	-1.1156	-0.97413	-0.68034	-1.1404	-0.93233	0.37621	-0.0032612	-0.68247	1.1058	1.4212	0.1812	0.29109	0.13639	-0.41261	0.6148	-0.054828
-0.15822	-0.29875	-0.66369	-0.50723	-0.63408	-0.60685	0.097146	-0.041602	0.018468	0.37002	0.64028	1.2309	1.5097	0.90249	0.70514	-0.14331	-0.721	-0.66716	-0.65151	-0.69522	-0.50637	0.13958	0.70132	1.0827	0.85215	0.36725	0.09943	-0.66814	-0.26676	-0.13918	-0.57297	-0.96392	-0.080637	0.30705	0.32771	0.037365	-0.58092	-0.66165	-0.41745	-0.59956	-0.10154	-0.46561	-0.12114	-0.12827	0.61603	1.3266	0.56435	0.090177	-0.17775	-0.74947
0.51441	1.4651	-0.89837	0.80572	0.27886	-1.4632	0.024713	0.30923	0.36516	0.049309	-1.2755	2.1788	0.56464	-1.0144	-1.797	-0.87134	-1.8837	-0.65682	-0.77179	0.11652	-0.22638	0.86615	1.3747	1.7883	3.3595	-0.52934	-1.191	-0.42764	-0.10051	-0.10699	-0.55972	-0.053648	1.0935	0.18988	-0.79997	-0.64965	-0.27549	0.059113	-0.34458	0.016939	0.20127	-0.34516	2.0062	0.93048	-0.67713	-1.752	-1.3396	-0.31252	-0.024539	-0.029734
1.2188	2.8492	0.69668	1.0981	-2.0039	-3.2552	-0.58486	-0.65271	-0.79598	-1.5652	-1.174	0.44848	0.84178	0.83716	0.40099	0.46873	0.30343	-0.33334	-0.60164	0.19704	0.13942	0.69311	1.4099	0.96406	-0.29995	0.054979	1.1849	0.15983	0.02159	-0.35352	-0.12605	-0.17277	0.35516	-0.46607	-0.72354	-1.2785	-0.85338	-0.92651	-1.2692	-1.3704	0.16655	0.31402	1.7222	1.0688	0.12133	1.0198	0.41875	-0.13019	1.3861	1.7166
-1.3521	0.0080836	-0.16874	-0.2537	-1.2503	-0.73105	0.55489	0.97401	1.624	1.0899	-1.4819	0.58389	-0.35682	0.86202	1.9187	0.35618	-0.38226	-1.0416	-0.6437	-0.91223	-0.24474	-0.58929	-0.090624	-0.38743	0.4219	1.7447	0.061128	-0.36698	-0.57398	1.7372	1.3225	-0.0064949	-0.026128	-1.3662	0.42936	-0.66356	-0.76033	0.3642	-0.198	-0.59411	0.17141	-0.18975	0.094556	-0.4086	-0.1222	0.28408	-0.51481	-0.50121	1.8827	0.4284
0.33024	0.9292	0.36748	0.21538	-0.097391	0.084963	0.3006	-0.71802	-0.99686	0.24092	-1.4468	-0.23668	-0.17244	-0.33928	-2.011	-0.77086	-0.12387	-0.27473	0.2393	-0.59015	0.89034	0.99346	1.208	1.241	1.7879	1.7628	1.0805	0.9078	0.39282	-0.18395	0.3137	-0.5541	-0.4335	-0.80859	-0.51675	-0.90879	-1.451	-1.9833	-1.2971	-1.4851	-1.3348	-0.34631	1.2246	2.0138	1.7753	1.5697	1.2517	-0.037829	-1.8909	-0.16456
1.4166	3.0903	0.51684	-1.7955	0.82626	-0.32382	-2.0636	-2.6772	-0.67157	-0.75092	-0.72916	1.791	1.8279	-1.242	-0.89669	-0.21409	-0.20731	0.51852	-1.0806	0.67509	0.70511	0.8756	1.0171	0.093522	0.88357	0.58213	-0.38912	-0.82784	1.6037	0.0011808	-1.2337	-2.1187	-0.74558	-0.056464	0.45199	-0.48995	0.13327	-0.077672	-0.42969	0.49315	0.24212	1.3881	1.7358	-0.44926	-0.22778	0.9586	1.2255	-0.85543	-0.57468	-1.2488
-0.98637	2.2172	0.75142	0.83786	0.10585	-3.0166	-0.88455	0.66441	-0.63194	0.29917	0.78654	0.70611	0.11411	0.04108	-1.4921	-0.56085	-1.425	-0.25371	0.69576	1.5717	-0.9236	0.53533	0.51335	0.97686	0.66135	0.55483	-0.37156	1.0344	-0.79696	-1.0552	-0.66043	-1.2543	2.067	-0.57184	0.32508	-0.34111	-0.56949	-0.94993	-0.26846	0.52358	-0.54445	0.27542	-0.1613	0.83035	1.0071	1.2058	-0.39735	-0.17312	-0.54886	0.61333
-1.0533	1.7681	-0.63535	-0.42125	0.81666	-0.67583	-0.84844	1.714	-0.58269	-0.47931	-0.43686	3.0271	0.202	-0.63412	-1.0141	-1.0298	-1.2269	-1.2683	-0.85275	-0.24718	1.2363	2.5914	2.3006	-0.60275	-1.9018	-0.51183	0.61773	0.59631	0.80106	0.33047	-0.79592	-0.20671	-0.48946	-0.76992	-0.13461	-0.48905	-0.7226	0.68611	1.9207	0.50197	-0.036913	1.9203	-0.87074	0.1938	0.47906	-1.276	-0.65784	-0.77338	0.33123	-0.13847
-0.089833	2.4136	0.6225	0.13897	-1.1143	0.13629	-1.2622	0.055245	-0.22733	0.56398	0.2464	-0.30624	-0.46421	-0.094579	-0.95592	0.24224	-1.8266	-0.58435	-0.52081	0.70207	0.1852	-1.1169	0.4367	-0.7695	0.99583	2.0573	0.16854	0.15154	0.72688	0.35807	-0.35892	0.034077	0.29587	1.4723	-0.71247	0.58746	-1.28	1.622	-0.6459	-0.45464	0.34691	-0.69815	1.4543	-1.1851	-0.77439	0.40111	1.2055	-1.0667	-0.90924	-0.23928
1.1554	1.448	0.49681	-1.0103	-1.8759	-1.2755	-1.142	-0.22569	0.48357	0.5354	-0.3031	1.0895	1.1493	1.0148	0.87263	-0.11594	0.83288	-0.75606	-0.1859	0.028769	-0.41473	-0.002298	-0.23345	-0.19412	-1.5189	-1.8024	-1.4498	1.2388	-0.41729	-0.48905	-1.2757	0.85631	1.4763	0.74708	1.7703	1.7213	-0.062857	-1.3333	-0.78289	0.055847	0.34955	0.91834	0.97698	-0.80546	0.51029	-0.6997	-1.1404	-1.7471	-0.39581	0.46514
-1.6759	0.41675	-0.66008	-0.83986	0.79154	-1.719	-0.33018	4.1563	3.0974	-0.67214	-1.0128	0.28688	0.72041	-1.2984	-1.0872	-0.46694	-0.11285	-0.7899	-0.71674	0.49251	0.93388	-0.59038	0.51755	-0.47202	-0.5973	0.14257	0.098807	-0.23832	2.1018	2.3029	-0.36813	-0.69061	1.531	-0.15711	-0.40533	-0.46895	-0.71329	-0.6893	-0.73263	-0.049139	-0.3312	-0.12933	-0.35127	-0.56176	-0.94017	0.13799	1.0369	-0.031713	0.089587	-1.1869
0.35385	1.9849	0.71697	-1.2991	-1.6479	-0.66238	-0.31515	-1.6796	-1.1236	1.1185	0.62563	1.1379	1.7863	-0.80641	-0.4827	-1.415	-1.4514	-1.0405	-0.64783	-0.15719	-0.21968	0.050565	1.5821	2.1748	2.1883	2.1821	0.8312	1.1392	1.6977	-0.11619	-1.0472	-0.22306	0.21013	-0.63447	-1.3666	-1.3019	-1.5857	-0.80815	-0.40112	-0.88012	-1.201	0.088781	1.4174	-0.075979	-1.1145	-1.1859	-0.033076	0.059033	0.24739	-1.1522
0.19763	0.66809	0.099422	-1.4288	-0.4771	-0.14416	0.038623	0.26884	0.94626	0.67682	0.55315	0.73417	-1.0834	-1.6119	-1.5675	-1.4624	0.39931	0.85702	1.2546	-0.50479	0.39287	-1.0618	0.58685	1.6621	1.244	0.63275	0.28011	0.71172	0.49024	0.31924	1.4246	0.16579	-0.28312	-1.7014	-2.0759	-1.5015	-1.291	-1.894	-1.007	-0.5419	-1.1299	0.31934	1.053	1.762	2.1869	1.0201	0.78165	0.037443	-0.12613	0.94709
-1.3892	1.4346	0.31148	1.1176	0.51456	0.28117	-1.2252	-2.2012	0.34685	0.44965	-0.93983	0.69645	-0.24256	-0.72875	-0.31415	1.0282	0.5414	-0.44373	-0.098681	0.5939	0.22315	1.3574	0.90414	0.10746	-1.1798	-0.44488	-1.8655	-1.1458	0.166	-0.42191	-0.16602	0.38784	0.07167	0.9744	0.90561	2.4097	-0.17508	0.55299	0.68624	1.3107	-0.08712	-0.05225	-0.56858	-1.1988	-1.4306	-1.912	-0.17604	-0.44236	0.11816	-1.1504
0.91412	1.7399	-1.2793	-1.1466	-0.58916	1.2886	3.153	1.5766	-0.59172	-1.7676	-1.9766	-1.5917	-0.12369	-0.23104	-1.1205	-0.96503	-0.50108	-0.8758	-0.25943	0.40509	0.31487	0.89724	1.9074	2.1792	1.0121	0.36939	0.61439	0.26459	-1.0945	-1.3872	-0.87336	-0.43647	0.6011	-0.21146	-0.98557	-1.2596	-0.14152	-0.12258	0.2766	0.39141	0.015972	0.4361	0.83803	1.3867	0.96095	1.0061	0.28768	-0.02472	-0.71906	-1.5653
-0.022177	0.254	0.14302	-0.085907	-1.0756	0.61618	1.1222	1.2627	0.74471	0.20785	0.87351	1.971	-1.9887	-0.57543	-2.1253	-1.1971	-0.24146	-0.45666	-0.67237	-0.25209	-1.1796	0.63998	-0.7176	-0.16125	0.1847	0.98158	-0.8577	0.44221	-1.7162	-0.19813	0.10358	0.02695	0.6562	1.318	1.2608	0.23196	0.53377	1.3044	1.6509	1.7032	1.6813	1.8522	1.1476	-1.3426	-1.7524	-2.2284	-0.66242	-2.5111	-2.0929	-1.8379
0.69582	1.3507	0.80771	0.20513	-0.44254	-0.81237	0.052403	-0.75047	-0.55824	-1.2376	-0.91894	0.51091	0.53042	0.055728	0.39502	-0.7431	0.41887	0.5732	0.094121	0.2695	-0.52475	-0.039437	0.004615	0.88094	-0.84425	-2.2104	0.56552	0.45734	0.67835	0.48699	0.97083	0.067482	0.51204	0.61896	-0.12162	-1.2519	-0.34697	-0.64502	-1.555	-1.5599	-0.86771	0.89585	1.8558	2.2938	0.97146	-0.38223	-0.84018	-0.88158	-0.80758	1.1378
-0.4992	3.1035	-0.21209	-0.33961	-1.0003	-1.216	-0.0069354	-0.35752	-0.50483	0.65567	-0.14589	1.8531	1.0598	-0.39043	-1.0974	-1.2635	-0.8675	-0.93034	-0.71706	-0.81043	-0.81068	1.2796	1.8524	0.87512	0.16239	0.92502	0.71665	0.86166	0.3894	-1.2416	0.15181	0.42047	-0.10463	0.3794	-1.0375	-1.2999	-0.26346	-0.074158	0.070399	0.02255	-0.16233	-0.037821	0.11012	-0.033672	-0.72891	-1.2332	2.034	1.1668	-0.23334	1.5129
-3.8567	1.1659	1.109	2.0508	1.2763	-0.31599	-0.33153	0.11237	-1.8574	-0.45025	-2.1619	-0.46157	1.6995	-0.31674	2.1016	-0.17547	-1.3112	-1.2688	1.2982	1.0768	0.83283	2.6498	0.24995	-0.43869	-0.50137	-0.49608	-0.27865	-0.55092	0.36159	-0.38432	-0.4444	-0.020157	0.072794	-0.61267	-0.3705	0.04576	1.5087	0.15567	-0.3658	-0.30237	0.60098	-0.093227	0.30642	-0.71065	-1.6945	-0.57259	-0.2406	-0.63983	-0.71723	-0.19689
-0.44803	-0.57377	1.4212	1.1375	-1.213	-0.50913	-0.57369	-1.5682	-0.91829	1.1737	2.5968	1.0372	-0.35447	-1.0114	-1.0091	1.264	0.085632	1.1076	-0.54583	-0.38597	0.074925	-0.21446	-0.45248	0.08067	-0.30127	-0.59454	0.086043	0.37815	-0.08576	0.22421	0.10249	-0.27713	0.40933	0.019495	-0.63579	-0.55835	0.12363	-0.21632	-0.081188	1.0135	-0.19669	-0.040038	0.80945	0.68049	0.46142	-0.62491	-0.22457	0.16967	0.4392	-0.12378
4.6793	1.7381	0.47201	-2.2006	-3.1374	-1.8322	-1.9912	-1.2277	-0.84525	0.025151	0.11547	1.3964	1.6782	1.0342	0.7775	0.4638	-0.45208	-0.37077	-0.43576	-0.16917	0.11078	0.56134	1.0013	-0.24863	-0.75039	-0.81849	0.029322	-0.78688	-0.30197	0.3666	0.04489	-0.7566	0.96632	0.38031	0.36926	0.61089	0.52013	0.25187	0.32222	0.81063	0.45268	-1.1593	1.4691	0.79718	-0.094548	-2.7925	-1.2273	-1.6846	-1.1792	-0.26983
-1.5971	0.98455	-0.36996	0.034522	-0.4027	-0.75655	-0.95651	0.58279	-0.38024	-0.61144	0.41628	2.1222	1.8671	0.54858	0.62058	0.33124	0.28926	0.45599	-0.49576	-0.44363	-0.85318	-0.45353	1.7388	-0.44589	-1.5648	-0.9429	-1.6111	-1.6068	-0.28085	0.93479	0.04871	-0.3079	2.5491	0.69597	-0.31339	-0.53317	0.71668	1.4223	0.48331	0.48316	1.1876	0.012434	-0.49944	-1.6474	-1.1558	-0.61659	-1.8151	-0.03886	-0.77507	-0.17491
0.71757	0.77239	0.75891	0.51699	0.7055	-0.99968	0.79299	-0.19553	-0.82894	-1.9448	0.32975	1.0656	0.04506	-0.94418	-2.0391	-1.5875	-0.78782	-0.65096	-0.32771	0.12644	-0.7026	0.2833	2.2803	1.6214	0.72964	1.0515	1.0418	0.6886	-0.25089	1.8447	1.5129	0.18111	-1.081	-1.3865	-2.1218	-1.3851	-0.85837	-0.21908	-0.56265	-0.67281	-1.7003	0.70169	2.4661	-0.51875	0.10305	1.0953	0.83668	0.078252	0.12412	-0.86095
-0.67828	1.1434	-0.34797	0.911	0.15914	-1.5027	-2.26	0.25675	-1.3041	2.863	-0.76912	1.2777	-0.048069	-0.21125	-0.37681	0.39943	0.036224	-1.0869	1.7121	1.9907	-0.72452	-0.045361	-0.84585	-0.15975	-0.51717	2.1241	-1.4144	0.56386	-1.0283	-0.59648	-0.9643	-0.20898	1.986	0.51342	-0.77026	-0.39128	-0.048613	0.1285	0.24242	0.96368	0.92444	0.27585	-1.3398	-0.55819	-0.74638	0.023813	-1.3088	-0.076059	-1.2079	1.1634
[truncated: 60 more columns]
