# Supplementary material for: Neuronal correlates of cognitive function in patients with childhood cerebellar tumor lesions
Source: PLoS One. 2017 Jul 10;12(7):e0180200. doi: 10.1371/journal.pone.0180200 (PMC5503240; doi:10.1371/journal.pone.0180200)
Supplement: S7 Dataset — (ZIP) [file pone.0180200.s014.zip › AL_tc_C1.csv]

0.044021	-0.41746	1.1591	0.58902	-0.507	-0.14539	-0.58651	-0.59926	1.7875	2.0035	1.3366	-1.2278	-1.7245	-0.81278	-1.8595	-0.16723	0.41302	1.1396	0.070684	-0.78822	-1.1233	-0.89203	-0.79645	-2.0433	0.40326	1.1073	2.0145	1.3556	1.483	1.48	0.36571	-0.49932	-1.1698	-1.2315	-0.24787	0.1222	-0.17187	0.70705	0.81862	0.12526	0.21077	-0.30698	-1.2587	-0.50124	-0.24357	0.51688	-0.20489	-0.62746	0.80398	0.30936
1.1201	-0.025828	0.63993	1.0669	1.157	0.24525	0.36287	0.072671	0.22136	-0.15222	-0.41363	0.78641	-1.5061	-0.77934	-0.87306	-1.3709	0.092392	0.13607	-1.7298	-1.2556	-1.2981	-1.0634	-1.5973	-0.67829	-0.098507	0.14015	-0.21041	-0.48142	1.3682	3.1222	1.2285	2.2261	1.5528	1.2633	1.6495	-0.13429	-0.096022	-0.95045	-0.25367	-1.8186	0.94563	1.4436	-0.12136	-0.8347	-0.55032	-0.44706	-0.28553	-0.66817	-0.36922	0.28991
0.17223	0.14265	-0.84188	-0.50989	-0.41798	0.47761	-0.36972	-0.81495	-0.090499	-0.57958	-0.026307	-0.70914	0.20619	0.59369	0.19283	-0.39911	0.40357	0.093101	0.23796	0.71563	0.86252	0.85387	-0.99639	0.72236	-0.6847	2.1293	1.3158	2.9416	0.23495	-0.63799	0.35258	0.52291	-0.15095	-0.79575	-1.0433	-0.87044	-1.039	-0.69552	-0.49005	-0.82052	-0.62696	-0.99452	-1.5254	-1.8633	-2.5911	-2.1909	0.38751	3.3267	-1.8171	1.3442
0.0024837	0.086135	0.20101	-0.12888	-0.31537	-0.5121	-0.4115	0.26745	0.78056	0.07074	-0.2416	-0.15282	-0.73502	-0.16785	0.10404	0.087883	0.41337	0.082304	-0.51021	0.014827	0.14936	0.2901	-0.27843	0.27003	0.83752	0.20967	-0.43946	0.9513	0.27576	0.68363	-0.44793	-0.092951	0.01285	0.25244	-0.1071	-0.19139	0.030411	-0.054909	0.0068196	-0.85225	-0.4644	-0.68333	-0.50988	-0.22787	-0.4251	-0.485	-0.096079	0.73219	0.91825	0.06903
-0.37966	0.011308	-0.39117	-0.95804	-0.64663	-0.64309	-0.63455	0.48137	0.81427	-0.20513	-0.24735	-0.55102	0.55674	0.69846	0.6471	1.1177	0.39156	0.51603	0.9241	0.83471	-0.0028623	-0.54578	-0.49652	-0.15744	0.27324	0.42485	0.67942	0.29613	-0.50722	-0.17276	-0.59723	-0.15742	0.002529	0.24507	-0.37468	-0.32525	0.46508	-0.30473	-0.88498	-0.30706	0.02952	-1.5955	-2.0143	-0.66844	0.077618	0.24795	0.49998	-0.019318	0.45741	0.76021
-1.3564	-0.12212	-1.7802	0.36093	0.42282	0.54932	-1.2716	0.54882	0.992	1.4373	1.623	-0.53948	0.68123	0.51494	0.13269	-0.076059	-0.13678	0.3451	0.34375	-0.011205	-1.5681	-0.30356	-2.804	-1.4518	0.060772	0.821	0.80207	0.14214	0.7611	0.40743	1.0219	1.2039	0.55266	0.64799	-0.97226	-0.19753	0.23533	-0.3443	-0.26518	-0.60893	-0.42827	-1.95	-1.5946	-0.30175	-0.14051	0.33744	0.057295	0.61407	0.69386	1.1789
-0.53028	-3.537	-1.2186	0.21019	3.6983	2.0668	2.0718	1.369	0.74429	0.80114	0.76985	-0.17148	-0.2141	-0.41487	-0.10649	-0.25674	-1.2245	-0.87294	-1.0526	-1.701	-2.1922	-3.2149	-2.3686	0.21952	1.1714	-1.251	-0.53135	-0.35672	0.97256	1.6837	1.9215	2.4397	2.1259	1.5234	1.055	0.64572	0.41545	-0.87725	-0.45479	-0.24134	-0.042664	-0.76391	-0.53575	-0.32017	0.1101	0.02391	0.20547	-0.30899	-0.59217	-0.27373
0.20741	0.2007	0.27807	0.88671	-0.0105	-0.96616	1.984	0.29431	0.01841	0.66074	-0.083616	-0.199	0.099764	-0.057878	-1.242	-0.49518	-1.844	-1.5755	0.54332	-1.1752	-0.15773	-0.4255	-0.85837	-0.059298	-0.79711	0.43624	2.3675	1.8594	1.4982	0.44121	1.0009	0.00011271	-0.98147	-0.97628	-0.47416	-0.47605	-1.1685	-0.39379	-0.037417	1.9944	2.1204	-0.72881	-1.5455	-0.94894	-0.34574	-0.44477	0.18302	0.33574	0.6123	1.4677
1.2664	1.2057	0.90469	0.95956	1.1786	0.42429	-0.29633	-0.19368	0.45621	-0.85287	-1.1222	-1.2788	-0.41205	0.76445	-0.84676	-1.2525	-1.0556	-1.0199	-1.0302	-1.6676	-1.0646	-0.87832	-0.50036	-0.089998	0.3106	1.2934	1.3952	1.6865	1.037	1.6425	0.59267	0.58135	0.40867	0.21062	1.4558	-0.27957	-0.38693	-0.009834	-0.9024	-1.213	-2.3962	-1.1093	-1.1234	-0.81302	0.70163	0.84383	1.564	1.2155	1.406	1.1248
1.1418	-0.15458	0.44842	0.015244	-1.4757	-0.56228	1.811	1.575	0.76759	0.80462	0.30689	-0.98591	-1.7396	-0.11721	-0.88831	-1.2588	-2.0054	-0.066516	-0.14318	-0.53217	-0.68304	-1.472	0.038472	0.52634	0.61833	1.3949	2.2062	1.3442	1.6866	1.3637	0.41533	0.44714	-0.31699	-1.0192	-0.90657	-1.2674	-1.249	-1.123	-1.1961	0.43736	0.80165	-1.3134	-0.48685	-0.57935	0.43649	0.63647	1.7998	1.2143	0.86897	1.4831
0.5139	0.18598	0.77599	0.42376	-0.32124	0.46109	0.2201	-0.68713	1.1996	-1.3425	0.51223	-0.063795	-0.65066	-0.26383	-1.5606	-0.33546	-0.108	0.058615	-0.8138	-0.10056	-0.19225	-0.039187	-0.15165	-0.11307	1.3888	-0.033959	-1.579	0.26796	0.54625	1.5285	0.94523	0.97317	0.44846	0.010507	0.51231	0.41726	-0.06631	-0.79608	-0.12779	-0.31626	-0.23544	-1.7801	-0.91421	0.25011	-2.075	0.15418	1.7466	0.90361	-0.016678	0.71678
2.2201	1.5169	1.4578	1.232	0.09767	-0.1014	-0.61111	-0.76809	-0.23831	0.2151	-0.20022	-1.3249	-1.3153	-1.0679	-1.3172	-1.1655	-0.39421	-0.84613	-0.54292	-0.98166	0.39077	-0.84363	-1.3164	0.90143	-0.21296	1.1829	0.87379	0.11397	1.2137	1.8335	0.12115	1.3771	0.15314	1.2551	0.4731	-0.039745	-0.011043	-0.098972	-0.21689	0.064624	-2.4554	-3.6388	1.4241	1.7138	1.6047	1.0106	-0.26679	-0.16606	-0.2753	-0.5573
0.10584	-0.49971	0.41952	0.33049	0.98905	0.74024	0.99288	0.90765	1.6	1.0904	-0.36742	-1.1618	-1.8144	-0.95581	-1.8206	-1.0798	-0.82027	-0.95166	-0.99583	-0.58837	-1.0076	-1.6993	-1.1133	0.19992	0.7421	0.47149	1.1415	2.0306	1.7701	2.4585	2.495	2.0684	0.62977	0.41003	-0.3931	-1.4307	-0.79771	-0.36044	0.24839	-0.9972	-1.8306	-1.3318	-1.1457	-0.49676	-0.045712	-0.22845	-0.10211	0.16043	-0.43692	-0.36191
0.088571	0.64059	1.0738	0.19252	0.54012	0.077652	0.36096	1.0601	1.7627	0.73288	0.66922	-0.54503	-1.0157	-1.1391	-1.4373	-0.98122	-0.77307	-1.2379	-1.3451	-1.6805	-1.3637	-1.6665	-0.58969	-0.019099	-0.31572	0.38439	0.1577	-0.012376	1.0675	1.8476	1.6513	1.7428	2.0259	1.4588	0.66463	0.70377	0.37679	0.34872	-0.53353	-0.64971	-0.58238	-1.3433	-1.1568	-0.76735	-0.28886	0.17704	-0.097398	-0.35544	-0.13216	0.37411
-0.61338	-1.3763	1.0638	0.18153	1.0105	0.18553	0.029434	0.086035	0.18343	1.2779	1.1368	1.1456	-1.0224	-1.0598	-0.74975	-0.15252	-0.92328	-1.0555	0.34134	0.16232	0.38527	-1.402	0.066743	-0.070171	-0.049988	-0.74741	-0.72811	-0.51396	1.8464	1.7385	0.90749	0.86568	0.33647	-0.95356	1.1369	-1.5691	-0.68219	-0.92892	-0.63374	-2.1126	-0.45391	0.70856	0.72963	1.0752	0.63696	-1.0362	1.1671	1.0855	0.24433	0.9225
0.79861	1.3876	0.069293	0.43296	0.22509	-0.10909	0.099625	0.52205	-0.14058	1.0606	0.97542	-0.2999	-0.57117	-0.55885	-0.91964	-0.4441	-0.73139	-1.2193	-1.4664	-2.2482	-1.6015	-2.3917	-1.5596	-0.033043	0.39018	1.2168	1.7692	2.0069	2.9638	2.4303	1.2383	1.5909	0.93089	-0.41657	-0.96797	-1.4904	-1.4822	-0.23618	-0.2987	-0.48788	-0.66319	-1.2671	-0.60157	0.4546	-0.24277	0.41392	1.4794	1.2823	0.3329	0.095561
1.0707	0.65374	0.10704	0.28627	-0.142	-0.4388	0.16619	0.27435	0.43196	0.36052	1.6339	0.92919	0.26803	-0.56046	-0.57207	-0.78344	-1.2324	-0.78363	-1.3221	-1.2608	-1.8864	-1.6749	-2.5879	-0.26344	0.4318	0.84967	0.62797	0.79495	1.7601	1.9406	2.1356	1.9424	0.91779	0.17662	-0.214	-0.37083	-1.0873	-0.70674	-0.69618	-0.92624	-0.61439	-1.4734	-1.1431	0.21297	0.40226	0.97694	0.7287	1.1403	0.94668	0.71536
1.7751	1.4076	0.4264	0.21233	-0.067329	-0.65637	-0.29202	0.35621	0.1055	0.79701	0.89265	0.035455	-0.53244	-0.27891	-0.6003	-1.0407	-1.3244	-0.76751	-1.2743	-0.87813	-0.90075	-1.3091	-1.6429	-0.82327	-0.60351	0.35996	0.77666	0.82379	0.96006	1.6147	1.273	0.99038	0.91198	0.93553	0.35427	-0.029985	0.078049	0.7981	0.14773	0.046322	-0.31325	-1.1019	-1.5004	0.045041	0.4745	0.93617	-0.015856	-0.5207	-0.0070853	0.64582
0.26174	-0.41901	-0.61329	1.6964	0.25481	-0.21747	-0.22491	-0.049916	0.48985	0.50921	1.0748	1.3302	0.14309	-0.87023	-0.79392	-0.5998	-0.28693	-0.84496	-1.3593	-0.59711	-1.3503	-2.4682	-1.2808	0.31851	1.0558	1.6685	0.70631	1.313	0.89557	1.2496	1.0673	1.4066	1.1942	1.1525	0.24602	-0.6478	-1.4935	-1.0529	-1.6945	-1.4137	-2.1262	-2.0546	-1.0889	-0.17409	-0.08846	0.69125	1.1914	1.6451	1.5433	1.0781
0.3036	0.21517	-0.33114	-0.16688	-0.44563	-0.63183	-1.6327	0.27902	0.39477	-0.028269	-0.16297	0.99396	-1.4059	0.29639	-0.31639	1.9209	0.9954	0.24231	0.68507	1.0141	0.99183	0.26728	-0.06135	0.52559	-0.41469	-0.098102	-0.3965	-0.21731	-0.05728	-0.16188	-0.56786	-0.437	-0.95195	-0.92088	-0.19028	-0.17741	-0.65655	-0.72371	-1.8286	-1.8054	-1.7336	-1.2034	-0.50077	1.3155	0.71793	2.8409	1.9509	2.6406	2.2539	2.3068
1.0701	0.74857	0.93937	1.214	0.65006	-0.37413	0.022847	0.99053	0.6479	-0.32204	0.3296	-0.53842	-0.89909	-2.386	-1.8954	-1.2041	-1.9211	-0.39704	-0.9702	-1.6158	0.023811	-0.21825	-0.36958	0.46073	1.9402	0.31948	0.75227	0.80584	0.27523	2.3955	1.3633	2.2807	-0.4785	-0.4679	0.72661	0.25524	-0.58941	-0.41955	-0.33888	-1.4672	-1.0489	-0.17594	-1.3673	0.10845	1.01	-0.37171	0.43616	1.1929	-0.032161	0.31619
1.3971	0.75939	1.2705	0.63925	0.45123	0.72831	0.59407	0.029376	0.51479	0.57714	0.49213	-0.95461	-1.7998	-1.2114	-0.78465	-1.3198	-1.738	-0.79695	-0.20419	-0.87941	-1.2634	-2.3059	-2.3328	-0.29283	0.36383	0.74434	0.52091	0.57029	0.7865	2.0607	1.9927	1.6069	1.5247	1.03	0.62759	1.556	0.86359	-0.5573	0.017918	-0.43484	-0.54484	-2.1181	-1.319	-1.245	0.07695	0.66952	0.148	0.80518	-0.24223	-0.70956
-0.97571	-0.82632	0.89071	0.80278	-0.29362	0.56324	0.33387	0.31323	1.587	0.22278	0.65205	0.89229	-0.47497	-2.2369	0.28586	1.0544	1.3947	0.34931	0.037687	-0.93487	-4.1328	-3.4255	-0.17363	-0.046662	0.12588	0.11982	0.26076	-0.010704	0.089325	0.30674	0.36826	0.19241	0.40846	0.90115	-0.0048968	0.22674	1.3373	-0.085492	0.13411	0.1944	-0.30933	-0.0015923	2.3546	1.7474	0.91723	-0.4412	-0.25099	-0.28295	-0.45827	-0.401
1.2641	0.87016	-1.6107	0.45408	-0.45728	-0.62814	0.25085	1.607	1.2966	-1.5071	-0.43256	0.071389	0.54284	0.71833	0.70341	-3.3299	-1.7898	-0.55333	0.029576	0.26377	-0.063225	-0.2427	0.57177	0.79588	0.83471	0.81454	0.86886	0.99224	-0.82246	0.17274	-0.76728	0.16923	-0.0078288	0.22905	-0.17792	-0.27148	-0.35857	-0.46444	-0.34646	-0.36501	-0.23194	-0.6865	-0.28626	-0.14012	0.55257	0.99384	0.83356	-1.4547	-2.2556	0.19053
-1.9856	-0.64842	-1.4932	2.2252	1.5696	0.77675	0.61886	0.46331	0.34064	0.36999	0.73211	0.47951	-0.13538	-0.52024	-0.45661	-0.2887	-0.7315	-0.69503	-1.3591	-0.45307	-0.70789	-1.1708	-1.037	-0.47001	-0.067681	0.55072	1.1704	0.90399	0.52788	1.3869	0.28018	0.51293	0.89305	0.69487	0.21561	0.32884	0.93046	0.71866	0.41732	-0.18219	-0.1123	-7.6693	1.129	-0.43005	0.41704	-0.6039	0.084505	0.69958	0.41222	0.26821
1.3014	-0.18386	0.62221	-0.40346	0.31222	0.70167	0.39952	0.71724	0.94979	1.2126	0.65147	-0.4665	-0.29767	-0.56085	-1.3769	-0.98428	-1.0885	-1.2532	-0.57114	-0.86034	-0.89728	-1.5253	-2.1979	-1.1169	-0.21985	0.073682	0.10003	0.89645	1.9482	1.3618	1.7411	2.0496	1.0422	0.84487	-0.18374	0.5046	0.10071	-0.50241	-0.44511	-0.69999	-0.6401	-1.1181	0.0014707	0.093105	0.25235	0.165	0.9245	1.0005	0.33448	0.061778
-0.014058	0.73461	0.48073	0.35056	-0.49201	0.52647	0.78894	0.92538	1.5705	1.6805	0.57882	-0.90011	-1.2862	-0.98196	-0.85071	-1.1526	-1.0433	-0.66538	-1.0431	-1.7212	-1.4699	-1.5614	-1.8849	-1.4664	-0.19881	1.0047	1.2394	1.533	2.1483	2.1226	2.1939	1.6641	1.234	0.61759	0.77885	0.25071	-0.18488	-0.4477	-0.65401	-0.97414	-1.0301	-1.7745	-2.1232	-0.64415	-0.69161	0.46483	-0.39973	0.76599	1.1711	1.8998
0.66478	0.85173	-0.4572	-0.59279	1.0563	0.87258	-0.90299	1.8113	1.2732	0.10972	0.72846	0.17916	-0.66328	-1.2169	-1.4856	-0.65893	-0.76896	-0.55843	-2.0599	-0.64632	-0.32932	-0.51701	-0.43438	0.76565	1.9842	-0.16587	-0.38346	0.41223	-0.02287	0.58903	-0.02326	-0.047828	-0.068427	-0.31535	0.27017	0.86911	-1.408	-0.066469	-0.83829	0.23914	0.82604	0.68514	-0.66541	-0.52197	0.87618	2.2297	2.0873	1.0246	-0.1324	0.86542
[truncated: 60 more columns]
